# Supplementary material for: Arabidopsis shoot stem cells display dynamic transcription and DNA methylation patterns
Source: EMBO J. 2020 Aug 20;39(20):e103667. doi: 10.15252/embj.2019103667 (PMC7560203; doi:10.15252/embj.2019103667)
Supplement: Supplementary file 3 — Table EV1 [file EMBJ-39-e103667-s003.xlsx]

## Sheet: Legend
Table EV1: Mapping statistics

## Sheet: RNAseq
sample	sample description	stem cells	sequencing mode	sample_tagno	sample_tag	number of reads processed	pseudoaligned reads	unique reads	% pseudoalinged	% unique
41762	clv3+ embryo	yes	PE 50	3	TTAGGC	27504857	23435523	12400051	85.2	45.1
41763	clv3- embryo	no	PE 50	14	AGTTCC	25575056	16445339	8753058	64.3	34.2
41766	clv3+ 7d old seedling	yes	PE 50	12	CTTGTA	26718593	14633447	7069511	54.8	26.05
41767	clv3- 7d old seedling	no	PE 50	23	GAGTGG	28121565	24537672	11931584	87.3	42.4
41768	clv3+ 7d old seedling	yes	PE 50	4	TGACCA	29430481	27197016	13142310	92.4	44.7
41769	clv3- 7d old seedling	no	PE 50	25	ACTGAT	30771270	28389364	13894781	92.3	45.2
41770	clv3+ 14d old seedling	yes	PE 50	18	GTCCGC	13760792	12792249	6283497	93	45.7
41771	clv3- 14d old seedling	no	PE 50	13	AGTCAA	77006015	72644324	35410481	94.3	46
41772	clv3+ 14d old seedling	yes	PE 50	21	GTTTCG	23384132	22012215	10564121	94.1	45.2
41773	clv3- 14d old seedling	no	PE 50	10	TAGCTT	34352486	32266844	15504301	93.9	45.1
41774	clv3+ 35d old seedling	yes	PE 50	1	ATCACG	7107433	6633333	3294357	93.3	46.4
41775	clv3- 35d old seedling	no	PE 50	7	CAGATC	9950176	9267718	4566676	93.1	45.9
41776	clv3+ 35d old seedling	yes	PE 50	2	CGATGT	26705657	24691173	12173100	92.5	45.6
41777	clv3- 35d old seedling	no	PE 50	20	GTGGCC	9831808	9025893	4467792	91.8	45.4
42106	total RNA above ground seedling	no	PE 50 R	1	ATCACG	15508324	13558325	6988144	87.4	45.1
42107	total RNA above ground seedling	no	PE 50 R	7	CAGATC	12299045	10389838	5327322	84.5	43.3
42108	nuclear RNA above ground seedling	no	PE 50 R	2	CGATGT	33066324	30360658	13962559	91.8	42.2
42109	nuclear RNA above ground seedling	no	PE 50 R	20	GTGGCC	34769928	31574434	14594619	90.8	42
46169	clv3+ embryo	yes	PE 50 R	13	AGTCAA	33858222	28147239	14255704	83.1	42.1
46170	clv3- embryo	no	PE 50 R	21	GTTTCG	42017905	38699198	19198578	92.1	45.7

## Sheet: Bisulfite-seq
Sample	sample description	stem cells	age	time unit	Characteristics[developmental stage]	cell type	Material Type	LIBRARY_LAYOUT	LIBRARY_STRATEGY	NOMINAL_LENGTH	Performer	Array Data File	developmental stage	cell type	Read Length	ReadPairs	Uniq. Mapping	Coverage	plastidic mCG	plastidic mCHG	plastidic mCHH	conversion rate
32334	clv3+ 14d old seedling	yes	14	day	adult seedling	stem cell (CLV3+)	DNA	PAIRED	Bisulfite-Seq	125	NGS facility (VBCF/Vienna)	32334_TGACCA_C89J6ANXX_3_20160105B_20160105_1.bam	adult seedling	stem cell (CLV3+)	125	57280968	0.447	28.5743	0.008	0.009	0.009	> 99,2%
32338	14d above ground seedling	no	14	day	adult seedling	whole above ground seedling	DNA	PAIRED	Bisulfite-Seq	125	NGS facility (VBCF/Vienna)	32338_CTTGTA_C89J6ANXX_3_20160105B_20160105_2.bam	adult seedling	whole above ground seedling	125	54836843	0.473	31.7142	0.007	0.007	0.008	> 99,3%
32921	clv3+ 35d old seedling	yes	35	day	flowering	stem cell (CLV3+)	DNA	PAIRED	Bisulfite-Seq	125	NGS facility (VBCF/Vienna)	32921_CGATGT_C89J6ANXX_3_20160105B_20160105_1.bam	flowering	stem cell (CLV3+)	125	55411023	0.505	32.7176	0.009	0.01	0.011	> 98,9%
39335	clv3+ 14d old seedling	yes	14	day	adult seedling	stem cell (CLV3+)	DNA	PAIRED	Bisulfite-Seq	125	NGS facility (VBCF/Vienna)	39335_CGATGT_C8DLJANXX_3_20160720B_20160720.bam	adult seedling	stem cell (CLV3+)	125	41666243	0.506	25.4187	0.004	0.005	0.005	> 99,5%
39336	clv3- 14d old seedling	no	14	day	adult seedling	SAM meristematic cell (CLV3-)	DNA	PAIRED	Bisulfite-Seq	125	NGS facility (VBCF/Vienna)	39336_TGACCA_C8DLJANXX_3_20160720B_20160720.bam	adult seedling	SAM meristematic cell (CLV3-)	125	46421974	0.478	28.2459	0.005	0.005	0.005	> 99,5%
39337	clv3- 14d old seedling	no	14	day	adult seedling	SAM meristematic cell (CLV3-)	DNA	PAIRED	Bisulfite-Seq	125	NGS facility (VBCF/Vienna)	39337_CTTGTA_C8DLJANXX_3_20160720B_20160720.bam	adult seedling	SAM meristematic cell (CLV3-)	125	30541550	0.478	17.9325	0.004	0.004	0.005	> 99,5%
39338	clv3- 35d old seedling	no	35	day	flowering	SAM meristematic cell (CLV3-)	DNA	PAIRED	Bisulfite-Seq	125	NGS facility (VBCF/Vienna)	39338_ACAGTG_C8DLJANXX_3_20160720B_20160720.bam	flowering	SAM meristematic cell (CLV3-)	125	29654125	0.485	16.9097	0.005	0.006	0.005	> 99,6%
49167	clv3+ 7d old seedling	yes	7	day	young seedling	stem cell (CLV3+)	DNA	PAIRED	Bisulfite-Seq	50	NGS facility (VBCF/Vienna)	49167_CGATGT_HCKNHBCXY_1_20170224B_20170224.bam	young seedling	stem cell (CLV3+)	50	26960845	0.418	5.22731	0.008	0.007	0.008	> 99,2%
49168	clv3+ 7d old seedling	yes	7	day	young seedling	stem cell (CLV3+)	DNA	PAIRED	Bisulfite-Seq	50	NGS facility (VBCF/Vienna)	49168_TGACCA_HCKNHBCXY_1_20170224B_20170224.bam	young seedling	stem cell (CLV3+)	50	25736948	0.378	4.27429	0.006	0.006	0.006	> 99,4%
49169	clv3- 7d old seedling	no	7	day	young seedling	SAM meristematic cell (CLV3-)	DNA	PAIRED	Bisulfite-Seq	50	NGS facility (VBCF/Vienna)	49169_ACAGTG_HCKNHBCXY_1_20170224B_20170224.bam	young seedling	SAM meristematic cell (CLV3-)	50	27827076	0.418	5.96833	0.007	0.006	0.007	>99,3%
49170	clv3- 7d old seedling	no	7	day	young seedling	SAM meristematic cell (CLV3-)	DNA	PAIRED	Bisulfite-Seq	50	NGS facility (VBCF/Vienna)	49170_GCCAAT_HCKNHBCXY_1_20170224B_20170224.bam	young seedling	SAM meristematic cell (CLV3-)	50	28108432	0.398	6.29288	0.006	0.006	0.006	>99,4%
49171	7d above ground seedling	no	7	day	young seedling	whole above ground seedling	DNA	PAIRED	Bisulfite-Seq	50	NGS facility (VBCF/Vienna)	49171_CAGATC_HCKNHBCXY_1_20170224B_20170224.bam	young seedling	whole above ground seedling	50	30652717	0.266	4.26545	0.006	0.006	0.006	>99,4%
49172	7d above ground seedling	no	7	day	young seedling	whole above ground seedling	DNA	PAIRED	Bisulfite-Seq	50	NGS facility (VBCF/Vienna)	49172_CTTGTA_HCKNHBCXY_1_20170224B_20170224.bam	young seedling	whole above ground seedling	50	26521944	0.286	4.25702	0.007	0.007	0.007	>99,3%
49183	clv3+ 7d old seedling	yes	7	day	young seedling	stem cell (CLV3+)	DNA	PAIRED	Bisulfite-Seq	50	NGS facility (VBCF/Vienna)	49183_CGATGT_HCKNHBCXY_2_20170224B_20170224.bam	young seedling	stem cell (CLV3+)	50	26702996	0.483	6.37656	0.009	0.009	0.01	>99,0%
49184	clv3+ 7d old seedling	yes	7	day	young seedling	stem cell (CLV3+)	DNA	PAIRED	Bisulfite-Seq	50	NGS facility (VBCF/Vienna)	49184_TGACCA_HCKNHBCXY_2_20170224B_20170224.bam	young seedling	stem cell (CLV3+)	50	26528542	0.466	6.37119	0.01	0.01	0.011	>98,9%
49185	clv3- 7d old seedling	no	7	day	young seedling	SAM meristematic cell (CLV3-)	DNA	PAIRED	Bisulfite-Seq	50	NGS facility (VBCF/Vienna)	49185_ACAGTG_HCKNHBCXY_2_20170224B_20170224.bam	young seedling	SAM meristematic cell (CLV3-)	50	28098501	0.464	5.05269	0.007	0.007	0.008	>99,2%
49186	clv3- 7d old seedling	no	7	day	young seedling	SAM meristematic cell (CLV3-)	DNA	PAIRED	Bisulfite-Seq	50	NGS facility (VBCF/Vienna)	49186_GCCAAT_HCKNHBCXY_2_20170224B_20170224.bam	young seedling	SAM meristematic cell (CLV3-)	50	26648020	0.443	6.27149	0.007	0.007	0.008	>99,2%
49187	7d above ground seedling	no	7	day	young seedling	whole above ground seedling	DNA	PAIRED	Bisulfite-Seq	50	NGS facility (VBCF/Vienna)	49187_CAGATC_HCKNHBCXY_2_20170224B_20170224.bam	young seedling	whole above ground seedling	50	23992218	0.35	3.16559	0.007	0.007	0.008	>99,2%
49188	7d above ground seedling	no	7	day	young seedling	whole above ground seedling	DNA	PAIRED	Bisulfite-Seq	50	NGS facility (VBCF/Vienna)	49188_CTTGTA_HCKNHBCXY_2_20170224B_20170224.bam	young seedling	whole above ground seedling	50	29883997	0.304	4.73347	0.007	0.007	0.008	>99,2%
