# Supplementary material for: Arabidopsis shoot stem cells display dynamic transcription and DNA methylation patterns
Source: EMBO J. 2020 Aug 20;39(20):e103667. doi: 10.15252/embj.2019103667 (PMC7560203; doi:10.15252/embj.2019103667)
Supplement: Supplementary file 4 — Table EV2 [file EMBJ-39-e103667-s004.xlsx]

## Sheet: Legend
Table EV2: Comparison with other data sets

## Sheet: DEG_comparison
Overlap of DEGs identified in this study compared to Yadav et al., 2009 (pValue for enrichment in parenthesis)
	samples in this study ->	all DEGs combined UP	all DEGs combined DOWN	Embryo UP	Embryo DOWN	7d UP	7d DOWN	14d UP	14d DOWN	35d UP	35d DOWN	Stem vs non UP	Stem vs non DOWN
	number of CLV3 DEGs in this study ->	382	366	210	339	81	2	169	17	30	5	86	7
	of those present on Ath1 array ->	251	205	127	193	62	0	121	8	19	3	55	2
	number of DEGs in Yadav et al., 2009:
CLV3 compared to WUS plus FIL UP	2145	110 (1,14e-43)		54 (2,56e-21)		33 (3,25e-17)		62 (6,70e-30)		11 (4,23e-07)		32 (2,73e-18)
CLV3 compared to WUS UP	1406	71 (2,87e-26)		40 (3,55e-17)		24 (4,35e-13)		38 (2,43e-16)		7 (0,00014)		27 (9,32e-18)
CLV3 compared to FIL UP	1504	98 (3,09e-47)		46 (3,36e-21)		29 (1,90e-17)		57 (3,32e-33)		11 (1,07e-08)		30 (1,76e-20)
CLV3 compared to WUS plus FIL DOWN	2614		27 (0,40)
CLV3 compared to WUS DOWN	1599		18 (0,29)
CLV3 compared to FIL DOWN	1548		12 (0,83)
Overlap of DESs indentified in this study compared to Balaguer et al., 2017 (pValue for enrichment in parenthesis)
	samples in this study ->	all DEGs combined UP	all DEGs combined DOWN	Embryo UP	Embryo DOWN	7d UP	7d DOWN	14d UP	14d DOWN	35d UP	35d DOWN	Stem vs non UP	Stem vs non DOWN
	number of CLV3 DEGs in this study ->	382	366	210	339	81	2	169	17	30	5	86	7
	of those present on Ath1 array ->	251	205	127	193	62	0	121	8	19	3	55	2
	number of DEGs in Balaguer et al., 2017:
Stem cell niche (SCN: overlap of pAGL42, pWOX5, pTMO5 & pCYCD6 compared to stageII & stageIII) UP	561	20 (1,47e-05)
overlap of pWOX5 compared to stageII & stageIII UP	1097	38 (3,31e-09)		17 (0,00033)		5 (0,22)		19 (1,61e-05)		2 (0,26)		5 (0,16)
overlap of pAGL42 compared to stageII & stageIII UP	1233	36 (6,23e-07)		16 (0,0031)		5 (0,30)		18 (0,00024)		2 (0,31)		5 (0,22)
overlap of pCYCD6 compared to stageII & stageIII UP	378	10 (0,016)
overlap of pTMO5 compared to stageII & stageIII UP	760	23 (6,62e-05)
Stem cell niche (SCN: overlap of pAGL42, pWOX5, pTMO5 & pCYCD6 compared to stageII & stageIII) DOWN	0
overlap of pWOX5 compared to stageII & stageIII DOWN	32		0
overlap of pAGL42 compared to stageII & stageIII DOWN	262		0
overlap of pCYCD6 compared to stageII & stageIII DOWN	55		1 (0,42)
overlap of pTMO5 compared to stageII & stageIII DOWN	180		0
Overlap of DEGs identified in this study compared to Tian et al., 2019 (p-Value for enrichment in parenthesis)
	samples in this study ->	all DEGs combined UP	all DEGs combined DOWN	Embryo UP	Embryo DOWN	7d UP	7d DOWN	14d UP	14d DOWN	35d UP	35d DOWN	Stem vs non UP	Stem vs non DOWN
	number of CLV3 DEGs in this study ->	382	366	210	339	81	2	169	17	30	5	86	7
	of those present in tair10 (used by Tian et al.) ->	350		188		78		159		26		76
	number of genes in Tian et al., 2019:
overlap with CLV3 specific genes (supplementary Table 2)	335	14 (1,32e-05)		7 (0,0029)		8 (1,15e-06)		10 (4,88e-06)		1 (0,23)		7 (1,12e-05)
overlap with CLV3 enriched genes (supplementary Table 4)	1656	44 (1,38e-08)		21 (0,00041)		17 ( 1,97e-07)		23 (3,62e-06)		4 (0,037)		21 (6,67e-11)
overlap with CLV3 enriched genes (supplementary Table 9)	512	19 (2,25e-06)		9 (0,0025)		10 (3,08e-07)		14 (1,71e-07)		1 (0,33)		7 (0,00016)
Yadav, R.K., Girke, T., Pasala, S., Xie, M. & Reddy, G.V. Gene expression map of the Arabidopsis shoot apical meristem stem cell niche. Proc Natl Acad Sci U S A 106, 4941-6 (2009)
de Luis Balaguer, M.A. et al. Predicting gene regulatory networks by combining spatial and temporal gene expression data in Arabidopsis root stem cells. Proc Natl Acad Sci U S A 114, E7632-E7640 (2017)
Tian, C. et al. A gene expression map of shoot domains reveals regulatory mechanisms. Nat Commun. 10, 141 (2019)
