# Supplementary material for: Arabidopsis shoot stem cells display dynamic transcription and DNA methylation patterns
Source: EMBO J. 2020 Aug 20;39(20):e103667. doi: 10.15252/embj.2019103667 (PMC7560203; doi:10.15252/embj.2019103667)
Supplement: Supplementary file 5 — Table EV3 [file EMBJ-39-e103667-s005.xlsx]

## Sheet: Legend
Table EV3: GO-term annotations

## Sheet: GO-terms
generated with	http://amigo.geneontology.org/rte
timepoint	GO biological process complete	# of genes in go-term	# of genes in DEGs	expected	fold enrichment	+/-	P value (Bonferroni corrected)
emb	meristem development	202	14	1.29	10.86	+	3.24e-07
emb	regulation of transcription, DNA-templated	2112	40	13.48	2.97	+	1.36e-06
emb	regulation of RNA biosynthetic process	2113	40	13.48	2.97	+	1.38e-06
emb	regulation of nucleic acid-templated transcription	2113	40	13.48	2.97	+	1.38e-06
emb	regulation of gene expression	2498	44	15.94	2.76	+	1.41e-06
emb	regulation of nucleobase-containing compound metabolic process	2242	41	14.31	2.87	+	2.18e-06
emb	regulation of RNA metabolic process	2186	40	13.95	2.87	+	3.63e-06
emb	reproductive shoot system development	405	17	2.58	6.58	+	5.08e-06
emb	regulation of cellular macromolecule biosynthetic process	2285	40	14.58	2.74	+	1.26e-05
emb	regulation of macromolecule biosynthetic process	2294	40	14.64	2.73	+	1.41e-05
emb	tissue development	572	19	3.65	5.21	+	2.19e-05
emb	regulation of macromolecule metabolic process	2867	45	18.29	2.46	+	3.82e-05
emb	regulation of cellular biosynthetic process	2384	40	15.21	2.63	+	4.06e-05
emb	shoot system development	743	21	4.74	4.43	+	5.23e-05
emb	regulation of biosynthetic process	2408	40	15.37	2.6	+	5.34e-05
emb	shoot system morphogenesis	167	11	1.07	10.32	+	5.5e-05
emb	regulation of nitrogen compound metabolic process	2644	42	16.87	2.49	+	0.000118
emb	regulation of metabolic process	3115	46	19.88	2.31	+	0.000156
emb	regulation of primary metabolic process	2714	42	17.32	2.43	+	0.000183
emb	regulation of biological process	4997	62	31.89	1.94	+	0.000191
emb	regulation of cellular metabolic process	2865	43	18.28	2.35	+	0.000254
emb	meristem maintenance	132	9	0.84	10.68	+	0.000837
emb	biological regulation	5678	65	36.23	1.79	+	0.00216
emb	flower development	389	13	2.48	5.24	+	0.00521
emb	regulation of cellular process	4393	53	28.03	1.89	+	0.00672
emb	stem cell population maintenance	55	6	0.35	17.1	+	0.00674
emb	maintenance of cell number	55	6	0.35	17.1	+	0.00674
emb	phyllome development	475	13	3.03	4.29	+	0.0419
D7	reproductive shoot system development	405	15	1.1	13.62	+	1.11e-09
D7	shoot system development	743	18	2.02	8.91	+	4.02e-09
D7	flower development	389	14	1.06	13.24	+	1.06e-08
D7	regulation of transcription, DNA-templated	2112	27	5.74	4.7	+	1.06e-08
D7	regulation of RNA biosynthetic process	2113	27	5.75	4.7	+	1.07e-08
D7	regulation of nucleic acid-templated transcription	2113	27	5.75	4.7	+	1.07e-08
D7	regulation of gene expression	2498	29	6.79	4.27	+	1.31e-08
D7	meristem maintenance	132	10	0.36	27.86	+	1.57e-08
D7	regulation of RNA metabolic process	2186	27	5.94	4.54	+	2.34e-08
D7	meristem development	202	11	0.55	20.03	+	3.77e-08
D7	regulation of nucleobase-containing compound metabolic process	2242	27	6.1	4.43	+	4.17e-08
D7	regulation of cellular macromolecule biosynthetic process	2285	27	6.21	4.35	+	6.42e-08
D7	regulation of macromolecule biosynthetic process	2294	27	6.24	4.33	+	7.02e-08
D7	regulation of biological process	4997	39	13.59	2.87	+	1.05e-07
D7	regulation of cellular biosynthetic process	2384	27	6.48	4.16	+	1.67e-07
D7	regulation of biosynthetic process	2408	27	6.55	4.12	+	2.1e-07
D7	regulation of macromolecule metabolic process	2867	29	7.8	3.72	+	3.63e-07
D7	stem cell population maintenance	55	7	0.15	46.8	+	9.6e-07
D7	maintenance of cell number	55	7	0.15	46.8	+	9.6e-07
D7	regulation of nitrogen compound metabolic process	2644	27	7.19	3.76	+	1.68e-06
D7	regulation of metabolic process	3115	29	8.47	3.42	+	2.56e-06
D7	regulation of primary metabolic process	2714	27	7.38	3.66	+	2.98e-06
D7	biological regulation	5678	39	15.44	2.53	+	5.2e-06
D7	regulation of meristem development	123	8	0.33	23.92	+	7.17e-06
D7	regulation of cellular metabolic process	2865	27	7.79	3.47	+	9.66e-06
D7	maintenance of meristem identity	45	6	0.12	49.03	+	1.44e-05
D7	tissue development	572	13	1.56	8.36	+	1.54e-05
D7	regulation of cellular process	4393	33	11.95	2.76	+	2.45e-05
D7	regulation of developmental process	720	14	1.96	7.15	+	2.6e-05
D7	plant organ formation	107	7	0.29	24.06	+	7.18e-05
D7	system development	1830	20	4.98	4.02	+	0.00018
D7	post-embryonic development	1477	18	4.02	4.48	+	0.000192
D7	reproductive structure development	1219	16	3.31	4.83	+	0.000438
D7	reproductive system development	1221	16	3.32	4.82	+	0.000448
D7	auxin mediated signaling pathway involved in phyllotactic patterning	3	3	0.01	> 100	+	0.00103
D7	shoot system morphogenesis	167	7	0.45	15.41	+	0.0013
D7	regulation of meristem structural organization	21	4	0.06	70.05	+	0.00164
D7	leaf phyllotactic patterning	4	3	0.01	> 100	+	0.00181
D7	phyllome development	475	10	1.29	7.74	+	0.00204
D7	floral whorl development	186	7	0.51	13.84	+	0.00261
D7	phyllotactic patterning	5	3	0.01	> 100	+	0.00289
D7	anatomical structure formation involved in morphogenesis	193	7	0.52	13.34	+	0.00331
D7	multicellular organismal process	2853	23	7.76	2.96	+	0.00335
D7	developmental process involved in reproduction	1444	16	3.93	4.07	+	0.00405
D7	plant organ development	945	13	2.57	5.06	+	0.00449
D7	developmental process	3147	24	8.56	2.8	+	0.00485
D7	anatomical structure development	2965	23	8.06	2.85	+	0.00648
D7	floral organ development	235	7	0.64	10.95	+	0.0117
D7	multicellular organism development	2613	21	7.11	2.96	+	0.0119
D7	pattern specification process	177	6	0.48	12.47	+	0.029
D7	reproductive process	1727	16	4.7	3.41	+	0.0386
D7	reproduction	1737	16	4.72	3.39	+	0.0415
D7	radial pattern formation	16	3	0.04	68.95	+	0.0489
D14	regulation of gene expression	2498	45	13.59	3.31	+	1.05e-09
D14	reproductive shoot system development	405	19	2.2	8.63	+	5.14e-09
D14	regulation of transcription, DNA-templated	2112	40	11.49	3.48	+	6.88e-09
D14	regulation of RNA biosynthetic process	2113	40	11.49	3.48	+	6.98e-09
D14	regulation of nucleic acid-templated transcription	2113	40	11.49	3.48	+	6.98e-09
D14	regulation of RNA metabolic process	2186	40	11.89	3.36	+	1.98e-08
D14	flower development	389	18	2.12	8.51	+	2.54e-08
D14	regulation of macromolecule metabolic process	2867	46	15.59	2.95	+	2.9e-08
D14	regulation of nucleobase-containing compound metabolic process	2242	40	12.19	3.28	+	4.26e-08
D14	regulation of cellular macromolecule biosynthetic process	2285	40	12.43	3.22	+	7.56e-08
D14	regulation of macromolecule biosynthetic process	2294	40	12.48	3.21	+	8.51e-08
D14	regulation of cellular biosynthetic process	2384	40	12.97	3.09	+	2.68e-07
D14	regulation of biosynthetic process	2408	40	13.1	3.05	+	3.61e-07
D14	regulation of biological process	4997	61	27.18	2.24	+	4.38e-07
D14	regulation of metabolic process	3115	46	16.94	2.72	+	4.64e-07
D14	shoot system development	743	22	4.04	5.44	+	4.76e-07
D14	biological regulation	5678	66	30.88	2.14	+	4.82e-07
D14	regulation of nitrogen compound metabolic process	2644	41	14.38	2.85	+	1.54e-06
D14	regulation of primary metabolic process	2714	41	14.76	2.78	+	3.33e-06
D14	regulation of cellular process	4393	54	23.89	2.26	+	5.81e-06
D14	meristem maintenance	132	10	0.72	13.93	+	1.55e-05
D14	regulation of cellular metabolic process	2865	41	15.58	2.63	+	1.59e-05
D14	pattern specification process	177	11	0.96	11.43	+	1.85e-05
D14	plant organ formation	107	9	0.58	15.47	+	3.94e-05
D14	anatomical structure development	2965	41	16.13	2.54	+	4.21e-05
D14	multicellular organismal process	2853	40	15.52	2.58	+	4.58e-05
D14	developmental process	3147	42	17.12	2.45	+	0.000101
D14	stem cell population maintenance	55	7	0.3	23.4	+	0.000123
D14	maintenance of cell number	55	7	0.3	23.4	+	0.000123
D14	tissue development	572	16	3.11	5.14	+	0.000369
D14	multicellular organism development	2613	36	14.21	2.53	+	0.000451
D14	reproductive process	1727	28	9.39	2.98	+	0.000607
D14	reproduction	1737	28	9.45	2.96	+	0.000681
D14	meristem development	202	10	1.1	9.1	+	0.000691
D14	plant organ development	945	20	5.14	3.89	+	0.000766
D14	maintenance of meristem identity	45	6	0.24	24.52	+	0.000907
D14	phyllome development	475	14	2.58	5.42	+	0.00128
D14	system development	1830	28	9.95	2.81	+	0.00191
D14	reproductive system development	1221	22	6.64	3.31	+	0.00266
D14	post-embryonic plant morphogenesis	181	9	0.98	9.14	+	0.0027
D14	developmental process involved in reproduction	1444	24	7.85	3.06	+	0.0033
D14	floral whorl development	186	9	1.01	8.9	+	0.00335
D14	anatomical structure morphogenesis	854	18	4.64	3.88	+	0.00336
D14	anatomical structure formation involved in morphogenesis	193	9	1.05	8.57	+	0.00449
D14	post-embryonic development	1477	24	8.03	2.99	+	0.00487
D14	regionalization	145	8	0.79	10.14	+	0.00526
D14	regulation of developmental process	720	16	3.92	4.09	+	0.00707
D14	auxin mediated signaling pathway involved in phyllotactic patterning	3	3	0.02	> 100	+	0.00833
D14	production of siRNA involved in RNA interference	38	5	0.21	24.19	+	0.00959
D14	reproductive structure development	1219	21	6.63	3.17	+	0.00961
D14	RNA interference	39	5	0.21	23.57	+	0.0108
D14	carpel development	75	6	0.41	14.71	+	0.0143
D14	leaf phyllotactic patterning	4	3	0.02	> 100	+	0.0145
D14	regulation of meristem development	123	7	0.67	10.46	+	0.0194
D14	floral organ development	235	9	1.28	7.04	+	0.0209
D14	phyllotactic patterning	5	3	0.03	> 100	+	0.0231
D14	regulation of meristem structural organization	21	4	0.11	35.02	+	0.0259
D14	gynoecium development	87	6	0.47	12.68	+	0.0318
D14	gene silencing	143	7	0.78	9	+	0.0493
D35	regulation of biological process	4997	15	4.53	3.31	+	0.0105
all	regulation of biological process	4997	36	13.41	2.69	+	6.25e-06
all	biological regulation	5678	38	15.23	2.49	+	1.32e-05
all	meristem development	202	9	0.54	16.61	+	1.44e-05
all	regulation of macromolecule metabolic process	2867	26	7.69	3.38	+	3.4e-05
all	regulation of gene expression	2498	24	6.7	3.58	+	5.12e-05
all	regulation of nucleobase-containing compound metabolic process	2242	22	6.02	3.66	+	0.000168
all	regulation of metabolic process	3115	26	8.36	3.11	+	0.000184
all	regulation of cellular macromolecule biosynthetic process	2285	22	6.13	3.59	+	0.000235
all	regulation of macromolecule biosynthetic process	2294	22	6.15	3.57	+	0.000251
all	regulation of transcription, DNA-templated	2112	21	5.67	3.71	+	0.000295
all	regulation of RNA biosynthetic process	2113	21	5.67	3.7	+	0.000297
all	regulation of nucleic acid-templated transcription	2113	21	5.67	3.7	+	0.000297
all	regulation of cellular biosynthetic process	2384	22	6.4	3.44	+	0.00049
all	regulation of RNA metabolic process	2186	21	5.87	3.58	+	0.000524
all	regulation of biosynthetic process	2408	22	6.46	3.41	+	0.000583
all	regulation of nitrogen compound metabolic process	2644	23	7.09	3.24	+	0.000676
all	regulation of primary metabolic process	2714	23	7.28	3.16	+	0.00107
all	tissue development	572	11	1.53	7.17	+	0.00114
all	shoot system morphogenesis	167	7	0.45	15.62	+	0.00119
all	shoot axis formation	24	4	0.06	62.12	+	0.0025
all	secondary shoot formation	24	4	0.06	62.12	+	0.0025
all	anatomical structure arrangement	61	5	0.16	30.55	+	0.00256
all	regulation of cellular metabolic process	2865	23	7.69	2.99	+	0.00277
all	morphogenesis of a branching structure	26	4	0.07	57.34	+	0.00333
all	meristem maintenance	132	6	0.35	16.94	+	0.00527
all	regulation of developmental process	720	11	1.93	5.69	+	0.0102
all	shoot system development	743	11	1.99	5.52	+	0.0137
all	regulation of cellular process	4393	28	11.79	2.38	+	0.0191
all	chromosome organization	511	9	1.37	6.56	+	0.0278
all	plant organ formation	107	5	0.29	17.42	+	0.0349
all	reproductive shoot system development	405	8	1.09	7.36	+	0.04
all	meristem structural organization	52	4	0.14	28.67	+	0.0424
all	anatomical structure morphogenesis	854	11	2.29	4.8	+	0.0495

## Sheet: GO-term-coreDEGs
generated with	http://amigo.geneontology.org/rte
timepoint (at least in 3 out of 4 timepoints)	GO biological process complete	# of genes in go-term	# of genes in DEGs	expected	fold enrichment	+/-	P value (Bonferroni corrected)
>3	GO biological process complete	#	#	expected	Fold Enrichment	+/-	P value
>3	reproductive shoot system development	405	9	0.44	20.43	+	1.03e-06
>3	shoot system development	743	10	0.81	12.37	+	1.07e-05
>3	meristem maintenance	132	6	0.14	41.79	+	2.04e-05
>3	flower development	389	8	0.42	18.91	+	2.05e-05
>3	meristem development	202	6	0.22	27.31	+	0.000236
>3	tissue development	572	8	0.62	12.86	+	0.000382
>3	regulation of meristem development	123	5	0.13	37.37	+	0.000698
>3	regulation of biological process	4997	18	5.44	3.31	+	0.00112
>3	regulation of developmental process	720	8	0.78	10.22	+	0.00214
>3	shoot system morphogenesis	167	5	0.18	27.53	+	0.00302
>3	carpel development	75	4	0.08	49.03	+	0.00437
>3	regulation of meristem structural organization	21	3	0.02	> 100	+	0.00627
>3	gynoecium development	87	4	0.09	42.27	+	0.00769
>3	biological regulation	5678	18	6.18	2.91	+	0.00789
>3	multicellular organismal process	2853	13	3.1	4.19	+	0.00934
>3	reproductive structure development	1219	9	1.33	6.79	+	0.011
>3	reproductive system development	1221	9	1.33	6.78	+	0.0112
>3	anatomical structure development	2965	13	3.23	4.03	+	0.0144
>3	floral organ development	235	5	0.26	19.56	+	0.0154
>3	developmental process	3147	13	3.42	3.8	+	0.0277
>3	phyllome development	475	6	0.52	11.61	+	0.0306
>3	system development	1830	10	1.99	5.02	+	0.04
>3	developmental process involved in reproduction	1444	9	1.57	5.73	+	0.0429
>3	positive regulation of organ growth	4	2	0	> 100	+	0.0464
>3	embryo sac development	141	4	0.15	26.08	+	0.0488
