# Supplementary material for: Arabidopsis shoot stem cells display dynamic transcription and DNA methylation patterns
Source: EMBO J. 2020 Aug 20;39(20):e103667. doi: 10.15252/embj.2019103667 (PMC7560203; doi:10.15252/embj.2019103667)
Supplement: Supplementary file 6 — Table EV4 [file EMBJ-39-e103667-s006.xlsx]

## Sheet: Legend
Table EV4: Overlapping DEGs

## Sheet: overlapping-DEGs
atg	stage: 1=embryo, 2=D7, 3=D14, 4=D35	type	symbol	brief description	curator summary	baseMean_emb	log2FoldChange_emb	lfcSE_emb	stat_emb	pvalue_emb	padj_emb	baseMean_D7	log2FoldChange_D7	lfcSE_D7	stat_D7	pvalue_D7	padj_D7	baseMean_D14	log2FoldChange_D14	lfcSE_D14	stat_D14	pvalue_D14	padj_D14	baseMean_D35	log2FoldChange_D35	lfcSE_D35	stat_D35	pvalue_D35	padj_D35	baseMean-ALL	log2FoldChange-ALL	lfcSE-ALL	stat-ALL	pvalue-ALL	padj-ALL	TPM_41762_emb+	TPM_46169_emb+	TPM_46170_emb-	TPM_41763_emb-	TPM_41768_D7+	TPM_41766_D7+	TPM_41769_D7-	TPM_41767_D7-	TPM_41772_D14+	TPM_41770_D14+	TPM_41773_D14-	TPM_41771_D14-	TPM_41776_D35+	TPM_41774_D35+
AT3G59270	1234	protein coding gene	AT3G59270	FBD-like domain family protein	NA	11597.3	6.84009	0.383286	17.8459	0	0	2102.97	6.20169	0.30252	20.5001	0	4.72566e-89	4507.4	5.52749	0.308035	17.9444	5.31052e-72	6.65913e-68	350.77	5.55351	0.438582	12.6624	0	0	3563.53	-6.18468	0.574758	-10.7605	0	7.75239e-23	1221.44	948.925	11.871	7.98927	199.208	246.205	3.22941	2.37271	509.55	224.027	6.70469	8.31443	89.283	68.1
H2B-mCherry_coding-sequence	1234	NA	NA	NA	NA	7250.28	7.9968	0.74485	10.7361	0	0	1174.01	5.01216	0.313421	15.9918	0	1.60369e-53	2340.64	7.67291	0.320702	23.9254	1.66844e-126	4.18428e-122	411.964	7.63971	1.79031	4.26725	1.97898e-05	0.0245884	2182.47	-6.95285	0.662445	-10.4957	0	8.83214e-22	918.32	660.815	7.09574	0.39361	127.205	155.536	3.66785	4.42676	295.654	152.407	1.01676	1.07022	121.808	96.6281
AT2G27250	1234	protein coding gene	CLV3	CLAVATA3	One of the three CLAVATA genes controlling the size of the shoot apical meristem (SAM) in Arabidopsis, Belongs to a large gene family called CLE for CLAVATA3/ESR-related, Encodes a stem cell-specific protein CLV3 presumed to be a precursor of a secreted	4217.6	10.1019	0.613167	16.4749	0	0	395.449	5.63965	0.471254	11.9673	0	2.89853e-29	635.043	9.17385	0.617817	14.8488	7.08114e-50	2.53697e-46	110.583	6.20468	0.83818	7.40256	1.3e-13	9.2357e-10	1006.76	-8.19408	0.7295	-11.2324	0	8.28411e-25	808.85	634.795	1.19993	0.125628	57.8675	90.0066	1.57086	1.18055	124.065	66.1794	0.0642044	0.203448	48.7426	41.164
AT4G31620	1234	protein coding gene	AT4G31620	Transcriptional factor B3 family protein	NA	2049.48	7.58289	0.811165	9.34814	0	0	520.185	4.51765	0.380081	11.886	0	6.15734e-29	1072.88	4.15542	0.355035	11.7043	1.21216e-31	3.37775e-28	238.46	1.81494	0.426707	4.25335	2.10594e-05	0.0245884	795.009	-4.17913	0.600182	-6.96311	3.33e-12	9.75896e-09	125.442	81.9604	1.24167	0.0366108	25.031	33.5944	1.25707	1.12312	59.9886	31.5144	3.28624	1.6763	27.3078	19.1782
AT2G19920	1234	protein coding gene	RDR4	RNA-dependent RNA polymerase family protein	NA	2003.37	4.65597	0.498545	9.33912	0	0	662.694	2.86323	0.325521	8.79585	0	2.83942e-15	908.188	2.66635	0.329958	8.08089	6.42952e-16	6.44984e-13	304.317	1.39994	0.329359	4.2505	2.13295e-05	0.0245884	822.612	-2.92628	0.346818	-8.43751	0	2.37612e-13	46.092	42.4816	2.88043	0.998917	13.989	16.5933	2.07023	1.82127	20.5159	11.0188	2.95696	1.81084	12.4903	12.2959
AT5G64910	1234	protein coding gene	AT5G64910	Serine/Threonine-kinase	NA	1219.83	4.34157	0.667044	6.50868	7.581e-11	5.08528e-08	456.392	4.32835	0.506534	8.54504	0	2.35586e-14	842.263	3.48218	0.33369	10.4354	1.7091e-25	3.06161e-22	1039.66	1.47049	0.213828	6.87697	6.11e-12	3.52266e-08	932.559	-2.39166	0.669825	-3.57057	0.000356208	0.0889927	41.2548	41.5528	1.14767	2.64493	14.4478	20.9175	0.35121	1.2731	31.364	15.5266	2.34697	1.66979	66.9555	61.6558
AT5G03885	1234	protein coding gene	AT5G03885	hypothetical protein	NA	2049.48	2.25278	0.431783	5.21738	1.81468e-07	5.4281e-05	455.934	2.55875	0.429128	5.96268	2.48138e-09	2.59966e-06	980.155	2.38187	0.306361	7.77474	7.56055e-15	6.32037e-12	549.512	1.59425	0.26495	6.01717	1.77497e-09	6.81787e-06	900.522	-2.06079	0.37746	-5.45964	4.77097e-08	6.08195e-05	133.735	120.748	31.4732	23.5559	22.6623	43.4575	4.34456	6.07303	68.8558	39.0068	11.9585	7.89479	75.4965	74.8701
AT1G37140	1234	protein coding gene	MCT1	MEI2 C-terminal RRM only like 1	a member of mei2-like gene family; phylogenetic analysis revealed that it belongs to the fourth clade of mei2-like proteins, with conserved C-terminal RNA recognition motif (RRM) only,	874.716	4.63136	1.0999	4.21071	2.54565e-05	0.00295121	118.413	3.90589	0.674633	5.78965	7.05329e-09	7.05361e-06	235.443	5.5725	0.488055	11.4178	3.40922e-30	8.54998e-27	78.1146	2.96795	0.718982	4.12799	3.65946e-05	0.0395336	260.868	-4.23628	0.653621	-6.48124	9.097e-11	1.90517e-07	69.9777	49.1006	0.16252	3.93374	6.45596	11.5746	0.761156	0.358317	18.8976	9.74023	0.348109	0.244128	16.8771	7.15657
AT1G13710	1234	protein coding gene	KLUH	cytochrome P450, family 78, subfamily A, polypeptide 5	Encodes the cytochrome P450 CYP78A5 monooxygenase, Contributes to the generation of a growth-stimulating signal distinct from the classical phytohormones that prevents proliferation arrest, promoting organ growth,	2014.62	3.89561	0.488439	7.97565	0	1.86e-12	675.899	1.74009	0.307667	5.65577	1.55149e-08	1.36537e-05	748.225	1.97262	0.273388	7.21544	5.37586e-13	3.96533e-10	732.688	1.31747	0.230758	5.70932	1.13427e-08	2.80083e-05	982.846	-2.10288	0.381705	-5.50918	3.60501e-08	4.8045e-05	134.879	86.1527	9.76596	6.0352	35.6408	35.0682	9.82677	9.6848	37.4804	24.2094	6.82478	8.15726	76.8743	73.8692
AT1G68630	1234	protein coding gene	AT1G68630	PLAC8 family protein	NA	862.331	4.11173	0.590202	6.96666	3.25e-12	2.5658e-09	239.762	2.6972	0.71057	3.79583	0.000147152	0.0409808	337.506	1.93494	0.294657	6.56673	5.14311e-11	3.14595e-08	337	1.93299	0.384764	5.02384	5.06482e-07	0.000972727	421.799	-2.54669	0.480647	-5.29846	1.16784e-07	0.000126818	52.9619	64.2438	2.97134	3.67196	11.5713	21.8367	0.475042	4.24193	17.6596	15.4187	3.99901	4.28931	48.8713	43.4171
AT4G31610	234	protein coding gene	REM1	Transcriptional factor B3 family protein	Expressed specifically in reproductive meristems, member of a moderately sized gene family distantly related to known plant DNA binding proteins	1053.42	1.54863	0.57052	2.71442	0.00663915	0.140034	210.455	5.90366	0.667869	8.83956	0	0	695.796	5.64423	0.337948	16.7015	1.2791e-62	6.41569e-59	610.971	2.52603	0.27021	9.34838	8.9002e-21	1.5384e-16	634.038	-2.5345	0.759238	-3.33821	0.000843188	0.163881	30.7086	44.1993	10.7986	13.7499	8.7636	13.4518	0.0430443	0.303674	36.1841	19.9815	0.555797	0.518756	63.7126	55.5555
AT3G11000	234	protein coding gene	AT3G11000	DCD (Development and Cell Death) domain protein	NA	3532.38	0.371451	0.375478	0.989274	0.322529	0.829848	856.748	2.73829	0.352443	7.76947	1e-14	1.334e-11	1123.14	2.49026	0.31993	7.78376	7.03992e-15	6.15803e-12	1304.04	0.8959	0.205368	4.36241	1.28639e-05	0.0177881	1627.8	-0.976885	0.532401	-1.83487	0.0665254	0.99992	74.1398	82.3586	72.2028	51.9898	31.9898	34.8682	3.28872	5.91736	43.2614	21.9286	6.65322	4.44492	82.1098	79.3892
AT4G35900	234	protein coding gene	FD	Basic-leucine zipper (bZIP) transcription factor family protein	bZIP protein required for positive regulation of flowering, Mutants are late flowering, FD interacts with FT to promote flowering,Expressed in the shoot apex in floral anlagen, then declines in floral primordia,	117.396	2.75436	1.76148	1.56366	0.117898	0.588824	334.759	3.0151	0.401637	7.50704	6e-14	8.871e-11	1095.76	3.65392	0.272299	13.4188	4.6923e-41	1.47098e-37	303.425	2.01046	0.343342	5.85557	4.75377e-09	1.36948e-05	446.473	-2.84406	0.667481	-4.26088	2.03624e-05	0.0094766	7.18775	6.79207	2.59727	0	20.9227	24.4381	2.898	2.29521	74.644	45.6454	5.1918	3.99231	36.6168	42.7448
AT3G19184	234	protein coding gene	AT3G19184	AP2/B3-like transcriptional factor family protein	NA	314.551	3.68229	1.25401	2.93642	0.00332028	0.0923298	188.311	3.18035	0.561598	5.66305	1.48709e-08	1.36323e-05	383.115	2.97357	0.382093	7.78232	7.12082e-15	6.15803e-12	219.424	2.21019	0.39048	5.66019	1.51205e-08	3.48477e-05	269.659	-2.79094	0.478528	-5.83234	5.46543e-09	8.43402e-06	19.8666	20.0443	3.78805	0.0528251	10.3421	14.0332	1.80556	0.694469	21.8138	15.3119	3.05797	1.54123	29.0254	26.0316
AT5G24206	134	non-coding gene	AT5G24206	NA	Unknown gene	1563.32	2.62045	0.584966	4.47966	7.47623e-06	0.00109158	307.923	1.8527	1.34023	1.38238	0.166856	0.999748	646.853	1.33511	0.2832	4.71436	2.42474e-06	0.00062051	382.3	1.71712	0.346201	4.95991	7.05259e-07	0.0012832	643.421	-1.92661	0.450007	-4.2813	1.85806e-05	0.00893089	207.09	116.058	23.2308	29.018	27.5058	38.5533	1.65526	15.0543	52.3238	45.3275	22.8607	14.5908	99.1907	72.8413
AT2G27880	124	protein coding gene	AGO5	Argonaute family protein	NA	3124.01	1.74123	0.493684	3.52702	0.000420267	0.0239142	253.79	6.09469	0.597722	10.1965	0	5.6504e-21	578.795	6.7027	1.9248	3.48229	0.000497143	0.062029	496.741	1.68569	0.277847	6.06696	1.30353e-09	5.63286e-06	934.659	-2.01252	0.963501	-2.08875	0.03673	0.99992	50.242	48.6673	25.607	7.66557	5.81498	6.06085	0.0283065	0.133474	13.1526	7.47333	0.189842	0.0034359	20.4925	17.5943
AT5G51610	124	protein coding gene	AT5G51610	Ribosomal protein L11 family protein	NA	1506.97	7.12198	0.754956	9.43364	0	0	80.321	5.841	0.933953	6.25406	3.9992e-10	5.17565e-07	347.037	7.86306	2.31705	3.39357	0.000689892	0.0790036	273.017	3.97461	0.430576	9.23092	0	0	465.633	-5.5848	0.870316	-6.41698	1.39e-10	2.54721e-07	131.603	183.521	2.40928	0.14787	7.53694	10.8618	0.0469229	0.253288	43.6585	19.0194	0.266614	0	75.6687	52.4727
AT1G26680	123	protein coding gene	AT1G26680	transcriptional factor B3 family protein	NA	3249.52	2.11935	0.6221	3.40677	0.000657363	0.032407	520.532	5.72409	0.463373	12.3531	0	3.43811e-31	1017.73	4.65207	0.269482	17.263	8.93636e-67	7.4705e-63	95.8544	0.801012	0.734137	1.09109	0.275232	0.999918	937.707	-2.54938	0.82062	-3.10665	0.00189222	0.280972	76.3863	66.828	33.4645	5.44308	11.5462	20.4869	0.20394	0.360362	27.6597	18.5139	0.759676	0.974815	5.37572	2.62745
AT5G21150	123	protein coding gene	AGO9	Argonaute family protein	AGO9-dependent sRNA silencing is crucial to specify cell fate in the Arabidopsis ovule, AGO9 is expressed in reproductive companion cells but not in the associated male or female gametes or their precursors, Therefore, AGO9 acts non-cell autonomously t	10341.7	1.80791	0.340696	5.30651	1.11744e-07	3.74766e-05	615.766	3.96841	0.361185	10.9872	0	1.38434e-24	714.851	5.73488	0.385725	14.8678	5.33488e-50	2.22989e-46	790.728	0.774593	0.235388	3.29071	0.000999345	0.585549	2444.58	-1.73681	0.908782	-1.91114	0.0559862	0.99992	138.354	165.486	58.9006	32.4864	11.7159	13.3106	0.584993	0.889468	13.7777	9.15451	0.311501	0.122151	25.0917	20.6173
AT1G62360	123	protein coding gene	STM	KNOX/ELK homeobox transcription factor	Class I knotted-like homeodomain protein that is required for shoot apical meristem (SAM) formation during embryogenesis and for SAM function throughout the lifetime of the plant, Functions by preventing incorporation of cells in the meristem center into	2107.21	4.57114	0.428698	10.6628	0	0	867.137	2.92591	0.380699	7.68562	2e-14	2.39268e-11	1588.18	2.49245	0.236572	10.5357	5.91495e-26	1.14108e-22	1139.29	0.611103	0.261804	2.3342	0.0195855	0.999918	1382.73	-1.94322	0.528577	-3.67633	0.000236613	0.0680147	67.8669	68.5844	3.33351	2.55706	26.2256	33.0145	5.02813	2.22936	48.6999	30.5783	6.94831	6.51885	50.7189	62.5228
AT5G07180	123	protein coding gene	ERL2	ERECTA-like 2	Encodes a receptor-like kinase that, together with ER and ERL1 governs the initial decision of protodermal cells to either divide proliferatively to produce pavement cells or divide asymmetrically to generate stomatal complexes, It is also important for	1654.16	1.99886	0.563871	3.54489	0.000392782	0.0229399	1076.26	1.58056	0.276713	5.71193	1.11705e-08	1.06853e-05	1289.04	1.90788	0.237722	8.02566	1.00983e-15	9.74063e-13	532.629	0.784777	0.265432	2.95661	0.00311045	0.999918	1045.08	-1.51987	0.204402	-7.43566	1e-13	6.10129e-10	28.0898	29.9929	13.0837	3.37837	19.2404	19.54	6.04855	5.91054	23.3838	15.4343	4.65561	5.21805	17.4312	18.5768
AT5G35770	123	protein coding gene	SAP	Transducin/WD40 repeat-like superfamily protein	A recessive mutation in the Arabidopsis STERILE APETALA (SAP) causes severe aberrations in inflorescence and flower and ovule development,	770.483	2.933	0.593107	4.94515	7.60856e-07	0.000171852	89.294	4.02894	0.735157	5.48038	4.24417e-08	3.33486e-05	161.732	4.65728	0.466091	9.9922	1.64877e-23	2.58435e-20	74.5525	2.33034	0.666768	3.49498	0.000474106	0.34872	219.563	-3.00645	0.652686	-4.60628	4.09936e-06	0.00267096	17.0453	15.9627	3.43947	1.30616	1.67072	2.99433	0.144527	0.120931	3.81542	2.75267	0.134261	0.11745	3.60329	3.7656
AT1G30950	123	protein coding gene	UFO	F-box family protein	Required for the proper identity of the floral meristem, Involved in establishing the whorled pattern of floral organs, in the control of specification of the floral meristem, and in the activation of APETALA3 and PISTILLATA, UFO is found at the AP3 promo	622.396	5.706	1.13173	5.04183	4.61102e-07	0.000109747	138.457	2.92417	0.565242	5.17331	2.29988e-07	0.000158124	261.286	6.05686	0.536889	11.2814	1.62124e-29	3.69627e-26	40.1917	1.60789	0.966654	1.66335	0.0962419	0.999918	210.282	-4.14837	0.652856	-6.3542	2.0952e-10	3.6136e-07	79.0663	16.7094	2.26153	0.0583244	9.77398	12.9279	1.56278	1.20758	26.3427	10.652	0.210951	0.300085	8.33875	3.61353
AT5G28650	123	protein coding gene	WRKY74	WRKY DNA-binding protein 74	member of WRKY Transcription Factor; Group II-d	500.374	7.84314	0.934819	8.39001	0	8e-14	120.247	3.33396	0.649789	5.13084	2.8845e-07	0.000192309	202.079	2.84689	0.416955	6.82781	8.622e-12	5.69029e-09	78.7579	0.181418	0.664052	0.273199	0.784701	0.999918	190.538	-2.80938	0.702993	-3.99631	6.43378e-05	0.0244985	37.4237	39.5205	0.344031	0	6.07805	12.8637	0.839323	0.908404	12.5636	11.0221	2.03828	1.166	5.63255	10.0314
AT1G67770	123	protein coding gene	TEL2	terminal EAR1-like 2	Similar to terminal ear1 in Zea mays, A member of mei2-like gene family; phylogenetic analysis revealed that TEL2 belongs to the third clade of mei2-like proteins (TEL clade), with conserved two N-terminal RNA recognition motifs (RRM), in addition to the	312.864	5.13274	1.25734	4.08221	4.46098e-05	0.00470209	73.9693	4.05683	0.799562	5.07382	3.89915e-07	0.000238292	146.664	7.79486	0.824276	9.4566	3.18109e-21	4.69285e-18	31.7197	1.28708	1.25201	1.02801	0.303943	0.999918	114.723	-4.05549	0.836328	-4.84916	1.23988e-06	0.000908831	14.2061	17.8251	1.10109	0	3.81662	4.5005	0.333017	0.129027	8.1668	5.11768	0	0.0434589	0.804692	4.92622
AT1G60545	123	non-coding gene	AT1G60545	Natural antisense transcript overlaps with AT1G60540	Potential natural antisense gene, locus overlaps with AT1G60540	933.218	1.89735	0.586389	3.23565	0.00121366	0.0491122	336.708	2.57775	0.511302	5.04154	4.61812e-07	0.000274603	452.896	2.9209	0.42024	6.95054	3.63883e-12	2.53495e-09	86.0124	3.03075	2.57715	1.17601	0.239591	0.999918	373.857	-2.28404	0.62421	-3.6591	0.000253103	0.0706761	34.914	23.6095	12.3115	5.05794	13.6254	13.1153	3.24204	0.928329	16.2352	11.7447	2.603	1.00227	5.48025	9.56733
AT2G27990	123	protein coding gene	BLH8	BEL1-like homeodomain 8	Encodes a BEL1-like homeobox gene that functions together with PNY in meristem maintenance by regulating the allocation process during vegetative and reproductive development, Both gene products are required for the competence of the SAM to respond proper	715.714	2.7513	0.732537	3.75585	0.000172754	0.0129186	275.716	2.13913	0.430388	4.97024	6.687e-07	0.000377232	401.396	2.13051	0.327324	6.50889	7.57093e-11	4.31526e-08	136.242	1.39303	0.476082	2.92604	0.0034331	0.999918	331.598	-2.13073	0.289198	-7.3677	1.7e-13	8.48306e-10	26.8014	15.4451	2.15612	3.87238	8.94026	8.94242	2.29314	1.46078	12.3551	7.3491	2.30706	2.00716	8.88896	7.7268
AT3G52770	123	protein coding gene	ZPR3	binding protein	ZPR3 is a small-leucine zipper containing protein that is involved in the establishment of leaf polarity,	1540.63	2.61057	0.605023	4.31483	1.59727e-05	0.00204368	331.487	1.88887	0.391366	4.82634	1.39067e-06	0.000746247	482.417	2.33563	0.365179	6.39586	1.59644e-10	8.51852e-08	183.505	1.43106	0.452917	3.15966	0.00157956	0.734289	526.347	-2.15558	0.420399	-5.12746	2.93683e-07	0.000260933	118.794	55.8556	13.4485	15.3822	18.411	21.7677	4.95434	5.06685	30.6343	16.8303	5.64914	3.40147	26.823	16.965
AT1G77145	123	protein coding gene	AT1G77145	transmembrane protein, putative (DUF506)	NA	334.606	7.51956	1.27232	5.91013	3.41838e-09	1.57637e-06	106.422	3.64004	0.788076	4.61889	3.85797e-06	0.00174684	24.0534	5.3083	1.23448	4.30002	1.7078e-05	0.00366067	16.388	0.288941	1.46893	0.196702	0.844061	0.999918	97.6691	-4.0051	0.920893	-4.34915	1.36669e-05	0.00712077	31.5768	20.7433	0	0.285142	3.12333	14.1682	0.582368	0.706619	2.1431	1.1324	0.0701254	0.0266806	2.72659	0.642615
AT1G23380	123	protein coding gene	KNAT6	homeobox protein knotted-1-like 6	homeodomain transcription factor KNAT6, belonging to class I of KN transcription factor family (which also includes KNAT1 and KNAT2), Expression is increased in as and bop1 leaf mutants,	2772.42	3.29373	0.428335	7.6896	1e-14	1.485e-11	638.917	1.36227	0.311845	4.3684	1.2516e-05	0.00484934	808.476	1.2938	0.287659	4.49768	6.87005e-06	0.00159531	569.276	0.180167	0.310925	0.579454	0.562283	0.999918	1047.25	-1.61824	0.413433	-3.91414	9.07261e-05	0.0328406	52.5209	55.4596	5.58977	5.40464	12.0713	10.7374	4.29361	3.8791	12.9514	8.48721	5.02315	3.38207	11.3265	20.5529
AT5G62230	123	protein coding gene	ERL1	ERECTA-like 1	Encodes a receptor-like kinase that, together with ER and ERL2 governs the initial decision of protodermal cells to either divide proliferatively to produce pavement cells or divide asymmetrically to generate stomatal complexes, It is important for mainta	3145.99	1.7733	0.518979	3.41689	0.000633404	0.0316488	396.425	1.65217	0.392942	4.20461	2.61534e-05	0.00866219	474.895	1.82321	0.335716	5.43082	5.6095e-08	2.51215e-05	284.515	0.497654	0.348556	1.42776	0.153361	0.999918	866.54	-1.48459	0.582135	-2.55025	0.0107647	0.707345	47.5497	41.2437	23.2226	6.33813	6.77776	5.97348	1.44113	2.27754	7.32408	4.50197	1.29437	1.88202	8.17516	6.68508
AT1G75820	123	protein coding gene	CLV1	Leucine-rich receptor-like protein kinase family protein	Putative receptor kinase with an extracellular leucine-rich domain, Controls shoot and floral meristem size, and contributes to establish and maintain floral meristem identity, Negatively regulated by KAPP (kinase-associated protein phosphatase), CLV3 pep	768.912	3.83258	0.826637	4.63635	3.54622e-06	0.000590193	1012.21	1.17067	0.278697	4.20053	2.66288e-05	0.00866219	1301.52	1.05615	0.253109	4.17271	3.01e-05	0.00586141	246.455	0.176965	0.426588	0.414838	0.678261	0.999918	752.989	-1.23741	0.51071	-2.42292	0.0153963	0.81779	24.7205	21.5178	3.51451	0.366299	27.0565	25.1363	10.5682	10.7799	30.5967	18.8922	12.5769	10.2126	8.16947	12.4896
AT2G19930	123	protein coding gene	AT2G19930	RNA-dependent RNA polymerase family protein	NA	1471.05	3.16873	0.522908	6.05983	1.36269e-09	7.54081e-07	611.776	1.54759	0.385355	4.01603	5.9188e-05	0.018086	541.757	1.86915	0.350315	5.33561	9.52217e-08	3.91486e-05	141.468	1.15229	0.472384	2.4393	0.0147156	0.999918	578.057	-2.08806	0.395793	-5.27563	1.32303e-07	0.00013854	31.0945	27.5813	5.33	1.89786	12.1655	11.1138	2.44459	4.84481	11.366	5.32225	2.22348	2.1247	5.73635	4.89577
AT1G65370	42	protein coding gene	TRAF-like family protein	NA	AT1G65370	11156.8	-1.09847	0.428193	-2.56537	0.0103066	0.178376	2982.64	2.67603	0.24015	11.1432	0	0	10236	1.33449	0.854741	1.56128	0.118459	0.999999	4721.16	0.716934	0.15179	4.72321	2.32151e-06	0.00358065	6792.57	-0.444447	0.502451	-0.884557	0.376395	0.99992	268.282	187.111	492.049	490.65	194.691	187.621	26.7507	28.3457	626.531	209.696	215.941	98.8545	478.499	444.38
AT5G03840	42	protein coding gene	PEBP (phosphatidylethanolamine-binding protein) family protein	Controls inflorescence meristem identity, Involved in the floral initiation process, Ortholog of the Antirrhinum gene CENTRORADIALIS (CEN), Involved in protein trafficking to the protein storage vacuole,	AT5G03840	46.9758	-0.774793	2.55999	-0.302654	0.762154	0.971165	101.007	3.54431	0.745248	4.75588	1.97583e-06	0.000945006	55.2402	1.52352	0.814755	1.86991	0.061496	0.999999	120.961	2.49655	0.521272	4.78934	1.67327e-06	0.00289225	97.0457	-2.09817	0.796749	-2.63342	0.00845305	0.638661	2.96392	0	0.547428	4.10813	4.83083	14.1724	0.622578	0.897194	3.7736	2.75768	0.437429	1.69063	20.4964	24.9318
AT5G49150	34	protein coding gene	gamete expressed 2	Encodes a transmembrane domain containing protein expressed in sperm cells, Target promoter of the male germline-specific transcription factor DUO1,	AT5G49150	269.36	3.35652	1.30414	2.57375	0.0100602	0.175203	61.8421	2.23632	2.6296	0.850441	0.39508	0.999748	222.878	1.32625	0.350604	3.78275	0.000155105	0.0247763	56.2566	9.02034	1.62067	5.56581	2.60936e-08	5.63786e-05	129.724	-2.46333	0.965695	-2.55083	0.0107465	0.707345	6.62916	7.39805	1.66757	0.0222533	0.0194212	3.36303	0.639633	0.0457454	3.98275	4.4233	1.58058	1.63925	4.19659	4.13389
AT5G61120	23	protein coding gene	zinc ion-binding protein	NA	AT5G61120	1147.65	0.553539	0.542343	1.02064	0.307424	0.818341	222.384	5.46615	0.547999	9.97475	0	0	564.825	4.76935	0.471542	10.1144	4.77116e-24	7.97706e-21	217.58	1.55014	0.48675	3.18467	0.00144917	0.708166	461.6	-1.5863	0.737527	-2.15083	0.0314896	0.99992	22.1134	22.4895	24.8577	8.76243	7.31097	8.96466	0.194033	0.146002	22.8961	8.35239	0.769737	0.342861	14.9328	10.8387
AT4G31630	23	protein coding gene	Transcriptional factor B3 family protein	NA	AT4G31630	173.301	4.06359	1.3468	3.01722	0.00255106	0.0782101	109.981	4.40328	0.678782	6.48702	8.755e-11	1.20386e-07	149.475	6.00551	0.563284	10.6616	1.5391e-26	3.21659e-23	28.6355	0.0685165	1.10153	0.062201	0.950403	0.999918	99.6315	-3.2551	0.661874	-4.91801	8.74279e-07	0.000692807	12.8683	8.0677	1.4947	0.0461187	6.08165	9.37009	0.324973	0.352122	9.36578	7.22026	0.0955408	0.14053	2.89559	1.6936
AT3G06640	23	protein coding gene	PAS domain-containing protein tyrosine kinase family protein	NA	AT3G06640	454.357	4.71025	2.95828	1.59223	0.111334	0.571434	155.607	3.28185	0.529757	6.19501	5.828e-10	7.12345e-07	250.337	2.83342	0.52314	5.41618	6.08842e-08	2.63261e-05	97.0281	1.08834	0.583306	1.86582	0.0620666	0.999918	209.122	-2.79213	0.614256	-4.54554	5.47946e-06	0.00327873	10.6505	13.8002	0	0.768678	4.49323	4.17185	0.4314	0.393717	7.97122	2.69575	0.92212	0.510568	3.15428	5.56406
AT2G00930	23	novel-transcribed gene	NA	NA	AT2G00930	968.62	1.94807	0.636479	3.06071	0.00220816	0.071786	151.142	3.31086	0.547617	6.04594	1.48543e-09	1.72005e-06	334.33	2.87559	0.343919	8.36125	6.20597e-17	7.07452e-14	180.373	1.51018	0.419243	3.60216	0.00031558	0.247946	351.24	-2.02091	0.52649	-3.83845	0.000123813	0.0422115	81.0508	62.195	13.7896	21.8608	14.1263	15.0602	1.14826	1.56249	28.2772	19.6071	3.72446	2.59128	30.9328	29.495
AT1G12980	23	protein coding gene	Integrase-type DNA-binding superfamily protein	Encodes an AP2/ERF protein, is expressed in a subdomain of meristem stem cells, in lateral organ anlagen, and transiently in the distal domain of organ primordia, It is a member of the ERF (ethylene response factor) subfamily B-1 of ERF/AP2 transcription	AT1G12980	54.5767	3.9936	2.06143	1.9373	0.0527085	0.413725	69.5879	6.27015	1.03899	6.03484	1.59118e-09	1.75037e-06	65.8716	3.29784	0.688477	4.79005	1.66741e-06	0.000454533	25.2369	0.852635	1.42466	0.598481	0.549519	0.999918	51.0622	-2.95754	0.772064	-3.83069	0.000127782	0.043064	6.42562	3.88908	0.801684	0	9.75096	6.22342	0.138385	0.0498083	5.67574	4.88929	0.299488	0.694799	4.90154	3.05803
AT5G12330	23	protein coding gene	Lateral root primordium (LRP) protein-like protein	A member of SHI gene family, Arabidopsis thaliana has ten members that encode proteins with a RING finger-like zinc finger motif, Despite being highly divergent in sequence, many of the SHI-related genes are partially redundant in function and synergistic	AT5G12330	414.515	-0.403318	0.888276	-0.454046	0.649796	0.952778	294.457	2.37701	0.430527	5.52116	3.36775e-08	2.84977e-05	293.153	2.23878	0.342579	6.53506	6.35839e-11	3.70842e-08	154.532	0.573239	0.508457	1.12741	0.25957	0.999918	274.938	-0.944402	0.429531	-2.19868	0.0279004	0.99992	5.88926	12.3755	5.87039	15.5038	11.6416	16.5822	2.31155	2.71594	12.7069	8.35959	2.03921	2.22318	13.5809	8.70107
AT3G15650	23	protein coding gene	alpha/beta-Hydrolases superfamily protein	NA	AT3G15650	124.26	2.82276	1.74902	1.61391	0.106547	0.55781	170.909	2.96864	0.541351	5.48376	4.16369e-08	3.33486e-05	203.271	1.81717	0.431825	4.20812	2.57503e-05	0.005208	174.16	0.781549	0.434945	1.79689	0.0723526	0.999918	179.861	-1.60612	0.622374	-2.58064	0.00986166	0.682341	7.14101	4.36729	2.07573	0	8.31263	10.0789	1.42912	0.744226	9.25093	4.83426	2.18895	1.65942	11.6858	16.7479
AT4G31615	23	protein coding gene	Transcriptional factor B3 family protein	NA	AT4G31615	1102.61	2.81728	0.958734	2.93854	0.00329761	0.0918147	197.323	2.59671	0.477985	5.43263	5.55308e-08	4.21288e-05	317.91	3.04737	0.375115	8.12384	4.51673e-16	4.7198e-13	119.784	0.885616	0.613149	1.44437	0.148634	0.999918	354.744	-2.37821	0.566367	-4.19906	2.68022e-05	0.0118548	61.8466	38.0088	17.0888	0.708648	9.36526	10.9482	1.66712	1.42976	16.0748	9.88906	1.83819	1.19964	10.1192	9.71446
AT4G20920	23	protein coding gene	double-stranded RNA-binding domain (DsRBD)-containing protein	NA	AT4G20920	132.304	3.69194	1.66393	2.21881	0.0264998	0.301979	127.648	3.10615	0.606151	5.12439	2.9851e-07	0.000193163	156.911	4.19911	0.452035	9.28935	1.55239e-20	2.16292e-17	54.092	2.25455	0.808692	2.7879	0.00530516	0.999918	109.958	-3.20164	0.44845	-7.13934	9.4e-13	3.92811e-09	1.90954	5.20589	0.659444	0	3.38983	3.8859	0.268546	0.50663	3.61396	3.35389	0.216322	0.156983	2.65422	2.95414
AT2G47460	23	protein coding gene	myb domain protein 12	MYB12 belongs to subgroup 7 of the R2R3-MYB family, It strongly activates the promoters of chalcone synthase (CHS), flavanone 3-hydroxylase (F3H), flavonol synthase (FLS) and - to a lesser extent - chalcone flavanone isomerase (CHI), but cannot activate t	AT2G47460	849.511	-1.16732	0.815696	-1.43107	0.15241	0.646188	143.655	2.7545	0.539707	5.10369	3.33099e-07	0.000209386	144.938	2.76832	0.586584	4.71939	2.36554e-06	0.000617972	183.535	-0.357613	0.415331	-0.861032	0.389221	0.999918	299.742	0.264837	0.701806	0.377365	0.705902	0.99992	3.56486	16.1891	13.3598	26.0168	5.49927	4.87793	0.7733	0.643573	5.21477	2.75284	0.291778	0.798193	7.21424	6.88056
AT4G38340	23	protein coding gene	Plant regulator RWP-RK family protein	NA	AT4G38340	44.8273	0.140797	3.0952	0.0454889	0.963718	0.996721	130.582	2.66933	0.569186	4.68972	2.73576e-06	0.00128063	172.826	1.64999	0.395922	4.16746	3.08007e-05	0.00594192	39.9793	0.43018	0.866942	0.496204	0.619751	0.999918	92.6004	-1.48791	0.785057	-1.89529	0.0580534	0.99992	1.75771	0	2.16023	0	4.84908	5.22091	0.622308	0.834932	4.24173	4.80332	1.29889	1.46275	2.36939	2.01477
AT3G61118	23	non-coding gene	NA	Unknown gene	AT3G61118	373.594	1.50936	0.860637	1.75377	0.0794693	0.503161	44.6585	4.76161	1.03129	4.61715	3.8905e-06	0.00174684	132.851	3.9734	0.605622	6.56085	5.35007e-11	3.19463e-08	39.5576	2.30981	0.946973	2.43915	0.0147217	0.999918	120.473	-2.05587	0.745399	-2.75808	0.00581411	0.513463	59.8339	26.2823	12.2855	17.6012	8.13298	7.2576	0.214961	0.307981	23.4496	11.2245	1.58002	0.609181	18.3676	6.67523
AT3G50870	23	protein coding gene	GATA type zinc finger transcription factor family protein	Encodes a GATA transcriptional regulator required to position the proembryo boundary in the early embryo, Regulates shoot apical meristem and flower development,	AT3G50870	547.328	2.38704	0.859377	2.77764	0.0054755	0.125985	299.277	1.83499	0.407002	4.50855	6.52728e-06	0.00281582	464.082	1.81136	0.335173	5.40425	6.50807e-08	2.76637e-05	348.794	0.728654	0.323598	2.25172	0.0243397	0.999918	412.094	-1.44898	0.386533	-3.74865	0.000177789	0.0542996	32.8645	35.6488	13.9076	1.63432	22.1828	17.4588	4.61648	5.58147	30.4378	16.2756	6.08109	6.60312	42.4322	35.534
AT4G17710	23	protein coding gene	homeodomain GLABROUS 4 (HDG4)	Encodes a homeobox-leucine zipper family protein belonging to the HD-ZIP IV family,	AT4G17710	99.3971	5.07699	1.81315	2.80009	0.00510878	0.120686	36.1049	6.33949	1.4445	4.3887	1.14031e-05	0.00456146	64.6813	4.94863	0.937002	5.28134	1.28242e-07	5.18737e-05	25.4541	0.75664	1.30471	0.579928	0.561963	0.999918	49.8495	-3.15226	0.946471	-3.33054	0.000866779	0.165026	3.00183	4.60706	0	0.193297	1.55314	1.63811	0.0355994	0	2.69171	1.58142	0	0.116904	0.622747	2.42942
AT1G34060	23	protein coding gene	Pyridoxal phosphate (PLP)-dependent transferases superfamily protein	NA	AT1G34060	1891.28	-0.602644	0.436319	-1.3812	0.167217	0.671867	173.112	2.1547	0.498122	4.32565	1.52086e-05	0.00576903	307.446	2.51212	0.364568	6.89068	5.55254e-12	3.76357e-09	82.8959	0.447674	0.737494	0.607021	0.543837	0.999918	492.433	0.0730186	0.786745	0.092811	0.926054	0.99992	45.0435	65.3902	96.0384	73.3898	10.5414	11.4992	2.55019	2.01756	19.5566	11.9185	3.08267	2.23769	5.28215	10.9383
AT5G65170	23	protein coding gene	VQ motif-containing protein	NA	AT5G65170	421.882	1.93193	0.905318	2.13398	0.0328444	0.336891	146.585	2.2778	0.527674	4.31667	1.58398e-05	0.00584278	294.242	1.86385	0.312897	5.95674	2.57325e-09	1.26538e-06	88.9243	0.655414	0.627418	1.04462	0.296199	0.999918	208.807	-1.64071	0.376009	-4.36349	1.28002e-05	0.00689693	36.1653	12.6466	4.2939	8.11507	9.93887	10.5839	2.03134	1.87501	18.463	15.1159	4.66683	4.20938	12.4012	6.72981
AT1G68640	23	protein coding gene	bZIP transcription factor family protein	Encodes bZIP-transcription factor, Mutant plants have extra floral organs, PAN is essential for AG activation in early flowers of short-day-grown plants,	AT1G68640	1248.94	2.07194	0.680038	3.04679	0.00231297	0.0737038	564.523	1.42376	0.329929	4.31536	1.59341e-05	0.00584278	784.896	1.13576	0.256966	4.4199	9.87458e-06	0.00221111	276.357	1.22747	0.391851	3.13248	0.00173337	0.758516	634.578	-1.46185	0.274799	-5.31969	1.03943e-07	0.000117215	47.6742	28.4955	17.7393	3.58246	17.8432	18.4606	6.95973	5.53336	21.0085	14.9983	7.01231	8.65047	15.4677	20.7503
AT5G65510	23	protein coding gene	AINTEGUMENTA-like 7	Encodes one of three PLETHORA transcription factors required to maintain high levels of PIN1 expression at the periphery of the meristem and modulate local auxin production in the central region of the SAM which underlies phyllotactic transitions,	AT5G65510	1078.06	1.2927	0.566283	2.28279	0.0224429	0.277426	209.693	1.96481	0.455957	4.3092	1.63848e-05	0.00590953	581.178	1.99061	0.267955	7.4289	1.09507e-13	8.85911e-11	133.606	1.50209	0.502417	2.98973	0.00279228	0.999918	412.687	-1.51107	0.44374	-3.4053	0.000660907	0.141444	27.2988	20.0148	15.5573	5.90633	5.92114	6.07538	1.53008	1.30673	14.8556	10.3824	3.25013	2.84757	8.60414	6.42022
AT1G54930	23	protein coding gene	GRF zinc finger / Zinc knuckle protein	NA	AT1G54930	680.281	4.6758	2.77153	1.68708	0.0915883	0.531822	166.682	2.36034	0.550794	4.28533	1.82465e-05	0.00647485	254.7	1.6369	0.388086	4.21789	2.46603e-05	0.0050693	92.2795	0.770029	0.574455	1.34045	0.180098	0.999918	251.398	-2.45678	0.585591	-4.19538	2.72414e-05	0.0118548	56.7992	42.0749	4.93892	0	13.6709	10.0881	2.9195	1.35444	16.3569	8.97026	4.23166	3.57967	10.0963	10.6584
AT5G10510	23	protein coding gene	AINTEGUMENTA-like 6	Encodes an AP2-domain transcription factor involved in root stem cell identity and root development, It is also required to maintain high levels of PIN1 expression at the periphery of the meristem and modulate local auxin production in the central region	AT5G10510	1619.07	-0.116351	0.511571	-0.227439	0.820083	0.981783	438.501	1.55194	0.368188	4.21507	2.49703e-05	0.00845187	765.604	1.43024	0.303001	4.72024	2.35571e-06	0.000617972	234.005	0.848114	0.396217	2.14053	0.0323118	0.999918	649.878	-0.578449	0.424063	-1.36407	0.172547	0.99992	11.9494	26.4353	26.3982	16.0679	9.37433	9.48382	2.47507	3.43215	15.2579	8.82836	4.99194	3.5753	8.80514	8.68725
AT5G07930	23	protein coding gene	MEI2 C-terminal RRM only like 2	a member of mei2-like gene family; phylogenetic analysis revealed that it belongs to the fourth clade of mei2-like proteins, with conserved C-terminal RNA recognition motif (RRM) only,	AT5G07930	1541.61	6.1303	3.0285	2.0242	0.0429495	0.37636	47.6566	4.17151	0.99338	4.19931	2.67728e-05	0.00866219	104.481	5.71835	0.675465	8.4658	2.54409e-17	3.03825e-14	18.8215	1.86503	1.50336	1.24057	0.214765	0.999918	295.262	-5.4323	1.04158	-5.21542	1.83401e-07	0.000185425	97.0444	96.1827	0	2.26523	3.48358	3.93902	0.0844322	0.283122	7.78041	3.96783	0.102691	0.10846	2.37099	2.23775
AT5G52870	23	protein coding gene	membrane-associated kinase regulator	Encodes a member of the MAKR (MEMBRANE-ASSOCIATED KINASE REGULATOR) gene family, MAKRs have putative kinase interacting motifs and membrane localization signals, Known members include: AT5G26230 (MAKR1), AT1G64080 (MAKR2), AT2G37380 (MAKR3), AT2G39370 (M	AT5G52870	433.836	1.43519	0.782105	1.83503	0.0665008	0.466412	534.42	1.33162	0.328166	4.05776	4.95454e-05	0.0155721	784.807	1.16191	0.242059	4.80012	1.58574e-06	0.000441487	131.546	-0.0628785	0.507349	-0.123935	0.901367	0.999918	422.954	-1.03992	0.359945	-2.88911	0.00386334	0.417982	22.8409	25.7133	16.6835	3.79348	35.3844	30.9575	11.9216	12.3287	41.2984	30.3635	16.7298	14.0407	12.2429	11.458
AT5G57390	23	protein coding gene	AINTEGUMENTA-like 5	Encodes a member of the AP2 family of transcriptional regulators, May be involved in germination and seedling growth, Mutants are resistant to ABA analogs and are resistant to high nitrogen concentrations,essential for the developmental transition betwee	AT5G57390	2376.41	1.27174	0.509304	2.49702	0.0125243	0.1993	408.367	1.62035	0.39966	4.05431	5.02828e-05	0.0155813	439.414	1.29969	0.295285	4.40146	1.07523e-05	0.00236542	151.382	0.612792	0.453439	1.35143	0.176557	0.999918	686.948	-1.1899	0.584754	-2.03487	0.0418642	0.99992	43.6542	86.1257	42.441	15.4733	10.2517	14.9942	3.22542	4.3623	11.8061	7.86388	4.05047	3.61652	8.37954	7.4846
AT5G01660	23	protein coding gene	influenza virus NS1A-binding protein	NA	AT5G01660	519.247	1.66932	0.663974	2.51413	0.0119325	0.193605	152.767	2.2069	0.559716	3.94289	8.0507e-05	0.0242635	237.519	2.07228	0.469788	4.41111	1.02844e-05	0.00228251	95.9187	0.870702	0.599647	1.45202	0.146495	0.999918	217.541	-1.59846	0.381195	-4.19329	2.74941e-05	0.0118548	8.7832	9.74822	2.65908	3.04646	3.26574	3.49838	0.460638	0.885678	5.16202	2.6743	1.20735	0.593122	2.94744	4.14658
AT3G58770	23	protein coding gene	hypothetical protein	NA	AT3G58770	163.599	2.30312	1.70814	1.34832	0.177554	0.688834	161.575	2.00436	0.514431	3.89626	9.76887e-05	0.0290439	221.158	2.16056	0.410142	5.26784	1.38042e-07	5.49517e-05	107.104	0.725711	0.567891	1.27791	0.201283	0.999918	158.817	-1.6271	0.506238	-3.2141	0.00130855	0.219238	2.91298	7.43001	2.5509	0	6.54678	4.45582	1.29404	1.22333	7.49891	4.09653	1.36834	1.12189	5.5267	6.43647
AT5G61090	23	protein coding gene	Polynucleotidyl transferase, ribonuclease H-like superfamily protein	NA	AT5G61090	236.633	-0.738212	0.839157	-0.879707	0.379018	0.864032	82.002	2.67761	0.700766	3.82097	0.000132927	0.037981	70.4102	2.54397	0.697267	3.64848	0.000263794	0.0383238	221.907	0.367705	0.403332	0.911669	0.361943	0.999918	172.944	-0.406668	0.681304	-0.596897	0.550576	0.99992	2.85581	3.69747	6.83469	4.44735	3.04509	3.02136	0.334855	0.536042	2.7486	1.16521	0.426305	0.22506	10.69	12.0064
AT1G25210	23	protein coding gene	LpxC5	UDP-3-O-acyl N-acetylglycosamine deacetylase family protein	NA	213.37	1.68632	1.83687	0.91804	0.358598	0.852701	97.2205	-2.75299	0.736609	-3.73738	0.000185946	0.0496414	76.0276	-5.96897	1.19492	-4.9953	5.87437e-07	0.000196431	103.566	0.162255	3.30963	0.0490252	0.960899	0.999918	123.145	0.283096	1.10801	0.255499	0.798338	0.99992	4.07561	18.2379	4.29244e-08	5.42677	1.05232	0.804768	2.86746	8.54853	0.0790022	0.0346036	1.18659	6.85574	17.2518	0.0518367
AT1G76110	14	protein coding gene	HMG (high mobility group) box protein with ARID/BRIGHT DNA-binding domain-containing protein	NA	AT1G76110	1680.96	1.76092	0.48393	3.63878	0.000273932	0.0178338	697.38	-0.0645519	0.325944	-0.198046	0.843009	0.999748	1084.29	0.36707	0.23614	1.55446	0.120075	0.999999	347.297	1.56983	0.383931	4.08883	4.33558e-05	0.0440826	835.237	-0.867599	0.313491	-2.76754	0.00564814	0.507651	59.4561	60.603	27.8859	10.9065	17.927	18.1731	14.6684	20.04	28.2497	20.7414	16.292	20.0171	32.5709	25.7142
AT5G22796	13	protein coding gene	hypothetical protein	NA	AT5G22796	450.26	3.89232	0.679873	5.72506	1.03395e-08	4.23824e-06	92.9093	2.55027	0.704781	3.61853	0.000296279	0.0732409	239.483	1.56768	0.410681	3.81726	0.000134945	0.0219758	99.0033	1.2805	0.562327	2.27714	0.0227776	0.999918	191.485	-2.24993	0.421068	-5.3434	9.12186e-08	0.000106981	57.4539	50.9514	4.97467	2.7133	8.44615	14.3555	1.2248	2.3516	21.3252	18.4103	8.52269	4.45462	22.9562	20.2206
AT5G63920	13	protein coding gene	topoisomerase 3alpha	Encodes topoisomerase 3alpha, Suppresses somatic crossovers, Essential for resolution of meiotic recombination intermediates,	AT5G63920	1336.71	2.26922	0.568523	3.99143	6.5677e-05	0.0063207	615.088	1.12072	0.324853	3.44992	0.000560761	0.129866	793.197	1.0256	0.275374	3.72438	0.000195799	0.0304997	329.084	0.694312	0.329377	2.10795	0.035035	0.999918	687.915	-1.29128	0.241038	-5.35717	8.45355e-08	0.000103274	15.2441	21.4995	6.59794	1.87818	7.36613	8.54909	3.2385	3.51723	9.55433	5.65466	3.63279	3.50889	8.93404	7.33415
AT4G31640	13	protein coding gene	transcriptional factor B3 family protein	NA	AT4G31640	630.702	5.04688	1.07088	4.71283	2.44295e-06	0.000450622	256.212	5.52472	1.6322	3.38483	0.000712219	0.159893	587.186	6.17889	0.369309	16.7309	7.79948e-63	4.89008e-59	50.5284	2.09187	0.995966	2.10034	0.0356987	0.999918	309.374	-4.82753	0.683762	-7.06026	1.66e-12	6.09112e-09	52.6466	47.281	3.6565	0.0581539	21.2914	25.172	0.0371024	0.88304	52.6691	29.8627	0.48078	0.591102	10.0738	6.05979
AT1G58310	13	protein coding gene	F-box/RNI-like superfamily protein	NA	AT1G58310	213.527	11.1807	1.79665	6.22306	4.8755e-10	2.99774e-07	19.3679	4.74022	1.62952	2.90896	0.00362634	0.535458	71.3006	10.3535	1.62929	6.35462	2.08946e-10	1.0917e-07	31.6961	4.37876	1.24487	3.51743	0.000435745	0.327472	68.8825	-6.67691	1.00514	-6.64277	3.078e-11	6.94314e-08	19.7243	10.329	0	0	1.95741	1.14705	0	0.107087	6.98853	2.11821	0	0	7.11745	3.49066
AT3G44770	13	protein coding gene	transmembrane protein, putative (DUF626)	NA	AT3G44770	648.9	2.40221	0.626081	3.83689	0.000124601	0.0102529	110.94	2.59708	0.895487	2.90019	0.00372935	0.543374	156.122	1.54453	0.409429	3.7724	0.000161682	0.025502	135.536	0.747493	0.521572	1.43315	0.151814	0.999918	239.511	-1.78302	0.58594	-3.043	0.00234232	0.325781	30.7152	20.6258	5.53493	4.5011	2.05827	6.198	0.103465	1.15671	4.24673	4.89902	1.53696	1.48116	8.87011	6.82106
AT2G19910	13	protein coding gene	RNA-dependent RNA polymerase family protein	NA	AT2G19910	766.359	3.20415	0.938874	3.41276	0.000643087	0.0319726	267.903	1.39963	0.488646	2.8643	0.00417936	0.589424	504.133	2.11239	0.289139	7.30577	2.75676e-13	2.16053e-10	513.658	0.65885	0.262781	2.50722	0.0121684	0.999918	520.141	-1.46109	0.536095	-2.72542	0.00642188	0.534913	18.347	11.245	3.74647	0.231293	4.606	5.13877	2.43147	0.999029	8.99247	6.50579	1.97999	1.48025	16.5155	16.9062
AT5G37247	13	protein coding gene	hypothetical protein	NA	AT5G37247	813.161	3.8641	0.784418	4.92607	8.39012e-07	0.000187591	224.628	1.51112	0.562397	2.68693	0.0072112	0.871723	541.817	1.18573	0.287747	4.12073	3.77666e-05	0.00706827	441.344	0.775134	0.28334	2.7357	0.00622478	0.999918	493.97	-1.51008	0.515071	-2.93178	0.00337024	0.390453	119.237	48.8139	11.4152	2.26603	16.012	26.2075	3.63823	10.0041	39.2173	34.4351	18.8192	12.4588	80.8553	70.9345
AT4G01170	13	protein coding gene	hypothetical protein	NA	AT4G01170	91.0419	9.95079	2.126	4.68052	2.86142e-06	0.000514253	20.2484	3.26946	1.59443	2.05056	0.0403102	0.999748	12.9448	7.87905	2.03874	3.86466	0.000111243	0.0184759	3.60631	0.570316	2.64209	0.215858	0.829098	0.999918	25.0181	-4.51592	1.10754	-4.07743	4.5537e-05	0.0185437	11.3291	5.28358	0	0	1.01901	2.83212	0	0.378628	0.931983	1.14079	0	0	0.610796	0.405863
AT5G56970	13	protein coding gene	cytokinin oxidase 3	It encodes a protein whose sequence is similar to cytokinin oxidase/dehydrogenase, which catalyzes the degradation of cytokinins,	AT5G56970	343.927	3.95339	0.899189	4.39662	1.09951e-05	0.001484	32.1692	1.89745	1.10935	1.71042	0.0871882	0.999748	284.936	3.26558	0.365447	8.93584	4.04086e-19	5.33372e-16	55.9275	1.159	0.740508	1.56515	0.117549	0.999918	146.425	-2.80705	0.551594	-5.08898	3.59998e-07	0.000301576	8.93373	14.6585	1.46771	0.248266	0.908225	1.17823	0.108874	0.405608	9.36786	6.48849	0.946281	0.655285	3.95383	2.58349
AT1G04150	13	protein coding gene	C2 calcium/lipid-binding plant phosphoribosyltransferase family protein	NA	AT1G04150	1140.27	2.3213	0.496271	4.67749	2.90407e-06	0.000514253	117.857	3.98877	2.52942	1.57695	0.114807	0.999748	158.655	2.70748	0.456717	5.92813	3.06407e-09	1.47777e-06	58.1907	1.59795	0.719467	2.22102	0.0263497	0.999918	284.54	-2.32447	0.802829	-2.89535	0.0037874	0.416769	32.4725	33.1499	9.44017	4.61935	3.72753	5.02547	0.520458	0	5.20907	3.06185	0.699112	0.523417	3.12651	4.23459
AT1G49938	13	non-coding gene	hypothetical protein	NA	AT1G49938	176.699	5.12758	1.3946	3.67675	0.000236227	0.0158971	16.2364	2.23921	1.7168	1.30429	0.192134	0.999748	71.2797	2.31064	0.641543	3.60168	0.000316162	0.0435661	25.7808	1.7513	1.09785	1.59521	0.110665	0.999918	58.9283	-3.01631	0.693989	-4.34633	1.38432e-05	0.00712077	11.377	13.433	0.845897	0	1.07035	1.22493	0	0.440107	4.59799	2.53226	0.538435	0.820569	3.35477	4.01895
AT5G58280	13	protein coding gene	AP2/B3-like transcriptional factor family protein	NA	AT5G58280	689.112	3.5857	0.739276	4.85029	1.23281e-06	0.000262387	149.655	0.91615	0.552078	1.65946	0.0970235	0.999748	296.554	2.02607	0.332506	6.09333	1.10583e-09	5.54664e-07	116.862	0.864031	0.57847	1.49365	0.135267	0.999918	267.298	-2.0219	0.414492	-4.87801	1.07164e-06	0.000826853	73.9333	29.1293	7.11047	2.61242	9.9845	8.29895	3.17043	5.69909	20.2923	13.9007	3.91799	4.11378	17.6704	11.3859
AT1G33660	13	pseudogene	NA	NA	AT1G33660	840.084	3.43921	0.675093	5.09443	3.49793e-07	8.89962e-05	183.349	1.30745	0.666155	1.96268	0.0496829	0.999748	501.274	1.94963	0.287123	6.79021	1.11973e-11	7.20047e-09	197.015	0.960868	0.450187	2.13437	0.0328121	0.999918	374.415	-1.95801	0.424619	-4.61122	4.00305e-06	0.00266749	33.6165	13.5627	2.9391	1.76696	3.21818	6.18313	0.644356	2.83868	11.807	9.99382	3.23254	2.2317	11.0715	8.99204
AT5G24205	13	non-coding gene	NA	Unknown gene	AT5G24205	430.09	3.69215	0.822434	4.48929	7.14594e-06	0.00106158	100.085	2.03403	0.910458	2.23407	0.0254784	0.999748	253.04	1.75315	0.387742	4.52144	6.14217e-06	0.0014532	130.188	1.84349	0.507387	3.6333	0.000279819	0.230317	205.132	-2.30094	0.474426	-4.84994	1.23502e-06	0.000908831	22.3621	19.9259	3.16107	0.60269	3.26317	6.41593	0.14519	2.01285	10.6258	7.34258	3.19468	1.97413	15.428	10.719
AT5G48480	13	protein coding gene	Lactoylglutathione lyase / glyoxalase I family protein	NA	AT5G48480	19427.8	1.51612	0.4001	3.78935	0.000151044	0.0117841	3627.14	0.618881	0.240717	2.57099	0.010141	0.999748	5641.38	0.805442	0.16768	4.80345	1.55954e-06	0.000439456	8389.04	0.516117	0.164094	3.14524	0.0016595	0.745049	9070.38	-0.857459	0.461691	-1.85721	0.0632808	0.99992	892.365	588.13	317.231	225.079	127.011	135.176	85.6912	72.1416	170.863	153.206	81.6643	96.0747	719.777	530.478
AT1G80580	12	protein coding gene	Integrase-type DNA-binding superfamily protein	encodes a member of the ERF (ethylene response factor) subfamily B-1 of ERF/AP2 transcription factor family, The protein contains one AP2 domain, There are 15 members in this subfamily including ATERF-3, ATERF-4, ATERF-7, and leafy petiole,	AT1G80580	547.003	7.18887	0.847972	8.47772	0	4e-14	32.9612	8.64044	1.79705	4.80811	1.52363e-06	0.000761849	107.69	5.81762	2.14415	2.71326	0.00666251	0.366121	14.7313	2.0308	1.6347	1.24231	0.214124	0.999918	130.492	-5.82835	0.975952	-5.97197	2.34409e-09	3.81826e-06	134.297	54.7913	0.883501	0.511855	6.20916	6.78226	0	0	25.833	7.36167	0	0.532982	4.40213	5.68569
AT1G71530	12	protein coding gene	Protein kinase superfamily protein	NA	AT1G71530	92.2083	9.97014	2.10677	4.73242	2.21859e-06	0.000416173	29.4827	8.47604	1.94068	4.36757	1.25636e-05	0.00484934	89.3467	0.75102	0.969603	0.774564	0.438597	0.999999	42.1706	0.685951	1.04996	0.653314	0.513554	0.999918	58.4209	-1.63494	1.14709	-1.42529	0.154075	0.99992	3.79472	9.21742	0	0	0.647982	4.94598	0	0	0.4653	7.53824	2.90715	1.80916	10.327	0.820446
AT1G55580	12	protein coding gene	GRAS family transcription factor	Encodes a member of the GRAS family of putative transcriptional regulators, It is involved in the initiation of axillary meristems during both the vegetative and reproductive growth phases and functions upstream of REV and AXR1 in the regulation of shoot	AT1G55580	304.113	5.27367	1.24669	4.23014	2.33541e-05	0.0027839	87.0749	2.86567	0.672456	4.2615	2.03056e-05	0.00709115	89.2917	1.99825	0.62836	3.1801	0.00147224	0.138806	69.5051	2.34472	0.679272	3.45182	0.000556823	0.392844	122.044	-3.13051	0.48581	-6.44391	1.1643e-10	2.27584e-07	18.1103	18.2937	1.13754	0	5.57151	5.1723	0.753781	0.60521	5.60136	2.08092	0.834827	0.990499	9.38093	7.87733
[truncated: 6 more columns]
