# Supplementary material for: Arabidopsis shoot stem cells display dynamic transcription and DNA methylation patterns
Source: EMBO J. 2020 Aug 20;39(20):e103667. doi: 10.15252/embj.2019103667 (PMC7560203; doi:10.15252/embj.2019103667)
Supplement: Supplementary file 7 — Table EV5 [file EMBJ-39-e103667-s007.xlsx]

## Sheet: Legend
Table EV5: Primer sequences and mutant alleles

## Sheet: primer
Primer for cloning
Name	Sequence	Description
H2B-forward	TTCTCTCTAAGGATCATGGCGAAGGCAGATAAGAAACCAG	cloning h2b into clv3 promoter
H2B-reverse	AGATTAGGTCAAGGGAGCTCAGAACTCGTAAACTTCGTAACCGCC	cloning h2b into clv3 promoter
mCherry-fusion-F1	AGTTTACGAGTTCTGAGCTCGCGGTGAGCAAGGGCGAGGAGG	cloning of mCherry 3`of H2B, in-fusion
mCherry-fusion-R1	AGATTAGGTCAAGGGAGCTCTTAGAGTTCGTCGTGCTTGTACAGC	cloning of mCherry 3`of H2B, in-fusion
Primer for qRT-PCR
Name of gene	ATG		Sequence	Probe (Universal probe library/Roche: https://lifescience.roche.com/en_at/brands/universal-probe-library.html)
Atsand	AT2G28390	forward	ggattttcagctactcttcaagcta	157
		reverse	ctgccttgactaagttgacacg
CLAVATA3	AT2G27250	forward	gactttccaaccgcaagatg	155
		reverse	tcatgtagtcctaaacccttcgt
gDNA-10	upstream of AT2G27240	forward	ttccttatttggctagaagttgaga	139
		reverse	gaagcctctactttcacgttgg
gDNA-13	upstream of AT5G54180	forward	aatccattgtcacggctattg	157
		reverse	tggagtcatggagacgatca
ATHILA3	AT4G07485	forward	gcatcatcctacccgacct	75
		reverse	cgagtaggagggtcgagtaaac
ATCOPIA49	AT2G13930	forward	ggagaagaagttctgggctga	75
		reverse	gggtgacctgttgatgaggta
ATCOPIA29	AT2G11180	forward	tggagtatcaagagacatataccaaaa	58
		reverse	ccattggactactcaaggggta
ATGP1-2	AT3G29480	forward	ggaagctcaagatcgacagtg	101
		reverse	ccaacctcaaactccagctc
ATHILA6A	AT5G32228	forward	aagagcttggaaggattatttgg	48
		reverse	actcttccctttcgaacttgg
ATHILA6A	AT5G32228	forward	aatgtccctatgacggaagc	101
		reverse	ctggaggtacgtgctcactg
ATCOPIA22	AT5G54203	forward	aaaaagcagcccactgtca	75
		reverse	gcttgagccacatgagttctt
ATGP1-3	AT1G42605	forward	gcactggtggagacaggag	101
		reverse	gctggactcactcccacct
VANDAL6	AT4G09380	forward	caaaacatgagagatcgtgtgaa	58
		reverse	catgagcacaatccctgaac
ATCOPIA83	AT5G39185	forward	aggcaagacaccatttgagc	101
		reverse	aaccgaaaacccgaatatga
ATGP2	AT4G03840	forward	tttccgaattggttgaaagg	101
		reverse	ttccggatcagtgctttctc
VANDAL12	AT1G35612	forward	gcaaggaaggatctccaaga	48
		reverse	tcctcattagagaatgattgatgg
ATCOPIA39	AT2G17490	forward	tgtcatctttgatgaagacagtaaatg	48
		reverse	tcctctgtcttctggttcacg
ATLINE1	AT2G31520	forward	tgacgggctttctctgaact	155
		reverse	ataagcttctcccggtttgg
ATLANTYS3	AT4G20730	forward	cccaatccaagaagaggtca	132
		reverse	cgacaggcggaatgtttt
ATGP1-1	AT2G01037	forward	atcgaacattgtcccgactc	132
		reverse	actttagaggtttcgcagatgg

## Sheet: mutants
mutant name	ATG	allele	Stock center identifier	T-DNA insertion
cmt3	AT1G69770	cmt3-11	N16392	SALK_148381
dcl3	AT3G43920	dcl3-1	N505512	SALK_005512
polIV	AT1G63020	nrpda-3	N66150	SALK_128428
polV	AT2G40030	nrpd1b	N529919	SALK_029919
ddm1	AT5G66750	ddm1-10	N593009	SALK_093009
rdr2	AT4G11130	rdr2-1	N66076	SAIL_1277_H08
rdr6	AT3G49500	rdr6-11	N24285
