# Supplementary material for: Arabidopsis shoot stem cells display dynamic transcription and DNA methylation patterns
Source: EMBO J. 2020 Aug 20;39(20):e103667. doi: 10.15252/embj.2019103667 (PMC7560203; doi:10.15252/embj.2019103667)
Supplement: Supplementary file 8 — Table EV6 [file EMBJ-39-e103667-s008.xlsx]

## Sheet: Legend
Table EV6: p-values for TE expression

## Sheet: p-Values
Fig. 4a: comparison stem vs non-stem, Wilcoxon Rank Sum test (Bonferroni corrected): wilcox.test(x, y, paired = TRUE, alternative = "two.sided")
genomic feature (scaled counts)	embryo stem vs embryo non stem	D7 stem vs D7 non stem	D14 stem vs D14 non stem	D35 stem vs D35 non stem
transposable elements	6.6e-15	6.6e-15	0.20328	6.6e-15
protein coding genes	6.6e-15	6.6e-15	6.6e-15	6.6e-15
housekeeping genes (developmental series)	0.00615	0.0009126	0.966	0.5445
comparison fold change at different timepoints for different genomic features, Wilcoxon Rank Sum test (Bonferroni corrected): wilcox.test(x, y, paired = FALSE, alternative = "two.sided")
genomic feature (scaled counts)		log2(embryo stem vs non stem)	log2(D7 stem vs non stem)	log2(D14 stem vs non stem)
transposable elements	log2(embryo stem vs non stem)
	log2(D7 stem vs non stem)	6.6e-15
	log2(D14 stem vs non stem)	6.6e-15	1.0101e-11
	log2(D35 stem vs non stem)	2.7273e-06	6.6e-15	6.6e-15
genomic feature (scaled counts)		log2(embryo stem vs non stem)	log2(D7 stem vs non stem)	log2(D14 stem vs non stem)
protein coding genes	log2(embryo stem vs non stem)
	log2(D7 stem vs non stem)	6.6e-15
	log2(D14 stem vs non stem)	6.6e-15	0.081
	log2(D35 stem vs non stem)	0.019734	6.6e-15	6.6e-15
genomic feature (scaled counts)		log2(embryo stem vs non stem)	log2(D7 stem vs non stem)	log2(D14 stem vs non stem)
housekeeping genes (developmental series)	log2(embryo stem vs non stem)
	log2(D7 stem vs non stem)	1
	log2(D14 stem vs non stem)	0.14736	1
	log2(D35 stem vs non stem)	1	1	1
	for all 6.6E-15, p-Value is actually smaller
Fig 5a: Sample number and p-Values for unpaired students t-test. In cases without any detectable expression a Value of 0 was inserted.
gene	y	group1	group2	p	p,signif	p,adj	p,adj,sign
ClAVATA3	relat_exp	mCherry-	mCherry+	2.29e-07	****	4.58e-07	****
	relat_exp	mCherry-	Seedling	0.976	ns	0.976	ns
	relat_exp	mCherry+	Seedling	8.16e-08	****	2.45e-07	****
ATLANTYS3	relat_exp	mCherry-	mCherry+	3.91e-09	****	7.83e-09	****
	relat_exp	mCherry-	Seedling	0.244	ns	0.244	ns
	relat_exp	mCherry+	Seedling	1.26e-09	****	3.79e-09	****
VANDAL12	relat_exp	mCherry-	mCherry+	2.52e-08	****	5.04e-08	****
	relat_exp	mCherry-	Seedling	0.198	ns	0.198	ns
	relat_exp	mCherry+	Seedling	1.5e-09	****	4.49e-09	****
ATCOPIA39	relat_exp	mCherry-	mCherry+	0.000308	***	0.000616	***
	relat_exp	mCherry-	Seedling	0.572	ns	0.572	ns
	relat_exp	mCherry+	Seedling	0.000191	***	0.000573	***
VANDAL6	relat_exp	mCherry-	mCherry+	0.000407	***	0.000813	***
	relat_exp	mCherry-	Seedling	0.0456	*	0.0456	*
	relat_exp	mCherry+	Seedling	0.00013	***	0.00039	***
ATCOPIA49	relat_exp	mCherry-	mCherry+	0.00161	**	0.00322	**
	relat_exp	mCherry-	Seedling	0.142	ns	0.142	ns
	relat_exp	mCherry+	Seedling	0.000595	***	0.00178	**
ATGP2	relat_exp	mCherry-	mCherry+	0.00193	**	0.0058	**
	relat_exp	mCherry-	Seedling	0.552	ns	0.552	ns
	relat_exp	mCherry+	Seedling	0.0071	**	0.0142	*
ATGP1-2	relat_exp	mCherry-	mCherry+	0.00329	**	0.00658	**
	relat_exp	mCherry-	Seedling	0.0566	ns	0.0566	ns
	relat_exp	mCherry+	Seedling	6.41e-05	****	0.000192	***
ATHILA3	relat_exp	mCherry-	mCherry+	0.00443	**	0.00885	**
	relat_exp	mCherry-	Seedling	0.237	ns	0.237	ns
	relat_exp	mCherry+	Seedling	0.00198	**	0.00595	**
ATLINE1	relat_exp	mCherry-	mCherry+	0.00478	**	0.00956	**
	relat_exp	mCherry-	Seedling	0.455	ns	0.455	ns
	relat_exp	mCherry+	Seedling	0.00289	**	0.00867	**
ATCOPIA29	relat_exp	mCherry-	mCherry+	0.164	ns	0.491	ns
	relat_exp	mCherry-	Seedling	1	ns	1	ns
	relat_exp	mCherry+	Seedling	0.191	ns	0.491	ns
ATHILA6A	relat_exp	mCherry-	mCherry+	0.196	ns	0.391	ns
	relat_exp	mCherry-	Seedling	0.371	ns	0.391	ns
	relat_exp	mCherry+	Seedling	0.00548	**	0.0164	*
ATGP1-1	relat_exp	mCherry-	mCherry+	0.317	ns	0.69	ns
	relat_exp	mCherry-	Seedling	0.695	ns	0.695	ns
	relat_exp	mCherry+	Seedling	0.23	ns	0.69	ns
ATCOPIA22	relat_exp	mCherry-	mCherry+	0.687	ns	0.687	ns
	relat_exp	mCherry-	Seedling	0.00094	***	0.00188	**
	relat_exp	mCherry+	Seedling	0.000568	***	0.0017	**
ATCOPIA83	relat_exp	mCherry-	mCherry+	0.69	ns	0.79	ns
	relat_exp	mCherry-	Seedling	0.395	ns	0.79	ns
	relat_exp	mCherry+	Seedling	0.164	ns	0.492	ns
ATGP1-3	relat_exp	mCherry-	mCherry+	0.262	ns	0.787	ns
	relat_exp	mCherry-	Seedling	0.27	ns	0.787	ns
	relat_exp	mCherry+	Seedling	0.919	ns	0.919	ns
