# Supplementary material for: Arabidopsis shoot stem cells display dynamic transcription and DNA methylation patterns
Source: EMBO J. 2020 Aug 20;39(20):e103667. doi: 10.15252/embj.2019103667 (PMC7560203; doi:10.15252/embj.2019103667)
Supplement: Supplementary file 9 — Dataset EV1 [file EMBJ-39-e103667-s009.xlsx]

## Sheet: Legend
Dataset EV1: RNA expression data

## Sheet: all_data
atg	type	symbol	brief description	curator summary	baseMean_embryo	log2FoldChange_embryo	lfcSE_embryo	stat_embryo	pvalue_embryo	padj_embryo	baseMean_D7	log2FoldChange_D7	lfcSE_D7	stat_D7	pvalue_D7	padj_D7	baseMean_D14	log2FoldChange_D14	lfcSE_D14	stat_D14	pvalue_D14	padj_D14	baseMean_D35	log2FoldChange_D35	lfcSE_D35	stat_D35	pvalue_D35	padj_D35	baseMean-ALL	log2FoldChange-ALL	lfcSE-ALL	stat-ALL	pvalue-ALL	padj-ALL	TPM_41762_embryo+	TPM_46169_embryo+	TPM_46170_embryo-	TPM_41763_embryo-	TPM_41768_D7+	TPM_41766_D7+	TPM_41769_D7-	TPM_41767_D7-	TPM_41772_D14+	TPM_41770_D14+	TPM_41773_D14-	TPM_41771_D14-	TPM_41776_D35+	TPM_41774_D35+	TPM_41775_D35-
AT1G01010	protein coding gene	NAC001	NAC domain containing protein 1	NA	47.0546	0.230886	2.1869	0.105577	0.915918	0.992013	69.4186	0.428505	0.87501	0.489714	0.624336	0.999748	67.108	0.194926	0.586233	0.332506	0.739507	0.999999	35.2848	-0.359501	0.932786	-0.385406	0.699937	0.999918	54.7142	-0.0873037	0.555698	-0.157106	0.875161	0.99992	2.48897	0.0246616	1.39308	0.97752	1.25746	3.50456	0.724596	2.54147	1.68231	1.59904	1.40426	1.35044	1.35243	2.66081	3.26159
AT1G01020	protein coding gene	ARV1	ARV1 family protein	NA	1407.03	1.63493	0.501277	3.26152	0.00110816	0.0461073	780.451	0.462074	0.380517	1.21433	0.224621	0.999748	1256.73	0.113206	0.323436	0.35001	0.726331	0.999999	396.18	0.32792	0.315258	1.04017	0.298263	0.999918	864.642	-0.58766	0.265913	-2.20997	0.0271072	0.99992	76.988	54.138	25.5398	18.5053	28.6138	35.2657	14.1885	28.44	45.8669	24.9727	39.8404	22.9019	32.215	34.1564	21.4738
AT1G01030	protein coding gene	NGA3	AP2/B3-like transcriptional factor family protein	NA	34.2439	-1.00733	2.64237	-0.381222	0.703039	0.963139	366.169	-0.514017	0.455113	-1.12943	0.258717	0.999748	346.878	-0.761462	0.319457	-2.38361	0.0171437	0.614806	112.538	-0.626411	0.620693	-1.00921	0.312873	0.999918	218.493	0.667448	0.769393	0.867499	0.385668	0.99992	0.656076	0.68159	3.38828	0	9.4907	10.6736	8.11082	18.2817	7.92862	5.13612	10.7784	10.507	7.9063	4.58672	5.1106
AT1G01040	protein coding gene	DCL1	dicer-like 1	Encodes a Dicer homolog, Dicer is a RNA helicase involved in microRNA processing, Mutations in this locus can result in embryo lethality, Embryo shape at seed maturity is globular-elongate, Other mutants convert the floral meristems to an indeterminate state, others yet show defects in ovule development, mRNA is expressed in all shoot tissues, DCL1 is able to produce miRNAs and siRNAs,	927.823	-0.179924	0.507878	-0.354266	0.723139	0.96504	491.816	0.0811137	0.389324	0.208345	0.834959	0.999748	781.991	-0.0502014	0.34512	-0.145461	0.884347	0.999999	415.657	0.0456101	0.331445	0.13761	0.890549	0.999918	625.268	0.0862449	0.201338	0.428359	0.66839	0.99992	6.03405	6.28326	9.08235	5.53514	3.71179	4.53235	2.6595	4.50616	6.43612	3.05855	5.62457	3.78654	6.33047	8.29608	5.42482
AT1G01046	non-coding gene	MIR838A	NA	Encodes a microRNA of unknown function, MicroRNAs are regulatory RNAs with a mature length of ~21-nucleotides that are processed from hairpin precursors by Dicer-like enzymes, MicroRNAs can negatively regulate gene expression by attenuating translation or by directing mRNA cleavage, Mature sequence: UUUUCUUCUACUUCUUGCACA	0	NA	NA	NA	NA	NA	0	NA	NA	NA	NA	NA	0	NA	NA	NA	NA	NA	0	NA	NA	NA	NA	NA	0	NA	NA	NA	NA	NA	0	0	0	0	0	0	0	0	0	0	0	0	0	0	0
AT1G01050	protein coding gene	PPa1	pyrophosphorylase 1	Encodes a soluble protein with inorganic pyrophosphatase activity that is highly specific for Mg-inorganic pyrophosphate,	2809.2	-0.287438	0.392381	-0.73255	0.463833	0.902825	1889.39	-0.326859	0.296518	-1.10232	0.270321	0.999748	2492.43	-0.19071	0.187507	-1.01708	0.309116	0.999999	1369.75	-0.16486	0.188283	-0.875596	0.38125	0.999918	2073.36	0.288803	0.123465	2.33915	0.0193277	0.907838	74.2737	79.6009	110.655	81.8214	68.0711	48.6419	82.5773	52.2763	63.9882	58.0356	60.3557	73.1371	94.8969	94.8751	111.76
AT1G01060	protein coding gene	LHY	Homeodomain-like superfamily protein	LHY encodes a myb-related putative transcription factor involved in circadian rhythm along with another myb transcription factor CCA1	2605.94	-0.658703	0.679887	-0.968842	0.332624	0.836473	4352.76	-0.15745	0.312437	-0.503941	0.614303	0.999748	7240.86	-0.107412	0.142738	-0.752508	0.451746	0.999999	3801.97	-0.0314099	0.157342	-0.199628	0.841772	0.999918	4650.49	0.186042	0.416408	0.446777	0.655036	0.99992	10.062	49.9731	76.0396	24.64	86.6667	53.534	92.8677	50.9894	88.4912	82.2604	90.0901	86.6478	118.212	140.949	135.077
AT1G01070	protein coding gene	UMAMIT28	nodulin MtN21 /EamA-like transporter family protein	nodulin MtN21-like transporter family protein	60.1249	-2.49311	1.57806	-1.57986	0.114139	0.579199	168.641	-0.270615	0.741674	-0.364871	0.715208	0.999748	573.439	-0.146084	0.274825	-0.531554	0.595035	0.999999	3.62735	-1.33574	3.22452	-0.414245	0.678695	0.999918	168.867	0.364949	1.0578	0.345006	0.73009	0.99992	0.263781	0.766889	2.88932	2.72849	8.71671	1.06886	7.15832	3.55611	15.2268	10.1511	14.4335	12.5441	0.233589	0	0
AT1G01080	protein coding gene	AT1G01080	RNA-binding (RRM/RBD/RNP motifs) family protein	NA	482.253	0.0891075	0.707689	0.125913	0.899801	0.988637	1531.73	-0.175902	0.268003	-0.656342	0.511604	0.999748	2035.54	-0.136075	0.182586	-0.745265	0.456111	0.999999	458.922	-0.361232	0.286256	-1.26192	0.206977	0.999918	1080.04	0.208387	0.449926	0.463159	0.64325	0.99992	21.5406	12.9314	24.587	11.0901	58.0449	57.0703	67.6297	52.5067	59.3233	58.8679	58.5392	66.1418	32.6195	34.8639	37.9302
AT1G01090	protein coding gene	PDH-E1 ALPHA	pyruvate dehydrogenase E1 alpha	pyruvate dehydrogenase E1 alpha subunit	12676.8	-0.346454	0.383879	-0.90251	0.366786	0.857569	7185.13	-0.258158	0.233016	-1.1079	0.267906	0.999748	8111.76	-0.0877458	0.164843	-0.5323	0.594518	0.999999	1776.72	-0.111173	0.178835	-0.62165	0.534172	0.999918	6492.99	0.281011	0.31476	0.892779	0.371976	0.99992	273.691	387.336	634.132	269.359	236.626	201.683	268.406	214.687	191.877	204.528	190.971	214.189	112.608	129.739	133.62
AT1G01100	protein coding gene	AT1G01100	60S acidic ribosomal protein family	NA	14975.3	0.338455	0.50285	0.673075	0.5009	0.916164	10567.1	0.00107957	0.229547	0.00470308	0.996248	0.999748	13109.9	0.0439791	0.186926	0.235275	0.813995	0.999999	6604.34	-0.0899644	0.150481	-0.597844	0.549944	0.999918	10837	-0.0204358	0.182845	-0.111766	0.911009	0.99992	1154.93	948.183	582.621	994.958	728.332	760.08	758.277	616.814	672.784	768.265	602.2	743.181	1061.85	873.239	1050.02
AT1G01110	protein coding gene	IQD18	IQ-domain 18	NA	199.453	-0.25507	1.10652	-0.230515	0.817692	0.981178	105.844	0.438428	0.600072	0.730626	0.465008	0.999748	165.096	-0.0394399	0.407207	-0.0968547	0.922842	0.999999	235.913	-0.0386498	0.376927	-0.102539	0.918329	0.999918	196.877	0.0596011	0.473284	0.125931	0.899786	0.99992	5.88171	1.94044	3.18256	5.87989	2.81473	3.34629	2.29544	1.9083	3.50866	2.73835	2.76979	3.37517	11.4569	13.4803	14.4188
AT1G01120	protein coding gene	KCS1	3-ketoacyl-CoA synthase 1	Encodes a condensing enzyme KCS1 (3-ketoacyl-CoA synthase 1) which is involved in the critical fatty acid elongation process in wax biosynthesis,	518.835	-0.338675	0.708296	-0.478155	0.63254	0.949311	362.819	-0.518944	0.396152	-1.30996	0.190209	0.999748	231.83	-0.470936	0.424357	-1.10977	0.2671	0.999999	459.052	0.102741	0.357348	0.287509	0.773722	0.999918	432.558	0.235719	0.445676	0.528902	0.596874	0.99992	7.67837	20.2955	19.8244	15.2072	9.07415	10.997	11.1259	15.3545	4.56854	5.34054	4.6903	8.42188	42.4842	25.3517	22.9537
AT1G01130	protein coding gene	AT1G01130	CBL-interacting Serine/Threonine-kinase	NA	525.677	0.985615	0.672049	1.46658	0.14249	0.630989	274.076	0.240381	0.49516	0.485462	0.627349	0.999748	269.982	0.151296	0.32277	0.468741	0.639255	0.999999	453.74	0.0815512	0.289579	0.28162	0.778235	0.999918	413.001	-0.265713	0.425973	-0.623778	0.532773	0.99992	18.5799	26.6288	10.0751	11.974	9.06751	12.4697	5.20209	11.558	8.7851	6.92145	7.00113	6.5923	34.2145	38.0598	29.6568
AT1G01140	protein coding gene	CIPK9	CBL-interacting protein kinase 9	Encodes a CBL-interacting protein kinase with similarity to SOS2	1587.56	-0.370881	0.443871	-0.835559	0.403403	0.879187	1056.69	-0.667828	0.311592	-2.14328	0.0320909	0.999748	721.607	-0.246967	0.323045	-0.764498	0.444571	0.999999	1005.59	-0.0244136	0.222497	-0.109726	0.912627	0.999918	1131.47	0.343191	0.330264	1.03914	0.29874	0.99992	21.2083	25.2076	41.3714	22.0667	18.6016	13.0733	19.5835	26.4637	10.0687	9.10869	14.481	7.50981	34.7886	45.2512	42.1012
AT1G01150	protein coding gene	AT1G01150	Homeodomain-like protein with RING/FYVE/PHD-type zinc finger domain-containing protein	NA	12.8616	2.56281	3.66877	0.698548	0.484834	NA	23.8921	0.094922	1.23652	0.0767652	0.93881	0.999748	26.6415	1.66299	1.08492	1.53282	0.12532	0.999999	16.0545	0.177854	1.29565	0.13727	0.890817	0.999918	20.6624	-0.707522	0.677037	-1.04503	0.29601	0.99992	1.0669	0.228397	0	0.191699	0.629234	1.29004	0.445548	1.205	1.86776	0.924256	0.150352	0.666919	1.34346	1.31117	1.08261
AT1G01160	protein coding gene	GIF2	GRF1-interacting factor 2	Arabidopsis thaliana GRF1-interacting factor 2 (GIF2) mRNA	2609.48	0.14052	0.406749	0.345472	0.72974	0.966264	1082.16	0.306297	0.284497	1.07663	0.281648	0.999748	1506.56	0.0566396	0.206378	0.274446	0.783742	0.999999	840.458	0.114686	0.223007	0.514272	0.607062	0.999918	1402.72	-0.0947974	0.191098	-0.496067	0.619847	0.99992	86.3566	108.147	123.77	63.2356	48.3476	47.6759	32.508	38.9701	54.0698	39.7311	45.6848	40.8387	75.6425	73.3141	73.8956
AT1G01170	protein coding gene	AT1G01170	ozone-responsive stress-like protein (DUF1138)	NA	1351.86	0.511037	0.523927	0.975397	0.329363	0.835058	1480.3	-0.116294	0.302098	-0.384955	0.700271	0.999748	1867.63	0.0125017	0.202448	0.0617527	0.95076	0.999999	1194.26	-0.351123	0.19462	-1.80415	0.0712084	0.999918	1503.14	0.106786	0.25805	0.41382	0.679006	0.99992	160.254	107.091	103.852	88.682	154.596	115.936	166.082	104.207	129.54	144.378	119.961	140.998	219.227	206.692	267.471
AT1G01180	protein coding gene	AT1G01180	S-adenosyl-L-methionine-dependent methyltransferases superfamily protein	NA	48.8547	-1.12949	2.15972	-0.522981	0.600987	0.943198	40.5925	-0.46128	0.9661	-0.477466	0.633031	0.999748	33.8712	-0.438431	0.82771	-0.529692	0.596325	0.999999	15.9625	0.099245	1.36001	0.0729738	0.941827	0.999918	32.9531	0.567003	0.572329	0.990694	0.321835	0.99992	0.136677	2.67465	0.320089	4.51806	2.51331	0.853454	2.14035	2.10417	1.24212	0.888326	1.57651	1.21308	1.0448	2.40552	2.32088
AT1G01183	non-coding gene	MIR165A	NA	Encodes a microRNA that targets several HD-ZIPIII family members including PHV, PHB, REV, ATHB-8, and ATHB-15, MicroRNAs are regulatory RNAs with a mature length of ~21-nucleotides that are processed from hairpin precursors by Dicer-like enzymes, MicroRNAs can negatively regulate gene expression by attenuating translation or by directing mRNA cleavage,Mature sequence: UCGGACCAGGCUUCAUCCCC	0	NA	NA	NA	NA	NA	0.477756	-2.213	4.88651	-0.452879	0.650636	NA	0	NA	NA	NA	NA	NA	0	NA	NA	NA	NA	NA	0.126493	0.608513	3.05155	0.199411	0.841941	NA	0	0	0	0	0	0	0	3.67265	0	0	0	0	0	0	0
AT1G01190	protein coding gene	CYP78A8	cytochrome P450, family 78, subfamily A, polypeptide 8	member of CYP78A	47.526	-9.01121	3.4141	-2.63941	0.00830512	0.159717	59.9989	0.615847	0.772699	0.797008	0.425446	0.999748	114.741	-0.337667	0.489688	-0.689556	0.490474	0.999999	14.8528	-1.82254	1.54554	-1.17922	0.238309	0.999918	53.6127	0.693565	1.06392	0.651897	0.514467	0.99992	0	0	0	5.06425	3.23891	2.15156	1.53361	1.69371	2.85182	2.80984	4.16912	2.74456	0.850123	0.130053	0.555614
AT1G01200	protein coding gene	RABA3	RAB GTPase homolog A3	NA	0	NA	NA	NA	NA	NA	35.5436	-0.2529	1.00621	-0.25134	0.801551	0.999748	41.9805	-0.0103762	0.827185	-0.012544	0.989992	0.999999	8.42927	0.11277	2.12292	0.0531201	0.957636	0.999918	21.154	0.139615	1.21262	0.115135	0.908338	0.99992	0	0	0	0	1.4054	0.950225	1.78481	0.811126	1.40912	0.894212	0.651565	1.54814	1.07483	0.253862	0
AT1G01210	protein coding gene	AT1G01210	DNA-directed RNA polymerase, subunit M, archaeal	NA	820.167	0.336516	0.54653	0.615731	0.538072	0.927623	519.777	0.00170823	0.345756	0.00494056	0.996058	0.999748	729.088	0.0331054	0.220414	0.150196	0.88061	0.999999	215.809	-0.0171488	0.394089	-0.0435151	0.965291	0.999918	524.38	-0.0476664	0.227184	-0.209814	0.833813	0.99992	47.2155	41.2696	48.735	26.0707	37.8523	30.7236	36.8592	26.3788	33.5153	33.1989	31.5278	31.0689	23.1689	22.2087	26.8049
AT1G01220	protein coding gene	FKGP	L-fucokinase/GDP-L-fucose pyrophosphorylase	Encodes a bifunctional enzyme that has both L-fucokinase and GDP-L-fucose pyrophosphorylase activities, It catalyzes the two steps of the L-fucose salvage pathway for the generation of activated GDP-L-fucose, This pathway seems to be of minor importance for cell wall polysaccharide biosynthesis compared to the de novo GDP-L-fucose biosynthesis pathway in Arabidopsis,	289.776	0.248467	0.795006	0.312534	0.754634	0.969884	499.009	0.136846	0.409692	0.334022	0.738363	0.999748	702.803	-0.266673	0.239889	-1.11165	0.266288	0.999999	189.578	-0.166605	0.408208	-0.408137	0.683173	0.999918	400.081	0.0925155	0.332463	0.278273	0.780803	0.99992	3.38902	6.01163	4.6268	3.35887	8.09103	9.2713	4.79578	9.69627	9.20139	6.85806	9.60348	8.95412	5.84171	6.77871	6.43882
AT1G01225	protein coding gene	AT1G01225	NC domain-containing protein-like protein	NA	693.264	-0.554041	0.63011	-0.879276	0.379252	0.864086	131.692	0.276631	0.601277	0.460073	0.645464	0.999748	206.968	0.549325	0.357957	1.53461	0.124879	0.999999	82.6448	-0.0764018	0.610115	-0.125225	0.900345	0.999918	195.188	-0.307301	0.364267	-0.843615	0.398884	0.99992	19.7032	28.5725	30.107	37.8486	7.6084	6.32118	7.49275	3.15831	10.0459	7.97297	6.03898	5.79092	6.36897	10.1786	8.80469
AT1G01230	protein coding gene	AT1G01230	ORMDL family protein	NA	1027.02	0.0238272	0.530664	0.0449006	0.964187	0.996721	289.885	-0.00664806	0.398548	-0.0166807	0.986691	0.999748	379.233	-0.222258	0.28397	-0.78268	0.433815	0.999999	214.106	-0.0693758	0.431558	-0.160757	0.872285	0.999918	425.611	0.101389	0.332424	0.304998	0.760368	0.99992	24.8752	45.9255	44.0546	27.2936	11.6723	10.4168	10.9718	9.48273	10.0099	10.1995	10.7648	11.8463	16.6683	17.1571	23.3795
AT1G01240	protein coding gene	AT1G01240	transmembrane protein	NA	698.038	0.772277	0.618906	1.24781	0.212101	0.734432	350.035	-0.295262	0.442631	-0.66706	0.504734	0.999748	386.167	-0.540305	0.283054	-1.90884	0.0562825	0.9994	244.209	0.281964	0.373203	0.755523	0.449935	0.999918	394.925	-0.0915139	0.253242	-0.36137	0.717823	0.99992	30.2444	22.252	24.0552	9.85851	8.93949	12.7893	8.75716	15.7919	8.94467	7.64663	11.0121	12.1328	18.2636	21.3396	18.5367
AT1G01250	protein coding gene	AT1G01250	Integrase-type DNA-binding superfamily protein	encodes a member of the DREB subfamily A-4 of ERF/AP2 transcription factor family, The protein contains one AP2 domain, There are 17 members in this subfamily including TINY,	12.2835	-0.084053	2.95974	-0.0283987	0.977344	NA	6.86225	0.142039	2.15689	0.0658538	0.947494	NA	2.00024	0.513131	3.39158	0.151295	0.879743	NA	73.9657	-0.213953	0.67353	-0.31766	0.750743	0.999918	18.5838	0.635037	0.99375	0.639031	0.522803	0.99992	0.711606	1.11945	1.25234	0.753359	0.213232	0.979146	0.270345	0.726711	0.167383	0.141087	0	0.199604	16.9153	7.48914	13.9898
AT1G01260	protein coding gene	AT1G01260	basic helix-loop-helix (bHLH) DNA-binding superfamily protein	NA	491.388	0.21216	0.740592	0.286473	0.774516	0.974197	271.686	-0.0378309	0.41535	-0.0910821	0.927427	0.999748	382.846	-0.168325	0.345993	-0.486497	0.626615	0.999999	139.81	0.0464558	0.461643	0.100631	0.919843	0.999918	292.771	0.0357453	0.206374	0.173206	0.862489	0.99992	10.3493	13.7588	18.7769	4.68986	8.32155	6.00835	7.09658	6.42585	9.58717	5.09073	7.85795	7.92209	7.78624	7.71825	7.45241
AT1G01270	non-coding gene	AT1G01270	tRNA-Gln	NA	0	NA	NA	NA	NA	NA	0.585921	2.81481	4.89227	0.575358	0.565049	NA	0.508286	-1.75085	4.85086	-0.360935	0.718148	NA	0.954538	1.2359	4.86401	0.254091	0.799425	0.999918	0.674674	-1.1056	2.38881	-0.462825	0.64349	NA	0	0	0	0	3.43847	6.07905	0	0	0	0	0	5.65927	22.7299	0	0
AT1G01280	protein coding gene	CYP703A2	cytochrome P450, family 703, subfamily A, polypeptide 2	member of CYP703A CYP703A2 is expressed specifically in anthers of land plants, catalyzing the in-chain hydroxylation at the C-7 position of medium-chain saturated fatty acids (lauric acid in-chain hydroxylase) which is involved in pollen development (sporopollenin synthesis),	1.44688	3.96849	4.82273	0.822873	0.41058	NA	7.85744	2.66013	2.66691	0.997458	0.318542	NA	0.218631	-0.374696	4.94383	-0.0757906	0.939586	NA	214.789	0.207942	0.387267	0.536948	0.591304	0.999918	10.6556	-0.499115	1.80679	-0.276244	0.782361	0.99992	0.194358	0	0	0	0	1.09426	0.165999	0	0	0	0.0268642	0	20.3409	20.36	15.5303
AT1G01290	protein coding gene	CNX3	cofactor of nitrate reductase and xanthine dehydrogenase 3	COFACTOR OF NITRATE REDUCTASE AND XANTHINE DEHYDROGENASE 3, Encodes a protein involved in molybdenum cofactor biosynthesis, Homologous to E,coli MoaC, Expression is low in all tissues examined, except in roots, Appears to have targeting signals for chloroplast or mitochondria	1143.93	-0.0892086	0.554127	-0.160989	0.872102	0.986073	378.095	-0.146146	0.375894	-0.388795	0.697428	0.999748	574.271	0.0948245	0.318321	0.297889	0.765788	0.999999	272.499	0.320896	0.356569	0.899954	0.368145	0.999918	532.281	0.0356775	0.281576	0.126706	0.899173	0.99992	33.0156	27.0916	29.2288	33.868	13.2704	9.27584	12.1935	10.7421	17.7624	10.4012	14.8321	10.4869	18.9856	21.1656	18.4425
AT1G01300	protein coding gene	AT1G01300	Eukaryotic aspartyl protease family protein	NA	1983.64	0.86376	0.511082	1.69006	0.0910162	0.531008	1331.46	-0.153376	0.319514	-0.480028	0.631208	0.999748	2291.16	0.00942035	0.180304	0.0522471	0.958332	0.999999	1749.42	0.0417293	0.190789	0.21872	0.826868	0.999918	1896.36	-0.102991	0.308976	-0.33333	0.738885	0.99992	84.9339	63.9844	67.2777	24.129	55.6133	29.8294	47.3485	39.624	56.041	60.3778	53.831	57.3758	125.546	127.162	137.851
AT1G01305	protein coding gene	AT1G01305	hypothetical protein	NA	3.02414	5.0426	4.80283	1.04992	0.293753	NA	22.8498	0.949403	1.38061	0.687668	0.491662	0.999748	7.93753	-0.0411576	2.10283	-0.0195725	0.984384	0.999999	11.7691	-0.122068	1.50122	-0.0813126	0.935193	0.999918	13.1015	-0.482326	1.08192	-0.445807	0.655737	0.99992	0	1.52577	0	0	1.85411	5.80331	0.417857	3.2338	0	1.53586	1.20203	0.349463	2.57202	3.7243	3.27392
AT1G01310	protein coding gene	AT1G01310	CAP (Cysteine-rich secretory proteins, Antigen 5, and Pathogenesis-related 1 protein) superfamily protein	NA	13.8551	-1.86772	3.66909	-0.509043	0.610722	NA	49.1496	0.239642	0.957471	0.250287	0.802366	0.999748	162.64	2.34856	1.51653	1.54863	0.12147	0.999999	9.11114	0.297732	1.69156	0.176011	0.860285	0.999918	27.8421	0.21609	0.735398	0.293841	0.76888	0.99992	0	0.879398	3.61768	0.0965063	2.13117	5.88666	1.64183	4.58204	2.41084	28.1983	4.21393	1.79583	1.63434	1.61569	1.14442
AT1G01320	protein coding gene	AT1G01320	Tetratricopeptide repeat (TPR)-like superfamily protein	NA	1454.81	0.196126	0.627137	0.312732	0.754484	0.969884	6402.04	-0.355682	0.248514	-1.43123	0.152363	0.999748	10426.4	-0.285588	0.173405	-1.64694	0.0995699	0.999999	1953.81	-0.123571	0.182529	-0.676992	0.498411	0.999918	4805.12	0.28869	0.540304	0.534309	0.593128	0.99992	6.27463	12.9712	15.1388	3.60371	46.4006	32.3838	43.7045	48.6122	45.5743	52.2236	54.3606	60.4402	24.5614	30.6127	29.9097
AT1G01335	protein coding gene	AT1G01335	auxin-responsive endogenous peptide protein	NA	0	NA	NA	NA	NA	NA	0	NA	NA	NA	NA	NA	0	NA	NA	NA	NA	NA	0	NA	NA	NA	NA	NA	0	NA	NA	NA	NA	NA	0	0	0	0	0	0	0	0	0	0	0	0	0	0	0
AT1G01340	protein coding gene	CNGC10	cyclic nucleotide gated channel 10	member of Cyclic nucleotide gated channel family	98.8795	-2.59399	1.23373	-2.10257	0.0355037	0.3499	31.1448	0.614538	1.05037	0.585068	0.558502	0.999748	68.4573	-0.812011	0.640232	-1.26831	0.204688	0.999999	10.175	-0.143736	1.66345	-0.0864083	0.931142	0.999918	44.187	1.09975	0.50888	2.16112	0.030686	0.99992	0.443715	0.661896	4.0099	2.79927	0.863871	0.730508	0.631457	0.333138	0.59411	1.04381	1.54212	1.21792	0.589137	0.317745	0.226677
AT1G01350	protein coding gene	AT1G01350	Zinc finger (CCCH-type/C3HC4-type RING finger) family protein	NA	620.618	2.09278	0.745751	2.80627	0.00501181	0.119287	387.826	0.0145682	0.370094	0.0393635	0.968601	0.999748	463.574	-0.0401824	0.25686	-0.156437	0.875688	0.999999	237.924	-0.000473515	0.383663	-0.0012342	0.999015	0.999918	401.983	-0.448966	0.30032	-1.49496	0.134926	0.99992	25.9137	33.4448	13.386	2.58267	13.9837	12.0976	13.6351	10.1688	11.9009	11.1793	11.2442	11.5176	14.3185	19.4185	18.8251
AT1G01355	protein coding gene	AT1G01355	Putative endonuclease or glycosyl hydrolase	NA	84.5567	-0.468988	2.20109	-0.213071	0.831272	0.982267	1.39983	-3.76989	4.81957	-0.782204	0.434095	NA	0.218631	-0.374696	4.94383	-0.0757906	0.939586	NA	2.30348	2.826	4.00185	0.706173	0.480081	0.999918	2.92061	1.00273	1.72278	0.582041	0.560539	0.99992	7.34965	0	2.08065	7.60269	0	0	0.051091	0.275547	0	0	0.0415106	0	1.07408	0	0
AT1G01360	protein coding gene	RCAR1	regulatory component of ABA receptor 1	Encodes RCAR1 (regulatory components of ABA receptor), Interacts with and regulates the type 2C protein phosphatases (PP2Cs) ABI1 and ABI2, Functions as abscisic acid sensor,	224.289	-0.259211	0.948376	-0.273321	0.784607	0.975925	127.039	-0.581124	0.578998	-1.00367	0.315536	0.999748	173.591	-0.137504	0.439135	-0.313125	0.754186	0.999999	269.858	-0.268091	0.351995	-0.761634	0.446278	0.999918	223.473	0.334561	0.455745	0.734096	0.46289	0.99992	12.3479	5.62319	15.831	7.83344	6.44635	4.03201	8.74884	5.70081	4.92152	7.89322	6.3295	7.20003	27.2517	26	35.9289
AT1G01370	protein coding gene	HTR12	Histone superfamily protein	Encodes a centromere-identifying protein histone H3 variant, Localized at centromeres in both mitotic and meiotic cells,	697.169	1.36131	0.615363	2.2122	0.0269527	0.305009	301.75	0.296284	0.39167	0.756465	0.449371	0.999748	424.2	0.345911	0.285095	1.21332	0.225008	0.999999	281.634	0.684842	0.362487	1.88929	0.058853	0.999918	404.599	-0.681614	0.226895	-3.00409	0.00266375	0.342549	29.7228	23.7391	10.0829	10.6895	10.7027	9.74113	7.551	7.77381	11.3204	10.7168	7.35625	9.24137	25.7428	17.7643	14.7399
AT1G01380	protein coding gene	ETC1	Homeodomain-like superfamily protein	ETC1 is involved in trichome and root hair patterning in Arabidopsis,	0	NA	NA	NA	NA	NA	9.95721	0.0496824	1.83027	0.0271448	0.978344	NA	16.0225	0.352483	1.17223	0.300695	0.763647	0.999999	0.328523	1.76416	4.91919	0.358629	0.719873	0.999918	5.9742	-0.201562	1.40805	-0.143149	0.886172	0.99992	0	0	0	0	1.71355	0.280609	1.01033	0.751072	1.54439	1.13748	0.762364	1.23662	0.214438	0	0
AT1G01390	protein coding gene	AT1G01390	UDP-Glycosyltransferase superfamily protein	NA	0.289278	-1.89414	4.93399	-0.383895	0.701056	NA	16.2982	-0.938419	1.54437	-0.607641	0.543426	0.999748	9.32679	2.08983	1.61755	1.29197	0.196366	0.999999	4.06026	1.34872	2.74637	0.491091	0.623362	0.999918	7.82667	-0.134163	1.11059	-0.120803	0.903847	0.99992	0	0	0.0508641	0	0.594248	0.285152	1.40057	0.168564	0.571729	0.32242	0.176207	0.0341783	0.544777	0.411832	0
AT1G01400	protein coding gene	AT1G01400	hypothetical protein	NA	0	NA	NA	NA	NA	NA	0.379787	2.09344	4.95198	0.422748	0.672479	NA	0.203314	-0.476337	4.93986	-0.0964271	0.923181	NA	14.4196	0.675803	1.38754	0.487051	0.626222	0.999918	6.389	-0.655492	2.23632	-0.293111	0.769437	0.99992	0	0	0	0	0	0.067801	0	0	0	0	0	0.0271818	1.86083	1.6366	0.698306
AT1G01410	protein coding gene	PUM22	pumilio 22	Encodes a member of the Arabidopsis Pumilio (APUM) proteins containing PUF domain (eight repeats of approximately 36 amino acids each), PUF proteins regulate both mRNA stability and translation through sequence-specific binding to the 3' UTR of target mRNA transcripts,	0	NA	NA	NA	NA	NA	1.67214	-4.02576	4.81394	-0.836271	0.403002	NA	1.25064	-3.02375	4.62921	-0.653189	0.513634	NA	2.60307	0.344112	3.68064	0.0934924	0.925512	0.999918	1.82827	0.888323	2.3524	0.377624	0.70571	NA	0	0	0	0	0	0	0	0.406818	0	0	0.0876604	0.158742	0.818641	0	0
AT1G01420	protein coding gene	UGT72B3	UDP-glucosyl transferase 72B3	NA	24.9584	-8.08071	3.34399	-2.41649	0.0156711	0.226622	155.017	-0.358152	0.516447	-0.693492	0.488001	0.999748	106.67	-0.413287	0.544661	-0.758797	0.447974	0.999999	3.63429	-4.23882	2.97351	-1.42552	0.154006	0.999918	69.2072	0.647475	1.16245	0.55699	0.577534	0.99992	0	0	0.27444	3.14261	7.2362	4.88859	7.4258	6.86851	4.09996	2.07958	4.69099	3.25293	0.0358224	0	0.481939
AT1G01430	protein coding gene	TBL25	TRICHOME BIREFRINGENCE-LIKE 25	Encodes a member of the TBL (TRICHOME BIREFRINGENCE-LIKE) gene family containing a plant-specific DUF231 (domain of unknown function) domain, TBL gene family has 46 members, two of which (TBR/AT5G06700 and TBL3/AT5G01360) have been shown to be involved in the synthesis and deposition of secondary wall cellulose, presumably by influencing the esterification state of pectic polymers, A nomenclature…	481.352	-1.50446	0.795697	-1.89074	0.0586585	0.439326	766.559	-0.192539	0.33609	-0.572879	0.566727	0.999748	804.051	-0.282234	0.226728	-1.24481	0.2132	0.999999	151.75	-0.126444	0.512934	-0.246511	0.805287	0.999918	509.147	0.458029	0.427389	1.07169	0.283859	0.99992	2.70181	10.7051	22.267	15.4106	26.2771	15.9275	25.1694	19.1156	16.9683	15.1369	17.3287	20.0947	5.51861	12.63	9.66098
AT1G01440	protein coding gene	AT1G01440	hypothetical protein (DUF3133)	NA	169.336	1.52194	1.04131	1.46156	0.143861	0.63352	295.049	0.289151	0.39971	0.723403	0.469432	0.999748	337.41	0.0220091	0.30927	0.0711647	0.943267	0.999999	138.92	-0.12649	0.479689	-0.263693	0.792017	0.999918	232.156	-0.211023	0.355113	-0.594242	0.55235	0.99992	3.82678	5.17303	2.78029	0.727106	6.18171	7.00047	4.98208	4.97412	6.13188	4.30992	5.00661	4.86733	4.8666	6.6218	5.48759
AT1G01448	non-coding gene	AT1G01448	Natural antisense transcript overlaps with AT1G01450	Potential natural antisense gene, locus overlaps with AT1G01450	899.42	-0.88858	0.597472	-1.48723	0.136953	0.622319	309.058	-0.0436081	0.448893	-0.0971457	0.922611	0.999748	605.07	0.0673814	0.406353	0.16582	0.868299	0.999999	229.334	0.564033	0.393993	1.43158	0.152264	0.999918	458.615	0.240995	0.321205	0.750284	0.453084	0.99992	13.1927	11.1724	19.4489	24.6042	9.27196	4.48954	5.68667	7.26322	15.5275	5.75608	11.5085	7.85122	10.6059	15.4147	9.65347
AT1G01450	protein coding gene	AT1G01450	Protein kinase superfamily protein	NA	0	NA	NA	NA	NA	NA	13.2434	-0.0237736	1.86986	-0.0127141	0.989856	0.999748	13.7073	-0.352625	1.81175	-0.194633	0.845681	0.999999	1.64474	3.89758	4.8193	0.808744	0.418662	0.999918	6.75346	-0.0711156	1.83358	-0.038785	0.969062	0.99992	0	0	0	0	1.36929	0	0.627157	0.606202	0.919303	0	1.03991	0.115379	0	0.746331	0
AT1G01453	protein coding gene	AT1G01453	late embryogenesis abundant hydroxyproline-rich glycoprotein family protein	NA	0	NA	NA	NA	NA	NA	1.70686	4.38001	4.78193	0.91595	0.359693	NA	0.218631	-0.374696	4.94383	-0.0757906	0.939586	NA	8.53562	-0.867418	1.78248	-0.486636	0.626516	0.999918	4.13448	0.486957	1.95429	0.249173	0.803227	0.99992	0	0	0	0	0.279261	0.0858324	0	0	0	0	0.0382278	0	0.351753	1.04081	1.03448
AT1G01460	protein coding gene	PIPK11	Phosphatidylinositol-4-phosphate 5-kinase, core	Type I phosphatidylinositol-4-phosphate 5-kinase, subfamily A,	0.723194	-3.02551	4.86629	-0.621727	0.534121	NA	6.16166	-1.47465	2.25291	-0.654552	0.512756	NA	44.5344	3.43243	4.57419	0.75039	0.45302	0.999999	4.80116	-0.597438	2.89193	-0.206588	0.836331	0.999918	4.84366	1.19053	1.4053	0.847166	0.396903	0.99992	0	0	0.0774852	0	0.122269	0.0352438	0.153253	0.24963	0	2.85062	0	0.258707	0.379815	0	0
AT1G01470	protein coding gene	LEA14	Late embryogenesis abundant protein	Encodes late-embryogenesis abundant protein whose mRNA levels are induced in response to wounding and light stress, Might be involved in protection against dessication,	472.156	-0.187327	0.753524	-0.248601	0.803669	0.978799	366.454	-0.0175641	0.480452	-0.0365574	0.970838	0.999748	332.713	-0.109855	0.315203	-0.348522	0.727448	0.999999	113.174	-0.265108	0.510686	-0.519122	0.603675	0.999918	294.441	0.180895	0.298663	0.605681	0.544727	0.99992	14.798	24.7955	16.1497	25.8505	12.4091	23.6037	11.125	22.5477	14.2002	10.18	11.7948	13.4127	11.4042	10.3888	13.0165
AT1G01480	protein coding gene	ACS2	1-amino-cyclopropane-1-carboxylate synthase 2	a member of the 1-aminocyclopropane-1-carboxylate (ACC) synthase (S-adenosyl-L-methionine methylthioadenosine-lyase, EC 4,4,1,14) gene family, isolated from a flower-specific cDNA library,	1955.13	0.167673	0.99223	0.168986	0.865808	0.985329	2210.58	0.579968	0.880145	0.658946	0.50993	0.999748	1561.21	0.175625	0.220015	0.798239	0.424732	0.999999	1207.91	-0.312852	0.225292	-1.38865	0.164938	0.999918	1758.74	-0.116013	0.476402	-0.243518	0.807604	0.99992	85.1154	14.7643	9.07785	70.7182	39.3508	118.747	32.8523	65.7552	33.0345	42.4366	33.2555	31.2319	78.7873	58.7571	95.1265
AT1G01490	protein coding gene	AT1G01490	Heavy metal transport/detoxification superfamily protein	NA	411.232	-0.331896	0.696873	-0.476265	0.633886	0.949311	850.181	-0.295731	0.293413	-1.0079	0.313501	0.999748	1413.52	-0.337747	0.25042	-1.34872	0.177426	0.999999	811.429	-0.179242	0.22475	-0.797515	0.425152	0.999918	919.239	0.307758	0.415997	0.739808	0.459417	0.99992	8.21417	9.44553	16.9206	7.14527	23.0008	18.9663	23.0012	24.3475	30.7441	21.4168	37.3748	25.9503	41.2043	47.5606	50.2093
AT1G01500	protein coding gene	AT1G01500	Erythronate-4-phosphate dehydrogenase family protein	NA	193.744	-0.0664661	0.920226	-0.072228	0.94242	0.99455	85.8925	0.179948	0.759834	0.236825	0.812793	0.999748	94.2005	0.493471	0.505391	0.976414	0.328859	0.999999	38.7028	-0.0995958	0.858011	-0.116078	0.907591	0.999918	91.991	-0.0455227	0.323517	-0.140712	0.888098	0.99992	4.90518	6.07207	8.2448	3.99815	4.14274	1.92213	3.71771	1.2207	2.59301	2.87196	1.84013	1.8857	2.22971	3.00039	2.46641
AT1G01510	protein coding gene	AN	NAD(P)-binding Rossmann-fold superfamily protein	Encodes a homolog of human CtBP, Mutant has longer and thicker leaves than wild type, Involved in controlling polar cell expansion in the leaf width direction,	1249.12	1.13891	0.548878	2.07498	0.0379884	0.359754	1041.15	-0.0764701	0.292266	-0.261646	0.793595	0.999748	1432.44	-0.0791952	0.202826	-0.39046	0.696197	0.999999	730.185	0.0672937	0.272994	0.246503	0.805293	0.999918	1083.45	-0.159107	0.219717	-0.724146	0.468976	0.99992	30.2543	30.5577	23.2718	7.51705	21.6655	19.6189	23.2944	16.898	24.1378	18.5979	23.1671	20.1881	29.0683	35.3653	37.3228
AT1G01520	protein coding gene	ASG4	Homeodomain-like superfamily protein	NA	39.9495	0.589799	1.86237	0.316694	0.751476	0.969554	188.976	-1.21754	0.493604	-2.46664	0.0136388	0.999748	144.504	-0.343622	0.45806	-0.750168	0.453154	0.999999	37.7895	-0.53077	0.863043	-0.614998	0.538556	0.999918	100.935	0.749031	0.535498	1.39876	0.161886	0.99992	1.78548	1.15476	1.81839	0.440503	5.03545	3.05572	7.93477	9.33455	2.83305	3.97591	3.62886	4.63776	2.50392	2.11648	3.19197
AT1G01530	protein coding gene	AGL28	AGAMOUS-like 28	NA	16.3464	-1.52312	3.31512	-0.459447	0.645913	NA	9.79047	-0.218206	2.14746	-0.101611	0.919065	NA	6.92241	-1.11533	2.11132	-0.52826	0.597319	0.999999	2.01498	1.31547	4.12096	0.319214	0.749564	0.999918	7.77309	0.700594	1.04728	0.668965	0.503518	0.99992	0.997327	0	1.66069	1.43988	0.658818	0.619239	0	1.34651	0	0.47332	0.554615	0.418489	0.862775	0	0.356436
AT1G01540	protein coding gene	AT1G01540	Protein kinase superfamily protein	NA	1010.65	0.372889	0.52746	0.706953	0.479596	0.909047	764.024	0.105025	0.299309	0.350892	0.725669	0.999748	986.257	-0.172054	0.203023	-0.847461	0.396738	0.999999	416.711	-0.130979	0.30585	-0.428248	0.668471	0.999918	750.873	0.00734136	0.123785	0.0593074	0.952707	0.99992	17.5699	27.2446	24.9547	11.7338	18.5918	18.1067	15.0219	16.3958	17.2276	15.107	18.2287	16.785	16.6024	21.8812	23.1995
AT1G01550	protein coding gene	BPS1	BPS1-like protein (DUF793)	Encodes a protein with no functionally characterized domains that to prevent the synthesis of a novel substance that moves from the root to the shoot, where it modifies shoot growth by interfering with auxin signaling, Synthesis and delivery of this substance requires neither phloem nor endodermis,	3280.47	-0.623805	0.474585	-1.31442	0.188704	0.705996	2190.61	-0.317706	0.269471	-1.179	0.238398	0.999748	2704.8	-0.175724	0.164555	-1.06787	0.285577	0.999999	1166.48	-0.0380501	0.203396	-0.187074	0.851603	0.999918	2190.61	0.347516	0.153213	2.26818	0.023318	0.949234	47.5581	101.743	166.604	75.6032	73.019	53.1072	81.9705	62.6328	62.4946	60.9297	70.4148	63.6962	78.6189	78.3767	87.7875
AT1G01560	protein coding gene	MPK11	MAP kinase 11	member of MAP Kinase	0.21601	1.38422	4.98696	0.277569	0.781344	NA	38.2213	-0.518497	0.944615	-0.548897	0.583076	0.999748	42.9054	0.228835	0.861623	0.265586	0.790558	0.999999	72.3404	-0.235981	0.638106	-0.369815	0.71152	0.999918	49.6165	0.242186	1.10066	0.220037	0.825842	0.99992	0	0.0254884	0	0	0.891161	1.00467	1.12305	1.37588	0.947093	1.12569	1.3351	0.394044	3.60603	4.96282	4.93745
AT1G01570	protein coding gene	AT1G01570	transferring glycosyl group transferase (DUF604)	NA	40.5312	1.83581	1.84062	0.997387	0.318576	0.826402	53.9831	0.922223	0.819698	1.12508	0.260557	0.999748	52.2305	0.89976	0.718754	1.25183	0.210631	0.999999	57.6416	0.675381	0.705541	0.957253	0.33844	0.999918	55.4396	-0.903192	0.429909	-2.10089	0.0356508	0.99992	0.821692	2.37757	0.512338	0.377575	1.5564	1.99101	0.701641	1.02296	1.07646	1.60581	0.509245	0.859791	3.92805	3.70814	2.28511
AT1G01580	protein coding gene	FRO2	ferric reduction oxidase 2	Encodes the low-iron-inducible ferric chelate reductase responsible for reduction of iron at the root surface, It is likely to be the major Fe(III) chelate reductase in Arabidopsis iron metabolism, Coordinately regulated with IRT1, the major transporter responsible for high-affinity iron uptake from the soil, at both transcriptional and posttranscriptional levels, Steady state mRNA levels are reg…	0	NA	NA	NA	NA	NA	14.9837	0.194998	1.53864	0.126734	0.899151	0.999748	31.3272	-0.569785	0.871534	-0.653772	0.513259	0.999999	9.37538	0.283532	1.82075	0.155723	0.876251	0.999918	14.1603	0.138316	1.09109	0.126769	0.899123	0.99992	0	0	0	0	0.0882838	0.458299	0.234844	0.210254	0.252392	0.39927	0.456282	0.468322	0.612089	0.121578	0.0867943
AT1G01590	protein coding gene	FRO1	ferric reduction oxidase 1	Encodes a ferric-chelate reductase that is expressed at extremely low levels in Fe deficiency-induced seedlings,	36.4395	-3.13827	2.47836	-1.26627	0.205417	0.727384	5.57956	4.52009	2.88845	1.56489	0.117609	NA	2.16744	2.56858	3.78299	0.678981	0.49715	NA	23.9076	0.604131	1.10211	0.548158	0.583584	0.999918	18.8431	0.286567	1.25686	0.228002	0.819645	0.99992	0.227843	0	1.09778	1.04312	0.0318692	0.358411	0	0.0162645	0.109401	0	0	0.0163694	0.732881	1.58065	0.799144
AT1G01600	protein coding gene	CYP86A4	cytochrome P450, family 86, subfamily A, polypeptide 4	Encodes a member of the CYP86A subfamily of cytochrome p450 genes, Expressed significantly at highest level in mature stems and flowers,	306.489	-1.31004	0.862251	-1.51932	0.128682	0.60817	224.599	0.421	0.436514	0.964459	0.334816	0.999748	360.485	0.445151	0.371507	1.19823	0.230827	0.999999	282.85	-0.0616669	0.352181	-0.1751	0.861001	0.999918	306.422	0.118703	0.367584	0.322927	0.74675	0.99992	3.80306	4.85738	7.25236	12.7559	7.30609	7.0723	4.8793	5.02089	11.735	5.93412	7.01993	5.41924	16.2421	16.5606	14.3209
AT1G01610	protein coding gene	GPAT4	glycerol-3-phosphate acyltransferase 4	bifunctional sn-glycerol-3-phosphate 2-O-acyltransferase/phosphatase, Involved in cutin assembly and is functionally redundant with GPAT8,	1680.27	-0.276366	0.450273	-0.613773	0.539365	0.92783	961.581	-0.0868364	0.28168	-0.30828	0.757869	0.999748	1124.86	0.0764996	0.203747	0.375464	0.707316	0.999999	514.668	-0.111797	0.267576	-0.417812	0.676084	0.999918	993.474	0.165705	0.144354	1.14791	0.251007	0.99992	26.4849	41.3023	49.4766	34.1618	25.1389	21.9211	23.8373	22.1834	22.5148	21.3247	18.7134	21.1635	24.7182	28.1423	26.7389
AT1G01620	protein coding gene	PIP1C	plasma membrane intrinsic protein 1C	a member of the plasma membrane intrinsic protein subfamily PIP1, localizes to the plasma membrane and exhibits water transport activity in Xenopus oocyte, expressed ubiquitously and protein level decreases slightly during leaf development,	4894.87	0.369721	0.384398	0.961819	0.33614	0.8385	9684.17	-0.220201	0.220953	-0.996598	0.31896	0.999748	12141.4	-0.0422291	0.153456	-0.275188	0.783172	0.999999	8812.05	-0.0379019	0.150349	-0.252093	0.800969	0.999918	9545.98	0.0879297	0.387861	0.226704	0.820654	0.99992	220.733	193.691	221.892	120.323	413.7	355.656	421.187	403.417	396.206	382.024	361.863	407.661	773.304	810.525	902.933
AT1G01630	protein coding gene	AT1G01630	Sec14p-like phosphatidylinositol transfer family protein	NA	426.95	-0.435052	0.698781	-0.622587	0.533556	0.926255	670.68	-0.0846018	0.327676	-0.258187	0.796262	0.999748	720.105	-0.176447	0.241448	-0.730784	0.464911	0.999999	231.347	0.163711	0.369095	0.443547	0.65737	0.999918	491.168	0.159708	0.281214	0.567925	0.570086	0.99992	7.01965	13.5318	16.4854	11.5724	24.1863	17.2031	22.845	17.5373	18.7499	13.6556	17.4955	17.6306	17.2187	15.5407	15.0282
AT1G01640	protein coding gene	AT1G01640	BTB/POZ domain-containing protein	Putative role in flower development, Comparison of SALK_011721C to Columbia wild type resulted in a trend toward earlier flowering in the mutant (P=0,1) (Stapleton and Woodruff 2009, personal communication),	196.347	-0.898584	0.97987	-0.917044	0.35912	0.852847	23.9978	1.01106	1.1753	0.860262	0.389645	0.999748	15.1409	0.674135	1.34454	0.501385	0.6161	0.999999	18.2428	-0.0795604	1.21801	-0.0653201	0.947919	0.999918	37.8446	-0.414316	0.613477	-0.675357	0.499449	0.99992	4.78136	5.00994	6.8135	10.5397	1.23723	1.36531	0.48615	0.701928	0.476476	0.671666	0.104881	0.569626	1.62632	1.42975	1.62805
AT1G01650	protein coding gene	SPPL4	SIGNAL PEPTIDE PEPTIDASE-LIKE 4	NA	1112.41	-1.17737	0.501627	-2.3471	0.0189202	0.251593	360.475	0.0597093	0.469445	0.127191	0.898789	0.999748	597.013	-0.0978934	0.258528	-0.378657	0.704942	0.999999	521.525	-0.153075	0.261322	-0.585773	0.558028	0.999918	637.385	0.473616	0.341382	1.38735	0.165335	0.99992	7.18651	8.79858	19.0114	17.1018	3.70794	6.1032	2.8277	5.85051	6.59598	5.04141	5.50623	6.42099	13.4106	14.6438	15.656
AT1G01660	protein coding gene	AT1G01660	RING/U-box superfamily protein	NA	91.1296	-1.6683	1.53742	-1.08513	0.277864	0.799806	10.3996	1.36895	1.72637	0.792967	0.427797	NA	55.0132	0.588895	0.700429	0.840762	0.400481	0.999999	43.7947	1.50239	0.91513	1.64173	0.100647	0.999918	48.1677	-0.16396	0.673812	-0.243331	0.807749	0.99992	0.132887	1.79285	3.86983	2.20172	0.40832	0.353018	0.132382	0.13895	1.33815	1.05526	1.03306	0.514244	3.36014	3.16451	0.415804
AT1G01670	protein coding gene	AT1G01670	RING/U-box superfamily protein	NA	122.622	-1.94265	1.22452	-1.58646	0.112635	0.574465	14.6786	0.959485	1.58886	0.603882	0.545922	0.999748	53.7051	0.545498	0.688778	0.791979	0.428373	0.999999	22.5623	0.555836	1.22125	0.455138	0.64901	0.999918	47.7597	0.563206	0.653749	0.861501	0.388962	0.99992	0.888644	1.96336	3.47016	6.51158	0.612684	0.396704	0.433727	0.0524677	2.12797	1.12444	1.17064	0.980228	1.22339	2.71195	2.15579
AT1G01680	protein coding gene	PUB54	plant U-box 54	NA	0	NA	NA	NA	NA	NA	2.04658	-1.18245	4.42729	-0.267082	0.789406	NA	6.19873	0.28288	1.87232	0.151085	0.879909	0.999999	9.85907	0.686549	1.66541	0.412239	0.680164	0.999918	5.99572	-0.415538	1.3511	-0.307556	0.75842	0.99992	0	0	0	0	0.080342	0	0	0.164059	0.277364	0.0521717	0.122181	0.138234	1.17649	0.444454	0.554211
AT1G01690	protein coding gene	PRD3	putative recombination initiation defects 3	Encodes a novel plant-specific protein that is involved in meiotic double strand break formation,	530.317	0.353023	0.616186	0.572916	0.566702	0.932794	441.879	0.383904	0.391533	0.980514	0.326833	0.999748	623.788	0.168103	0.246481	0.682012	0.495231	0.999999	246.144	0.342104	0.369086	0.926896	0.35398	0.999918	437.081	-0.25602	0.150969	-1.69584	0.0899154	0.99992	8.97194	11.8931	10.9523	6.15055	9.8272	10.3528	5.27984	8.92234	9.73255	10.3702	9.42529	7.81257	10.5009	13.1889	8.49605
AT1G01695	protein coding gene	TRM33	Phosphatidylinositol N-acetyglucosaminlytransferase subunit P-like protein	NA	41.2131	2.69547	2.40135	1.12248	0.261658	0.785295	15.4311	0.66872	1.46169	0.457499	0.647313	0.999748	36.0376	-0.441141	0.913148	-0.483099	0.629025	0.999999	27.5407	1.09395	1.03075	1.06132	0.288546	0.999918	30.0045	-0.892603	0.602912	-1.48049	0.138744	0.99992	3.54301	0.833094	0.878133	0	0.463144	0.906924	0.290946	0.504452	1.21066	0.482036	1.57586	0.659977	2.98738	2.82242	0.913543
AT1G01700	protein coding gene	ROPGEF2	RHO guanyl-nucleotide exchange factor 2	Encodes a member of KPP-like gene family, homolog of KPP (kinase partner protein) gene in tomato, Also a member of the RopGEF (guanine nucleotide exchange factor) family, containing the novel PRONE domain (plant-specific Rop nucleotide exchanger), which is exclusively active towards members of the Rop subfamily,	40.947	1.09737	2.4577	0.446504	0.655233	0.95387	88.9055	-0.463466	0.691257	-0.670468	0.502559	0.999748	189.178	-0.0726914	0.411888	-0.176483	0.859914	0.999999	80.0745	-0.140648	0.655178	-0.214671	0.830024	0.999918	99.7806	0.13548	0.600417	0.225643	0.821479	0.99992	0.828505	2.69802	1.99218	0	2.8265	1.82964	1.97378	3.88573	4.66328	3.61366	5.1207	3.29256	3.11147	7.04062	6.02897
AT1G01710	protein coding gene	AT1G01710	acyl-CoA thioesterase II	NA	984.27	0.0525903	0.528244	0.0995568	0.920696	0.992349	437.969	-0.233664	0.372333	-0.627568	0.530287	0.999748	604.118	-0.159585	0.266608	-0.598574	0.549457	0.999999	281.166	0.0436753	0.345613	0.126371	0.899439	0.999918	528.83	0.111229	0.194635	0.571474	0.567679	0.99992	18.1636	15.291	23.1923	11.5622	8.73038	6.87351	6.98656	9.82908	7.82152	8.72031	10.1717	7.65442	12.8919	10.4078	10.8046
AT1G01715	protein coding gene	AT1G01715	hypothetical protein	NA	465.223	1.62578	0.673661	2.41335	0.0158067	0.227639	142.108	0.300862	0.569432	0.528355	0.597253	0.999748	228.998	0.190804	0.40369	0.47265	0.636463	0.999999	141.665	0.370283	0.486759	0.760712	0.446829	0.999918	223.929	-0.694267	0.311013	-2.23228	0.0255966	0.977971	31.6804	24.0869	12.6095	6.77181	7.65735	6.64382	3.63214	6.99535	10.6927	6.25267	8.41153	5.88388	13.481	17.4742	14.4804
AT1G01720	protein coding gene	ATAF1	NAC (No Apical Meristem) domain transcriptional regulator superfamily protein	Belongs to a large family of putative transcriptional activators with NAC domain, Transcript level increases in response to wounding and abscisic acid, ATAF1 attentuates ABA signaling and sythesis, Mutants are hyposensitive to ABA,	2333.57	-0.329287	0.554613	-0.593723	0.552697	0.930763	1810.06	-0.146164	0.375011	-0.38976	0.696714	0.999748	940.958	0.0936791	0.304765	0.307381	0.758553	0.999999	990.372	0.276387	0.243319	1.13591	0.255996	0.999918	1500.93	0.0977324	0.35458	0.275629	0.782833	0.99992	34.8091	109.144	107.474	72.9965	55.7827	74.7312	39.7398	93.0261	35.7282	20.8014	30.807	20.001	71.6158	104.54	66.2084
AT1G01725	protein coding gene	AT1G01725	adenylosuccinate synthetase	NA	519.365	-0.246445	0.61467	-0.400939	0.688465	0.96118	560.248	-0.386217	0.525895	-0.734401	0.462705	0.999748	399.75	-0.0540173	0.330695	-0.163345	0.870247	0.999999	305.396	0.155031	0.330153	0.469574	0.63866	0.999918	448.304	0.185935	0.306068	0.607496	0.543522	0.99992	26.5044	31.9227	43.7671	28.0928	19.9103	45.8529	18.5567	60.7982	24.5796	16.6978	24.6666	16.6419	45.5138	48.7347	38.5508
AT1G01730	protein coding gene	AT1G01730	hypothetical protein	NA	1370.08	0.837026	0.539818	1.55057	0.121005	0.593442	734.624	0.278304	0.299189	0.930195	0.35227	0.999748	978.549	0.284288	0.210957	1.34761	0.177784	0.999999	650.791	0.0658434	0.242188	0.271869	0.785723	0.999918	904.894	-0.31462	0.198384	-1.58591	0.112759	0.99992	54.4698	108.139	68.8255	28.1648	43.7058	38.7929	32.3125	30.3366	43.5518	40.1131	30.8607	35.0096	76.3971	68.1887	70.7755
AT1G01740	protein coding gene	BSK4	kinase with tetratricopeptide repeat domain-containing protein	NA	65.7844	1.0433	1.59678	0.653379	0.513512	0.918498	117.088	-0.505189	0.623938	-0.809678	0.418125	0.999748	128.163	0.497447	0.456767	1.08906	0.276128	0.999999	43.7385	-0.639282	0.958612	-0.666883	0.504847	0.999918	84.9949	0.0603658	0.45286	0.133299	0.893957	0.99992	3.06582	1.10932	1.99727	0.413991	3.04905	1.98119	2.19644	4.30969	3.68691	2.47763	1.98772	2.19756	1.03516	2.83834	4.80779
AT1G01750	protein coding gene	ADF11	actin depolymerizing factor 11	NA	18.8216	7.6775	3.54062	2.16841	0.0301278	0.321404	18.5402	0.369821	1.44654	0.255659	0.798214	0.999748	6.19684	-0.815336	1.91318	-0.426167	0.669986	0.999999	8.59361	-1.41299	2.11431	-0.668297	0.503944	0.999918	12.9131	-0.377823	0.992827	-0.380553	0.703535	0.99992	1.03291	3.44	0	0	0.933276	2.35037	0.377272	1.98087	0.268058	0.243641	0.7173	0.155267	0.531646	0.826865	3.86608
AT1G01760	protein coding gene	AT1G01760	denosine deaminases acting on tRNA	NA	317.471	2.05074	0.813246	2.52167	0.0116798	0.19108	290.022	0.305676	0.480444	0.636236	0.524623	0.999748	346.159	0.681731	0.402666	1.69304	0.0904475	0.999999	89.0008	0.297105	0.587495	0.505714	0.613057	0.999918	236.527	-0.736702	0.341165	-2.15937	0.0308212	0.99992	9.62558	20.3177	5.42149	2.23801	9.43248	10.8536	4.63156	10.4121	11.0645	9.36363	8.46194	3.86994	7.47731	5.60643	6.19833
AT1G01770	protein coding gene	AT1G01770	propionyl-CoA carboxylase	NA	761.96	-0.888853	0.614931	-1.44545	0.148331	0.639871	507.943	-0.155059	0.420052	-0.369142	0.712022	0.999748	748.195	-0.382979	0.281418	-1.36089	0.173548	0.999999	256.213	-0.279697	0.406248	-0.688489	0.491145	0.999918	527.308	0.481271	0.237307	2.02805	0.0425548	0.99992	4.90663	9.96017	13.4736	13.2752	7.03164	7.97308	4.8027	10.5154	8.08382	7.18395	11.8249	7.3691	9.98305	5.26669	8.58757
AT1G01780	protein coding gene	PLIM2b	GATA type zinc finger transcription factor family protein	Encodes a member of the Arabidopsis LIM proteins: a family of actin bundlers with distinct expression patterns, WLIM1, WLIM2a, and WLIM2b are widely expressed, whereas PLIM2a, PLIM2b, and PLIM2c are predominantly expressed in pollen, Regulates actin cytoskeleton organization,	204.639	0.680801	0.962267	0.707497	0.479258	0.909047	129.306	0.0754267	0.667046	0.113076	0.909971	0.999748	282.464	0.795206	0.417359	1.90533	0.0567376	0.999999	106.464	0.132246	0.602782	0.219393	0.826344	0.999918	171.29	-0.401864	0.332124	-1.20998	0.226285	0.99992	6.50263	15.3108	6.4173	6.70931	3.13983	9.3295	4.16897	6.82794	9.42393	16.2668	8.80092	5.62009	12.4423	10.0304	5.73833
AT1G01790	protein coding gene	KEA1	K efflux antiporter 1	K efflux antiporter KEA1	496.247	-0.249359	0.66082	-0.377348	0.705915	0.963676	3231.49	-0.422602	0.338439	-1.24868	0.211782	0.999748	2584.41	-0.106133	0.194471	-0.545754	0.585235	0.999999	579.596	-0.0651827	0.266569	-0.244525	0.806824	0.999918	1686.85	0.29412	0.570928	0.515162	0.60644	0.99992	3.7655	3.98857	7.18953	2.87275	35.9587	19.0297	44.1843	23.4855	16.7871	19.8473	18.1767	19.7875	12.0473	11.5553	10.5923
AT1G01800	protein coding gene	AT1G01800	NAD(P)-binding Rossmann-fold superfamily protein	NA	538.276	0.557784	0.70349	0.79288	0.427847	0.889107	827.985	-0.0416261	0.35134	-0.118478	0.905689	0.999748	1011.21	-0.0264611	0.204966	-0.1291	0.897278	0.999999	562.914	-0.0426671	0.296718	-0.143797	0.885661	0.999918	750.042	-0.00126698	0.319647	-0.00396368	0.996837	0.99992	15.4874	31.6348	25.7695	8.85084	40.1208	27.4169	41.0647	23.0157	30.3194	31.8486	31.0428	29.8471	39.9352	56.9048	58.3667
AT1G01810	protein coding gene	AT1G01810	hypothetical protein	NA	50.5772	1.2154	1.82684	0.665302	0.505857	0.917238	41.0582	0.806147	0.92622	0.870363	0.384102	0.999748	44.7059	0.519231	0.804423	0.64547	0.518623	0.999999	33.8141	-0.504006	0.919171	-0.548326	0.583468	0.999918	42.7193	-0.36673	0.398334	-0.920661	0.357227	0.99992	4.78295	11.2718	7.45456	0.627439	7.43987	5.25223	4.19217	2.50218	5.59274	4.29377	4.87978	1.84615	7.54683	6.9453	12.5419
AT1G01820	protein coding gene	PEX11C	peroxin 11c	member of the peroxin11 (PEX11) gene family, integral to peroxisome membrane, controls peroxisome proliferation,	840.244	0.288886	0.529336	0.545751	0.585237	0.939528	551.653	-0.12982	0.342959	-0.37853	0.705037	0.999748	802.306	-0.103322	0.235994	-0.437815	0.66152	0.999999	463.757	-0.195139	0.306719	-0.636214	0.524637	0.999918	649.234	0.0920225	0.157591	0.583934	0.559265	0.99992	21.4671	26.443	27.0825	14.3352	15.6194	15.4176	18.66	12.7421	18.4436	16.0023	15.9172	19.5199	24.146	29.9539	36.8099
AT1G01830	protein coding gene	AT1G01830	ARM repeat superfamily protein	NA	860.804	0.828425	0.772551	1.07232	0.283574	0.80434	418.225	0.575149	0.376641	1.52705	0.126749	0.999748	468.607	0.16139	0.279098	0.578255	0.563092	0.999999	375.463	0.14175	0.301589	0.470009	0.638348	0.999918	511.982	-0.385924	0.297062	-1.29913	0.193898	0.99992	24.234	25.1494	29.1974	3.8415	13.3403	13.6452	6.81121	9.83519	9.2498	11.3901	9.23609	8.53299	20.957	24.4698	20.645
AT1G01840	protein coding gene	AT1G01840	AP2-like ethylene-responsive transcription factor SNZ	NA	230.349	-0.362399	1.0256	-0.353354	0.723823	0.965122	140.594	-0.0367173	0.566491	-0.0648154	0.948321	0.999748	145.184	0.139522	0.451685	0.308893	0.757403	0.999999	105.693	-0.412398	0.527565	-0.781701	0.43439	0.999918	152.353	0.250876	0.295178	0.849914	0.395373	0.99992	20.7609	12.1184	11.8612	27.6243	9.36793	16.0448	10.9006	13.2249	9.3499	12.2192	8.0434	10.7193	18.293	17.3248	22.7787
AT1G01860	protein coding gene	PFC1	Ribosomal RNA adenine dimethylase family protein	dimethyladenosine transferase	274.531	0.377931	1.17685	0.321138	0.748106	0.969435	286.321	-0.385323	0.429405	-0.897342	0.369537	0.999748	373.201	0.13824	0.288451	0.479249	0.631761	0.999999	100.115	0.360293	0.624172	0.577234	0.563781	0.999918	240.225	-0.00974559	0.409504	-0.0237985	0.981013	0.99992	8.08424	9.19472	15.619	0.701457	10.8083	6.22774	9.95853	10.3808	9.37396	9.35967	7.55105	8.74208	8.87061	6.26889	3.22624
AT1G01870	non-coding gene	AT1G01870	tRNA-Val	NA	0.432055	-2.06436	4.92848	-0.418863	0.675316	NA	0.834251	-0.435598	4.84483	-0.0899098	0.928359	NA	1.2586	3.10822	4.78574	0.649476	0.516031	NA	0.609823	0.343895	4.91667	0.0699448	0.944238	0.999918	0.815386	-0.528041	1.60977	-0.328022	0.742895	NA	0	0	0	2.94332	0.720249	8.01805	2.11431	1.99638	1.86566	16.0699	0	1.18616	10.95	5.73405	1.45402
AT1G01880	protein coding gene	AT1G01880	5'-3' exonuclease family protein	Encodes one of two GEN1 homologs in Arabidopsis, It is a member of the class IV Rad2/XPG family of nucleases that processes Holliday junctions in a manner analogous to the HJ resolvases of phages, archaea, and bacteria,	425.207	-0.0553121	0.779895	-0.0709226	0.943459	0.994733	211.136	-0.0511912	0.487505	-0.105006	0.916371	0.999748	226.177	0.0342232	0.360231	0.0950034	0.924312	0.999999	163.598	-0.221698	0.465371	-0.476391	0.633796	0.999918	245.75	0.134858	0.265166	0.50858	0.611047	0.99992	9.28553	11.6046	7.33558	12.8952	4.0953	6.99531	5.28657	5.35119	5.60798	4.46677	4.20624	5.19793	10.2586	6.42054	11.3493
AT1G01890	non-coding gene	AT1G01890	tRNA-Lys	NA	0.432055	-2.06436	4.92848	-0.418863	0.675316	NA	0	NA	NA	NA	NA	NA	0.097461	0.27511	4.97001	0.0553541	0.955856	NA	0	NA	NA	NA	NA	NA	0.100789	0.413142	3.05313	0.135318	0.892361	NA	0	0	0	3.39178	0.801388	0.624731	0	1.71778	0.477817	0.873626	1.14904	0.617632	1.74994	0	0.481403
AT1G01900	protein coding gene	SBTI1,1	subtilase family protein	Encodes AtSBT1,1, a subtilisin-like serine protease, Cleaves the phytosulfokine AtPSK4, a growth promoting peptide,	1287.53	-0.673276	0.558407	-1.20571	0.22793	0.752607	132.336	-0.189993	0.563192	-0.337351	0.735853	0.999748	215.242	-0.198313	0.358014	-0.553925	0.57963	0.999999	47.9365	0.727575	0.839058	0.867133	0.385869	0.999918	328.655	0.553319	0.694101	0.797173	0.425351	0.99992	25.2757	13.5475	40.8709	25.3494	3.45564	2.26429	3.55969	2.42946	3.95465	2.96478	3.88435	3.77138	1.74156	4.0985	1.19563
AT1G01910	protein coding gene	AT1G01910	P-loop containing nucleoside triphosphate hydrolases superfamily protein	NA	1474.53	-0.20129	0.484863	-0.415149	0.678033	0.958242	1114.37	-0.247115	0.307811	-0.802814	0.422082	0.999748	1264.86	-0.0728005	0.197589	-0.368445	0.712542	0.999999	469.606	0.175914	0.296174	0.593954	0.552543	0.999918	1002.82	0.156852	0.168109	0.933035	0.350802	0.99992	27.8575	32.5669	53.3934	21.9952	31.8868	20.2089	31.8731	24.8997	25.7605	21.4592	22.9453	24.675	25.1138	27.4835	27.4343
AT1G01920	protein coding gene	AT1G01920	SET domain-containing protein	NA	1050.02	0.18245	0.510539	0.357368	0.720816	0.964298	545.949	0.552474	0.33908	1.62933	0.103243	0.999748	810.024	0.406647	0.274781	1.47989	0.138901	0.999999	386.088	-0.011907	0.330968	-0.0359761	0.971301	0.999918	653.276	-0.21289	0.171648	-1.24027	0.214876	0.99992	18.7218	18.9351	17.6787	15.7426	11.9417	13.1057	7.02177	8.71133	15.562	11.4535	11.7811	7.83499	12.916	18.3247	13.0783
AT1G01930	protein coding gene	AT1G01930	zinc finger protein-like protein	NA	374.027	-1.66058	0.805282	-2.06211	0.0391969	0.36374	319.344	-0.24721	0.398098	-0.620977	0.534615	0.999748	377.766	-0.199967	0.281858	-0.709462	0.478038	0.999999	131.608	0.209376	0.486406	0.430454	0.666865	0.999918	281.838	0.498792	0.283578	1.75892	0.0785907	0.99992	2.20183	4.76227	8.80435	11.8771	6.5899	6.09657	8.17561	5.7337	6.33035	5.16685	6.49407	6.19822	5.49126	7.5175	5.79707
AT1G01940	protein coding gene	AT1G01940	Cyclophilin-like peptidyl-prolyl cis-trans isomerase family protein	NA	677.092	0.683653	0.569872	1.19966	0.230272	0.754338	558.363	0.0189236	0.332562	0.0569025	0.954623	0.999748	685.251	0.189919	0.230374	0.824395	0.409715	0.999999	310.709	-0.187324	0.323953	-0.578244	0.563099	0.999918	532.96	-0.115514	0.132587	-0.871228	0.38363	0.99992	24.1352	25.8113	21.8285	11.2622	17.386	20.8275	18.1403	16.7218	20.0951	17.5961	15.1191	16.5648	21.6395	20.3513	23.0238
AT1G01950	protein coding gene	ARK2	armadillo repeat kinesin 2	Encodes a member of the armadillo/beta-catenin repeat kinesin motor family, Mutants have twisted roots due to abnormal cell file rotation; the phenotype is dependent on microtubules,	655.051	0.625552	0.7451	0.839554	0.401159	0.87839	462.513	-0.0199284	0.353645	-0.0563515	0.955062	0.999748	599.448	0.0653557	0.243657	0.268229	0.788523	0.999999	342.676	-0.246514	0.335683	-0.734368	0.462725	0.999918	501.067	-0.0366507	0.230068	-0.159303	0.87343	0.99992	4.01828	14.2377	9.06095	3.42428	6.31127	5.41578	4.80692	6.11072	6.51303	5.21906	5.67756	5.10102	6.78378	10.1927	10.3015
AT1G01960	protein coding gene	EDA10	SEC7-like guanine nucleotide exchange family protein	NA	748.613	-0.225667	0.618265	-0.365001	0.715111	0.964081	859.883	-0.108359	0.33047	-0.327894	0.742992	0.999748	1276.93	-0.0123405	0.199855	-0.0617474	0.950764	0.999999	573.038	0.093797	0.250621	0.374258	0.708212	0.999918	854.136	0.0817288	0.244049	0.334886	0.737711	0.99992	4.72502	6.20729	10.6892	3.43869	7.78589	7.22554	5.74511	9.09604	8.18934	9.04273	8.46179	8.25907	11.3235	11.349	10.7995
AT1G01970	protein coding gene	AT1G01970	Tetratricopeptide repeat (TPR)-like superfamily protein	NA	244.39	-1.4116	0.975672	-1.4468	0.147953	0.639825	602.36	-0.651542	0.389118	-1.67441	0.09405	0.999748	691.413	-0.11167	0.258975	-0.431202	0.666322	0.999999	137.995	-0.443478	0.465723	-0.952236	0.340977	0.999918	395.351	0.545274	0.465207	1.17211	0.241153	0.99992	1.93569	7.28715	18.5758	7.22799	23.7268	11.9559	31.29	20.1578	17.5154	20.3594	17.5962	21.6693	9.43453	9.27887	13.3069
AT1G01980	protein coding gene	AT1G01980	FAD-binding Berberine family protein	member of Reticuline oxidase-like family	26.9813	-2.41091	3.47661	-0.693465	0.488018	0.912698	0.632137	-2.63075	4.86113	-0.54118	0.588383	NA	195.628	8.25941	2.45379	3.36597	0.000762739	0.0846404	2.16034	-3.46601	4.07334	-0.850903	0.394823	0.999918	2.37431	0.167764	1.464	0.114593	0.908768	0.99992	0.503098	0	3.6203	0	0	0	0.0859316	0	0.105153	20.3452	0.0231535	0.0419149	0.0334209	0	0
AT1G01990	protein coding gene	AT1G01990	hypothetical protein	NA	572.214	0.0575925	0.671008	0.0858298	0.931602	0.993457	537.303	-0.0213661	0.345819	-0.061784	0.950735	0.999748	794.621	-0.0541142	0.235542	-0.229743	0.818291	0.999999	288.874	0.253667	0.355125	0.714303	0.47504	0.999918	520.939	-0.000879959	0.195736	-0.00449565	0.996413	0.99992	14.9589	35.7133	32.2294	17.825	30.9788	20.2898	24.9062	22.8542	28.9298	27.6982	25.2741	31.0608	26.757	37.2136	29.3325
AT1G02000	protein coding gene	GAE2	UDP-D-glucuronate 4-epimerase 2	UDP-D-glucuronate 4-epimerase	580.173	-0.799196	0.6961	-1.14811	0.250925	0.775979	199.247	0.253112	0.473452	0.53461	0.59292	0.999748	349.991	0.431613	0.333086	1.2958	0.195044	0.999999	105.453	0.652262	0.552203	1.1812	0.237523	0.999918	270.596	0.0980841	0.349071	0.280986	0.778721	0.99992	8.74233	16.335	17.4129	23.7226	8.57254	5.85848	6.27872	4.86271	8.16159	11.8492	7.20398	7.08961	6.89422	11.2796	5.79891
AT1G02010	protein coding gene	SEC1A	secretory 1A	member of KEULE Gene Family	221.474	-0.453633	0.875765	-0.517985	0.604469	0.943858	227.178	-0.217425	0.497901	-0.436682	0.662342	0.999748	326.468	0.498452	0.31728	1.57101	0.116179	0.999999	134.071	-0.137996	0.533301	-0.258758	0.795822	0.999918	220.27	0.0800694	0.256525	0.312131	0.754941	0.99992	2.8631	2.31581	4.6403	2.8469	3.51484	3.12131	2.30495	4.76122	5.63607	3.88491	3.41973	3.05589	3.31078	6.04653	6.42538
AT1G02020	protein coding gene	AT1G02020	nitroreductase family protein	NA	474.753	0.788234	1.29293	0.609648	0.542095	0.929315	652.775	0.332621	0.324428	1.02525	0.305243	0.999748	760.156	0.0312914	0.248281	0.126032	0.899706	0.999999	296.495	0.168352	0.338162	0.497843	0.618595	0.999918	529.1	-0.242765	0.485001	-0.500546	0.616691	0.99992	16.3498	13.3451	21.6319	0.176268	23.5385	17.9902	13.6882	16.5656	15.7596	17.1097	13.6907	17.1493	16.8091	20.5763	17.6644
AT1G02030	protein coding gene	AT1G02030	C2H2-like zinc finger protein	NA	91.7704	-0.93402	1.80671	-0.516972	0.605176	0.944014	28.4273	0.425633	1.32446	0.321365	0.747934	0.999748	13.6099	-0.735468	1.32659	-0.554403	0.579303	0.999999	46.2194	-0.343151	0.951228	-0.360745	0.71829	0.999918	47.1561	0.50032	0.79894	0.626229	0.531165	0.99992	0.0905079	3.7374	1.00597	4.93707	0.164181	1.89178	0.334933	1.08961	0.125994	0.373242	0.374617	0.414422	4.38832	1.13555	1.5372
AT1G02040	protein coding gene	AT1G02040	C2H2-type zinc finger family protein	NA	0.578752	2.63662	4.87972	0.540321	0.588975	NA	3.44064	5.37093	3.61013	1.48774	0.13682	NA	3.16334	-0.545047	2.75619	-0.197753	0.843238	NA	20.1481	-1.08723	1.18838	-0.914881	0.360254	0.999918	10.4059	0.687835	1.48259	0.46394	0.642691	0.99992	0.115722	0	0	0	0.104411	0.720193	0	0	0.243543	0	0.240885	0.109047	1.84734	1.52997	2.48176
AT1G02050	protein coding gene	LAP6	Chalcone and stilbene synthase family protein	NA	125.746	0.72866	1.40839	0.517373	0.604896	0.944014	126.857	0.45529	0.548572	0.829954	0.406565	0.999748	174.768	0.000665147	0.507131	0.00131159	0.998954	0.999999	1431.58	-0.00247379	0.229509	-0.0107786	0.9914	0.999918	274.495	-1.26787	0.688364	-1.84186	0.0654949	0.99992	3.22336	9.1303	8.23397	0.538623	6.49252	6.17294	4.30173	4.20932	8.18442	3.35339	6.76856	4.3116	151.858	109.791	111.494
AT1G02060	protein coding gene	AT1G02060	Tetratricopeptide repeat (TPR)-like superfamily protein	NA	96.3329	2.22725	1.94083	1.14757	0.251145	0.775979	107.858	0.323534	0.680012	0.475777	0.634234	0.999748	111.985	0.221282	0.589983	0.375065	0.707612	0.999999	41.9223	-0.820622	1.12121	-0.731904	0.464227	0.999918	84.3002	-0.333981	0.656378	-0.508824	0.610876	0.99992	6.38168	1.88869	2.30467	0	5.10847	2.40003	3.92085	1.60483	4.21927	1.47966	2.68849	2.00077	0.258902	3.80347	5.34332
AT1G02065	protein coding gene	SPL8	squamosa promoter binding protein-like 8	Encodes an SBP-box gene, a member of the SPL gene family, Mutants are affected in micro- and megasporogenesis, trichome formation on sepals, and stamen filament elongation,	36.762	-8.63957	2.91812	-2.96066	0.00306976	0.0879032	85.1388	0.0856409	0.684193	0.125171	0.900388	0.999748	185.751	-0.223549	0.406039	-0.550561	0.581935	0.999999	1064.04	-0.026046	0.212006	-0.122855	0.902222	0.999918	133.961	0.217932	0.906175	0.240497	0.809945	0.99992	0	0	0.387556	3.09613	3.72485	1.8206	2.34384	2.46783	5.06094	3.07744	4.54698	4.56596	65.85	73.2468	77.1448
AT1G02067	protein coding gene	AT1G02067	hypothetical protein	NA	18.5783	-7.65539	4.4989	-1.70161	0.0888278	0.524411	8.6551	0.922102	1.88431	0.489358	0.624588	NA	10.612	-0.83765	1.55345	-0.53922	0.589735	0.999999	99.1899	0.246862	0.571062	0.432286	0.665533	0.999918	50.9487	0.0394478	1.28294	0.030748	0.97547	0.99992	0	0	0	31.2463	4.35347	7.56887	3.27979	2.30182	5.59291	0.680988	7.56886	3.78462	136.31	111.734	132.191
AT1G02070	protein coding gene	AT1G02070	zinc ion-binding protein	NA	133.637	0.72386	1.24799	0.580022	0.5619	0.932028	10.7245	-0.33344	1.70794	-0.195229	0.845214	NA	6.65375	-2.19521	1.87095	-1.17331	0.24067	0.999999	57.849	-0.836497	0.767802	-1.08947	0.275947	0.999918	53.2611	0.196388	0.8662	0.226723	0.820639	0.99992	17.5964	6.53387	4.63627	9.40717	0.988731	0.608084	1.20878	0.649856	0.166275	0.140159	0.657172	0.694009	9.34492	5.35689	8.21404
AT1G02080	protein coding gene	AT1G02080	transcription regulator	NA	2187.79	-0.148376	0.41612	-0.356571	0.721413	0.964449	1063.69	0.232456	0.290988	0.798848	0.424378	0.999748	2085.42	0.133118	0.17634	0.754896	0.450311	0.999999	941.586	0.215756	0.224528	0.960932	0.336586	0.999918	1480.34	-0.0478157	0.165866	-0.28828	0.773133	0.99992	7.43016	10.4632	12.9356	7.66976	5.28373	5.99891	4.06404	4.79151	7.81586	8.2278	6.99588	7.07252	9.95622	11.0672	7.99729
AT1G02090	protein coding gene	FUS5	Proteasome component (PCI) domain protein	encodes a phosphoprotein that is a subunit of the COP9 signalosome, Mutants exhibit constitutive photomorphogenic phenotype,	1774.71	0.0705119	0.449263	0.15695	0.875284	0.986272	879.972	-0.257797	0.310608	-0.829977	0.406552	0.999748	1127.58	-0.0613548	0.211236	-0.290456	0.771468	0.999999	537.801	0.116802	0.268746	0.43462	0.663838	0.999918	997.886	0.0759804	0.167516	0.453571	0.650138	0.99992	45.0208	40.4499	57.3334	29.8015	26.3257	17.2824	23.2406	24.5421	22.1569	22.821	20.8521	24.1829	35.7578	28.2401	29.9318
AT1G02100	protein coding gene	SBI1	Leucine carboxyl methyltransferase	NA	961.59	-0.214045	0.578749	-0.36984	0.711501	0.964081	751.569	-0.0144557	0.301002	-0.0480252	0.961696	0.999748	955.139	0.00510022	0.217891	0.0234072	0.981325	0.999999	379.117	0.171206	0.317807	0.538711	0.590087	0.999918	717.169	0.0678176	0.151631	0.447256	0.65469	0.99992	21.0559	13.4482	21.2708	19.5541	18.5759	15.3412	15.4619	16.0329	17.1252	15.454	17.3101	13.9474	15.9353	22.6397	17.6195
AT1G02110	protein coding gene	AT1G02110	bZIP domain class transcription factor (DUF630 and DUF632)	NA	1319.79	0.641377	0.527891	1.21498	0.224374	0.748646	845.522	0.0492949	0.296907	0.166028	0.868135	0.999748	1230.42	-0.0274408	0.191714	-0.143134	0.886185	0.999999	592.783	0.00533873	0.296008	0.0180358	0.98561	0.999918	948.427	-0.117545	0.154624	-0.760203	0.447133	0.99992	33.5846	37.6791	37.5238	12.9414	20.6754	22.7629	18.6155	20.1015	24.8064	21.7158	22.4217	23.0848	31.4998	32.1738	39.8845
AT1G02120	protein coding gene	VAD1	GRAM domain family protein	Encodes VAD1 (Vascular Associated Death1), a regulator of cell death and defense responses in vascular tissues, VAD1 is a putative membrane associated protein and contains a GRAM domain, vad1 is a lesion mimic mutant that exhibits light conditional appearance of propagative HR (hypersensitive response)-like lesions along the vascular system,	1138.48	-0.583311	0.498085	-1.17111	0.241556	0.767235	932.796	0.254303	0.311166	0.817259	0.41378	0.999748	1242.59	-0.0136586	0.25665	-0.0532189	0.957558	0.999999	554.059	0.0844095	0.261929	0.322262	0.747255	0.999918	927.935	0.0924441	0.165108	0.559901	0.575547	0.99992	13.1332	11.3437	21.4903	16.2936	17.0187	14.6355	10.0879	14.2508	17.6851	11.3796	16.1388	12.0058	17.0663	20.5597	18.3319
AT1G02130	protein coding gene	RA-5	RAS 5	Belongs to the Rab1 GTPase subfamily, This small GTP-binding protein is required in ER to Golgi transportation,	1546.09	0.471774	0.489286	0.964209	0.334941	0.837762	1234.4	-0.155954	0.28739	-0.542655	0.587367	0.999748	1460.74	-0.0944828	0.203344	-0.464644	0.642186	0.999999	755.003	0.0366385	0.231747	0.158097	0.874381	0.999918	1206.12	-0.00639415	0.140161	-0.0456199	0.963613	0.99992	56.7245	56.1957	63.6664	25.4629	48.2925	35.8519	48.6728	37.6031	40.0438	36.6939	35.531	42.9927	57.0567	59.3539	52.3195
AT1G02136	pseudogene	NA	NA	NA	0	NA	NA	NA	NA	NA	7.48348	3.22599	2.73584	1.17916	0.238334	NA	0.414584	1.53843	4.94953	0.310823	0.755935	NA	0.693227	-1.6478	4.84815	-0.339882	0.733946	0.999918	0.564063	1.29078	2.43457	0.530188	0.595982	NA	0	0	0	0	0	9.77219	0	0.981129	0.415946	0	0	0.121515	0.381	0	2.00535
AT1G02140	protein coding gene	MAGO	mago nashi family protein	Encodes a homologue of the exon junction complex (EJC) component MAGO that participates in intron-mediated enhancement of gene expression,	7068.39	0.338274	0.355554	0.951398	0.341402	0.841344	3564.34	-0.0270409	0.251689	-0.107438	0.914442	0.999748	4463.99	0.118809	0.180683	0.657555	0.510824	0.999999	2356.59	0.0361388	0.166246	0.217382	0.827911	0.999918	4076.06	-0.0798311	0.153935	-0.518603	0.604038	0.99992	356.794	378.67	332.15	260.534	197.276	175.012	202.865	147.263	184.035	187.797	148.291	180.54	279.101	254.619	271.838
AT1G02145	protein coding gene	ALG12	homolog of asparagine-linked glycosylation 12	NA	1476.85	-0.158475	0.54954	-0.288377	0.773058	0.973897	520.669	-0.219851	0.362569	-0.606369	0.54427	0.999748	757.749	-0.115546	0.26471	-0.436502	0.662472	0.999999	315.819	0.28784	0.345715	0.832593	0.405074	0.999918	684.236	0.136332	0.287676	0.473908	0.635566	0.99992	19.1966	21.4934	17.828	25.531	8.0572	8.0374	6.80596	10.406	10.8624	7.49108	10.836	8.27528	13.1588	11.4056	11.985
AT1G02150	protein coding gene	AT1G02150	Tetratricopeptide repeat (TPR)-like superfamily protein	NA	1284.58	-0.592273	0.606118	-0.977158	0.328491	0.835037	4601.29	-0.166859	0.27136	-0.614898	0.538622	0.999748	4532.08	-0.0941077	0.184025	-0.511385	0.609082	0.999999	751.692	0.177051	0.33079	0.535236	0.592487	0.999918	2632.37	0.166959	0.516922	0.322987	0.746705	0.99992	27.1846	33.602	84.1924	19.9513	165.647	127.068	184.761	118.185	108.721	113.738	102.464	125.633	43.2987	70.7032	66.8462
AT1G02160	protein coding gene	AT1G02160	Cox19 family protein (CHCH motif)	NA	1700.95	0.438377	0.535299	0.818939	0.412821	0.882289	461.651	-0.0595801	0.342129	-0.174145	0.861751	0.999748	682.112	0.0501498	0.233171	0.215077	0.829707	0.999999	502.315	-0.00591834	0.273752	-0.0216194	0.982752	0.999918	775.568	-0.105712	0.330396	-0.319954	0.749003	0.99992	149.239	156.453	89.5063	126.68	38.8232	39.9181	39.779	35.9425	51.514	41.3152	44.9817	41.1651	101.032	84.5973	87.5214
AT1G02170	protein coding gene	MC1	metacaspase 1	Encodes a type I metacaspase, Two Arabidopsis metacaspases, AT1G02170 (MC1) and AT4G25110 (MC2) antagonistically control programmed cell death in Arabidopsis, MC1 is a positive regulator of cell death and requires conserved caspase-like putative catalytic residues for its function, MC2 negatively regulates cell death, This function is independent of the putative catalytic residues, A third type I…	1115.35	0.413257	0.50604	0.816649	0.414129	0.883201	469.425	0.226983	0.343156	0.661458	0.508319	0.999748	797.823	0.075479	0.224624	0.336024	0.736853	0.999999	295.357	0.368082	0.381391	0.965106	0.334492	0.999918	602.516	-0.226125	0.203462	-1.11139	0.266402	0.99992	37.4965	45.2872	46.2494	20.5982	17.7381	19.4638	14.5161	14.808	22.8277	22.715	22.6887	18.9381	22.5833	29.4835	25.5977
AT1G02180	protein coding gene	AT1G02180	ferredoxin-like protein	NA	429.486	1.32003	3.24471	0.406824	0.684137	0.960084	317.684	0.100178	0.395311	0.253415	0.799947	0.999748	477.68	0.31228	0.283066	1.10321	0.269938	0.999999	254.26	0.267755	0.366966	0.729645	0.465607	0.999918	360.7	-0.413352	0.560798	-0.737078	0.461075	0.99992	17.6533	55.3279	35.6047	0	19.0823	23.2172	17.7682	18.6621	24.3834	27.7274	18.0058	22.2309	33.1197	43.4054	34.3573
AT1G02190	protein coding gene	AT1G02190	Fatty acid hydroxylase superfamily	NA	63.7768	-2.43911	1.73322	-1.40728	0.159346	0.658832	52.2029	0.86114	0.90957	0.946755	0.343764	0.999748	29.4767	0.546715	0.999447	0.547017	0.584367	0.999999	775.95	0.17641	0.26966	0.654192	0.512988	0.999918	120.212	1.47536	0.846429	1.74303	0.0813276	0.99992	0.669708	0.0940057	4.17588	0.85882	1.88411	1.25599	0.350726	1.2221	1.01254	0.228714	0.40166	0.410641	45.3932	35.2512	28.5067
AT1G02205	protein coding gene	CER1	Fatty acid hydroxylase superfamily	Expression of the CER1 gene associated with production of stem epicuticular wax and pollen fertility, Biochemical studies showed that cer1 mutants are blocked in the conversion of stem wax C30 aldehydes to C29 alkanes, and they also lack the secondary alcohols and ketones, These suggested the CER1 protein is an aldehyde decarbonylase, but the exact molecular function of this protein remains to be…	138.231	0.29866	1.14526	0.260778	0.794264	0.977831	1421.72	-0.140295	0.286929	-0.488955	0.624873	0.999748	1891.2	-0.157473	0.172301	-0.913938	0.360749	0.999999	2250.88	0.0546431	0.180446	0.302823	0.762025	0.999918	1727.71	0.067058	0.748933	0.089538	0.928654	0.99992	3.21506	1.61928	1.71395	2.19354	30.0264	19.6673	26.6621	23.5846	25.1362	24.1495	26.2242	26.581	82.9676	95.0399	76.9676
AT1G02210	protein coding gene	AT1G02210	NAC (No Apical Meristem) domain transcriptional regulator superfamily protein	NA	0	NA	NA	NA	NA	NA	0	NA	NA	NA	NA	NA	0	NA	NA	NA	NA	NA	0	NA	NA	NA	NA	NA	0	NA	NA	NA	NA	NA	0	0	0	0	0	0	0	0	0	0	0	0	0	0	0
AT1G02220	protein coding gene	NAC003	NAC domain containing protein 3	NA	1.51207	4.04592	4.82075	0.839271	0.401317	NA	12.8535	-0.116569	1.56534	-0.0744691	0.940637	0.999748	42.0427	0.419104	0.837808	0.500239	0.616907	0.999999	0.402991	-0.665496	4.95334	-0.134353	0.893123	0.999918	11.9072	-0.220348	1.26118	-0.174716	0.861303	0.99992	0	0.190351	0	0	0.536904	0.293019	0.4524	0.375086	1.85498	0.605927	0.731032	1.02171	0.0312933	0	0
AT1G02228	transposable element gene	NA	NA	NA	0	NA	NA	NA	NA	NA	7.20409	1.66345	2.41832	0.687855	0.491544	NA	1.58608	-3.36082	4.18362	-0.803328	0.421785	NA	8.07609	0.640626	2.40972	0.265851	0.790354	0.999918	3.66955	0.554946	1.87628	0.295769	0.767406	0.99992	0	0	0	0	0.244789	1.86545	0.622674	0	0	0	0.236382	0.197349	3.98925	0	0
AT1G02230	protein coding gene	NAC004	NAC domain containing protein 4	NA	97.682	10.0532	2.09746	4.79303	1.6428e-06	0.000333609	51.4107	2.1275	0.901989	2.35868	0.0183403	0.999748	79.7838	2.27121	0.749383	3.03078	0.00243926	0.193589	76.7009	-0.0027901	0.806117	-0.00346116	0.997238	0.999918	79.2171	-1.36176	0.882953	-1.54228	0.123005	0.99992	3.04358	9.47428	0	0	1.6494	4.19742	0.508554	0.73492	3.97537	3.15908	0.251191	1.12649	8.70257	2.74047	2.21785
AT1G02250	protein coding gene	NAC005	NAC domain containing protein 5	NA	45.3411	-8.94236	2.7205	-3.28702	0.00101253	0.0433074	15.7631	1.40639	1.86798	0.752896	0.451513	0.999748	7.93281	0.0403838	2.132	0.0189418	0.984888	0.999999	38.8016	-1.03282	1.037	-0.99597	0.319265	0.999918	31.2869	1.26895	1.23728	1.0256	0.305081	0.99992	0	0	0.753475	4.93681	0.209194	1.62592	0	0.640902	0.16117	0.340773	0	0.457595	3.91392	0.435218	3.30363
AT1G02260	protein coding gene	AT1G02260	Divalent ion symporter	NA	1021.02	1.17272	0.496002	2.36435	0.0180616	0.244672	188.659	0.482611	0.560638	0.860825	0.389335	0.999748	410.226	0.61866	0.387161	1.59794	0.110057	0.999999	221.223	0.139186	0.380666	0.365638	0.714635	0.999918	403.832	-0.656722	0.399398	-1.64428	0.100118	0.99992	27.4808	33.5746	18.2454	10.2025	5.44948	5.3597	1.93591	5.13838	13.0041	5.61808	5.47352	6.06734	13.091	11.0228	10.3798
AT1G02270	protein coding gene	AT1G02270	Calcium-binding endonuclease/exonuclease/phosphatase family	NA	358.291	-0.0866651	0.886487	-0.0977624	0.922121	0.992349	284.067	-0.0702768	0.403223	-0.174287	0.86164	0.999748	325.755	-0.351601	0.307179	-1.14461	0.25237	0.999999	131.605	0.263059	0.476042	0.552596	0.58054	0.999918	258.015	0.121114	0.223726	0.541348	0.588268	0.99992	5.43205	7.81734	13.8844	2.36616	6.42256	5.61842	5.50032	6.12516	5.08781	4.23897	6.32509	5.13934	6.23341	6.83183	5.36186
AT1G02280	protein coding gene	TOC33	translocon at the outer envelope membrane of chloroplasts 33	Encodes a GTP-binding GTP-ase, Component of the chloroplast protein import machinery, Required for import of POR B into plastids, Toc33 phosphorylation may not play an important role in vivo,	1723.65	0.0327953	0.440281	0.0744872	0.940623	0.99455	3805.17	-0.342215	0.258068	-1.32607	0.184817	0.999748	4561.01	-0.107089	0.180845	-0.592158	0.553745	0.999999	892.424	-0.19396	0.25326	-0.765852	0.443764	0.999918	2570.54	0.230277	0.388791	0.592292	0.553655	0.99992	52.0478	56.0193	74.3371	38.1548	133.096	104.514	161.856	115.691	119.725	114.554	108.079	134.003	52.7294	72.0046	82.0052
AT1G02290	protein coding gene	AT1G02290	hypothetical protein	NA	187.79	0.950083	1.09486	0.867767	0.385522	0.868724	213.364	-0.561569	0.456125	-1.23117	0.218258	0.999748	251.558	-0.366991	0.328374	-1.1176	0.263737	0.999999	178.051	-0.0163753	0.438404	-0.0373521	0.970204	0.999918	214.281	0.126617	0.344149	0.367913	0.712938	0.99992	7.53088	5.36557	6.84134	1.08314	5.09939	5.28911	8.18279	5.98726	4.98461	5.01405	6.18106	6.19952	9.99337	12.6887	13.64
AT1G02300	protein coding gene	AT1G02300	Cysteine proteinases superfamily protein	NA	997.263	-1.82966	0.646721	-2.82913	0.00466744	0.113532	165.87	-0.0956025	0.543519	-0.175895	0.860376	0.999748	277.242	-0.196921	0.381074	-0.516753	0.605328	0.999999	226.064	-0.335087	0.392463	-0.853804	0.393214	0.999918	377.98	1.00561	0.464587	2.16452	0.0304248	0.99992	13.4241	7.92331	30.2747	43.669	4.23911	4.85195	3.04977	5.86843	6.46589	4.62971	7.6772	4.61217	11.0778	13.0428	12.4707
AT1G02305	protein coding gene	AT1G02305	Cysteine proteinases superfamily protein	NA	2404.55	-0.03061	0.404353	-0.0757012	0.939657	0.99455	526.086	-0.275162	0.399683	-0.688452	0.491168	0.999748	720.496	-0.0360558	0.229884	-0.156843	0.875368	0.999999	515.051	0.0308837	0.291025	0.10612	0.915487	0.999918	929.293	0.115923	0.388488	0.298395	0.765402	0.99992	49.1322	67.0416	75.5054	47.251	16.7523	9.80648	19.1158	10.4666	14.8969	14.8013	13.7675	15.4286	25.6983	35.5167	33.3662
AT1G02310	protein coding gene	MAN1	Glycosyl hydrolase superfamily protein	NA	160.093	-1.11941	1.2925	-0.866086	0.386443	0.869043	1.79811	-4.13278	4.63867	-0.890941	0.372961	NA	0.406629	-1.4357	4.86672	-0.295003	0.767992	NA	23.751	-1.0268	1.27224	-0.807075	0.419623	0.999918	40.3009	1.22692	1.43942	0.852371	0.394008	0.99992	0.870203	4.05001	1.91549	7.1273	0	0	0.0849235	0.0899546	0	0	0	0.0331739	1.53901	0.187037	0.830475
AT1G02320	protein coding gene	AT1G02320	hypothetical protein	NA	0	NA	NA	NA	NA	NA	0.477756	-2.213	4.88651	-0.452879	0.650636	NA	0.676046	1.9937	4.92459	0.404845	0.685591	NA	0.589335	-2.91618	4.89228	-0.596079	0.551122	0.999918	0.51137	1.30113	2.39729	0.542749	0.587303	NA	0	0	0	0	0	0	0	1.71071	0	1.93264	0	0.329784	0	0	2.25872
AT1G02330	protein coding gene	AT1G02330	integrator complex subunit-like protein	NA	914.299	-0.464119	0.5533	-0.83882	0.40157	0.878752	704.833	-0.189314	0.304305	-0.622121	0.533862	0.999748	679.846	-0.0220945	0.224412	-0.0984552	0.921571	0.999999	311.732	0.644242	0.357436	1.8024	0.071483	0.999918	614.87	0.0967343	0.204267	0.473569	0.635808	0.99992	26.7551	30.1163	37.2267	39.9343	30.2198	25.1771	29.6098	28.5072	22.1006	20.8056	21.551	20.3291	37.5227	30.1136	26.3645
AT1G02335	protein coding gene	GL22	germin-like protein subfamily 2 member 2 precursor	Encodes a plasodesmata-located protein involved in regulating primary root growth by controlling phloem-mediated allocation of resources between the primary and lateral root meristems,	32.7932	-3.41013	3.26515	-1.0444	0.296299	0.811505	137.505	0.181261	0.553594	0.327426	0.743346	0.999748	145.159	-0.121991	0.484819	-0.251621	0.801334	0.999999	36.6137	0.248689	0.939864	0.264601	0.791317	0.999918	85.7459	0.113434	0.845385	0.13418	0.89326	0.99992	0.549759	0	7.89588	0	8.33778	8.81705	8.73558	5.27313	6.53169	5.95512	4.57471	8.36979	5.1552	4.7746	6.3374
AT1G02340	protein coding gene	HFR1	basic helix-loop-helix (bHLH) DNA-binding superfamily protein	Encodes a light-inducible, nuclear bHLH protein involved in phytochrome signaling, Mutants exhibit a long-hypocotyl phenotype only under far-red light but not under red light and are defective in other phytochrome A-related responses, Mutants also show blue light response defects, HFR1 interacts with COP1, co-localizes to the nuclear specks and is ubiquinated by COP1,	34.1902	-1.30103	2.88187	-0.451455	0.651662	0.953176	55.652	0.523075	0.795427	0.657603	0.510793	0.999748	20.015	-1.07898	1.07683	-1.002	0.316343	0.999999	100.906	0.183689	0.565077	0.325069	0.745129	0.999918	67.9451	-0.0261929	0.884249	-0.0296217	0.976369	0.99992	0	1.16736	3.31244	0.0386941	2.42855	1.68825	1.36669	1.26672	0.242967	0.359916	0.664371	0.554009	8.43554	5.5849	7.2572
AT1G02350	protein coding gene	AT1G02350	protoporphyrinogen oxidase-like protein	NA	80.0626	1.16283	1.42227	0.817587	0.413593	0.883111	51.3349	-0.160133	0.942732	-0.169861	0.86512	0.999748	93.9463	0.410197	0.501131	0.818544	0.413047	0.999999	43.0322	-0.873274	0.84836	-1.02937	0.303307	0.999918	64.5264	-0.0508237	0.376717	-0.134912	0.892681	0.99992	6.36834	10.9925	2.38184	4.7222	7.10103	1.37248	3.85965	4.74111	7.25746	6.90866	5.28661	4.96262	6.77207	4.27718	7.13434
AT1G02360	protein coding gene	AT1G02360	Chitinase family protein	NA	1.09156	-1.92374	4.84153	-0.397341	0.691116	NA	18.1506	0.656907	1.4462	0.454229	0.649664	0.999748	13.4676	-1.65502	1.71192	-0.966763	0.333662	0.999999	24.4263	-0.475396	1.15266	-0.412435	0.68002	0.999918	18.0377	0.394894	1.05476	0.374394	0.708111	0.99992	0	0.0461753	0.22286	0	1.22353	1.22915	0.17971	1.2366	0.552587	0	1.45805	0.264005	2.78986	1.92968	1.26896
AT1G02370	protein coding gene	AT1G02370	Tetratricopeptide repeat (TPR)-like superfamily protein	NA	193.071	0.606072	1.53003	0.396117	0.692019	0.961752	231.409	0.677769	0.449054	1.50933	0.131216	0.999748	330.358	0.221701	0.292028	0.759177	0.447746	0.999999	144.368	-0.600373	0.467405	-1.28448	0.198973	0.999918	221.169	-0.13372	0.493241	-0.271104	0.786311	0.99992	3.87067	9.0509	10.286	0.0762387	7.59565	9.84733	4.67654	5.39133	8.46798	8.05475	6.68316	6.91693	8.22603	6.68961	9.99576
AT1G02380	protein coding gene	AT1G02380	transmembrane protein	NA	41.4184	1.93045	2.62165	0.736349	0.461519	0.902157	67.0641	-0.783687	0.750517	-1.0442	0.296394	0.999748	110.87	-0.420416	0.512275	-0.820685	0.411826	0.999999	28.8865	-0.452976	1.06125	-0.426833	0.669501	0.999918	58.7163	0.300084	0.671569	0.44684	0.65499	0.99992	0	3.96132	0.968759	0.157926	1.75006	1.3961	3.19382	1.81432	2.50982	2.04571	3.68528	2.21447	2.04038	1.22885	3.50236
AT1G02390	protein coding gene	GPAT2	glycerol-3-phosphate acyltransferase 2	putative sn-glycerol-3-phosphate 2-O-acyltransferase	453.496	0.13993	1.10318	0.126842	0.899065	0.988621	33.5583	0.41616	1.03518	0.402018	0.687671	0.999748	15.0941	-0.549577	1.24407	-0.441756	0.658665	0.999999	20.5238	-0.461722	1.25854	-0.366871	0.713715	0.999918	40.0271	-0.687738	0.61233	-1.12315	0.261374	0.99992	5.97309	15.5009	22.353	0.959243	0.699267	1.20929	0.876632	0.454266	0.340388	0.12355	0.321453	0.334572	1.53365	0.263231	1.3141
AT1G02400	protein coding gene	GA2OX6	gibberellin 2-oxidase 6	Encodes a gibberellin 2-oxidase that acts on C19 gibberellins but not C20 gibberellins,	78.1593	-2.71764	1.52666	-1.78012	0.0750563	0.490989	141.59	-0.493381	0.683026	-0.722346	0.470082	0.999748	68.737	-0.855228	0.61908	-1.38145	0.16714	0.999999	17.5948	-0.0826876	1.26193	-0.0655249	0.947756	0.999918	72.4156	0.892256	0.598414	1.49104	0.135952	0.99992	0.111924	0.798908	3.57176	2.34422	1.67656	3.90344	1.77761	5.45898	1.13509	0.63206	1.59279	1.49297	1.13692	0.589192	1.08065
AT1G02405	protein coding gene	AT1G02405	proline-rich family protein	NA	19.8908	-2.04253	3.10142	-0.658579	0.510166	0.918468	1.23548	0.791675	4.52471	0.174967	0.861106	NA	3.38611	1.84125	2.45586	0.749738	0.453413	NA	0.882884	-3.49949	4.85675	-0.720541	0.471192	0.999918	5.04012	1.38542	1.20606	1.14872	0.250673	0.99992	1.34332	0	5.45055	1.31534	0.172222	0.148049	0.0821327	0.0880991	0.306065	0.515488	0.201458	0.0304059	0	0	0
AT1G02410	protein coding gene	AT1G02410	cytochrome c oxidase assembly protein CtaG / Cox11 family	NA	1122.76	-0.31244	0.536967	-0.581861	0.56066	0.93176	570.442	-0.0828315	0.368297	-0.224904	0.822054	0.999748	753.288	0.317274	0.222174	1.42804	0.15328	0.999999	426.071	0.0235458	0.298419	0.0789019	0.937111	0.999918	680.307	0.0867303	0.192874	0.449674	0.652946	0.99992	22.7764	38.1287	36.8862	36.9851	22.5244	15.8265	23.5898	13.8709	21.0941	22.1584	16.9009	16.4735	30.0878	31.9933	34.9881
AT1G02420	protein coding gene	AT1G02420	Pentatricopeptide repeat (PPR) superfamily protein	NA	21.2015	0.138182	3.7448	0.0368996	0.970565	0.996844	34.9143	0.700283	1.06024	0.660494	0.508937	0.999748	42.6951	0.6528	0.794909	0.821226	0.411517	0.999999	12.2197	0.861282	1.81966	0.473321	0.635984	0.999918	26.5027	-0.605919	0.823379	-0.735893	0.461796	0.99992	0	1.97944	2.11059	0	1.78046	2.23151	1.83174	0.490874	1.19707	2.49805	1.28075	0.954975	3.07696	0	0.817242
AT1G02430	protein coding gene	ARFD1B	ADP-ribosylation factor D1B	A member of ARF GTPase family, A thaliana has 21 members of this family, known to be essential for vesicle coating and uncoating and functions in GTP-binding, Gene encoding ADP-ribosylation factor and similar to other ARFs and ARF-like proteins,	40.7856	0.404998	2.5947	0.156087	0.875965	0.98634	29.0219	1.12757	1.07642	1.04753	0.294857	0.999748	42.2531	0.77831	0.853891	0.911486	0.36204	0.999999	21.966	0.113007	1.14586	0.0986223	0.921438	0.999918	32.5839	-0.531131	0.579235	-0.916953	0.359168	0.99992	3.18172	1.92439	0	3.24253	2.10432	2.71833	0.989929	1.0447	3.42802	1.21017	0.885797	1.6741	3.22047	2.37484	3.64556
AT1G02440	protein coding gene	ARFD1A	ADP-ribosylation factor D1A	A member of ARF GTPase family, A thaliana has 21 members of this family, known to be essential for vesicle coating and uncoating and functions in GTP-binding, Gene encoding ADP-ribosylation factor and similar to other ARFs and ARF-like proteins,	4.63002	5.65138	4.79661	1.1782	0.238715	NA	5.81243	-1.83557	2.70058	-0.679696	0.496697	NA	12.8176	-0.124715	1.28541	-0.0970235	0.922708	0.999999	15.4302	-0.414197	1.39649	-0.2966	0.766772	0.999918	11.4349	0.325788	1.11293	0.29273	0.769728	0.99992	1.00176	0	0	0	0.26314	0.113855	0	1.17404	0.789057	0.574433	0.820941	0.590203	2.6048	1.35766	4.18416
AT1G02450	protein coding gene	NIMIN1	NIM1-interacting 1	NIMIN1 modulates PR gene expression according the following model: NPR1 forms a ternary complex with NIMIN1 and TGA factors upon SAR induction that binds to a positive regulatory cis-element of the PR-1 promoter, termed LS7, This leads to PR-1 gene induction, NIMIN1 decreases transcriptional activation, possibly through its EAR motif, which results in fine-tuning of PR-1 gene expression,	56.9399	3.36962	1.64624	2.04686	0.0406723	0.369016	3.90877	0.910684	2.68475	0.339206	0.734455	NA	26.4434	0.964638	0.969593	0.99489	0.31979	0.999999	124.137	0.0311844	0.55934	0.0557523	0.955539	0.999918	69.087	-0.430744	0.96073	-0.44835	0.6539	0.99992	16.86	6.56879	1.42341	0.997712	0.754758	0.555328	0.309705	0.330678	4.38323	2.60102	2.37464	1.11227	34.8558	34.0419	47.8999
AT1G02460	protein coding gene	AT1G02460	Pectin lyase-like superfamily protein	NA	20.5387	-7.80529	4.2628	-1.83102	0.067097	0.468367	8.6464	-2.6039	2.02427	-1.28634	0.198324	NA	17.7521	-5.31299	1.76996	-3.00175	0.00268435	0.205246	4.2708	5.32188	3.42164	1.55536	0.11986	0.999918	11.3823	1.98108	1.48386	1.33509	0.181847	0.99992	0	0	2.21688	0	0.0821784	0.0355434	0.135208	0.524334	0	0.0399182	0.62315	0.585136	0.878499	0	0
AT1G02470	protein coding gene	AT1G02470	Polyketide cyclase/dehydrase and lipid transport superfamily protein	NA	19.6437	1.09491	2.63661	0.415272	0.677943	0.958242	7.30724	0.525827	2.03758	0.258065	0.796357	NA	22.5183	0.252459	1.03678	0.243503	0.807616	0.999999	55.5634	-0.200664	0.80628	-0.248877	0.803456	0.999918	33.8826	0.00825231	0.801738	0.010293	0.991788	0.99992	0.893713	0.787513	0.921735	0.0440992	0.300054	0.311088	0.113074	0.275745	0.553399	0.760936	0.342722	0.703151	5.11226	2.61734	2.39659
AT1G02475	protein coding gene	AT1G02475	Polyketide cyclase/dehydrase and lipid transport superfamily protein	NA	578.073	-0.91448	0.662677	-1.37998	0.167594	0.671963	695.874	-0.236264	0.339451	-0.696017	0.486418	0.999748	821.586	-0.0573871	0.219895	-0.260975	0.794112	0.999999	230.104	-0.0271812	0.410135	-0.0662738	0.94716	0.999918	544.908	0.314899	0.283406	1.11112	0.266515	0.99992	10.0118	19.2314	26.0443	27.2947	26.996	24.9757	35.3048	21.3254	24.9991	24.5675	23.4524	26.0321	14.3631	25.1477	21.2531
AT1G02480	non-coding gene	AT1G02480	tRNA-Phe	NA	0.357471	0.0315499	4.94954	0.0063743	0.994914	NA	0	NA	NA	NA	NA	NA	0	NA	NA	NA	NA	NA	0	NA	NA	NA	NA	NA	0.0697303	-0.218659	3.05685	-0.0715309	0.942975	NA	0	2.15703	2.53131	0	0.791048	0.45176	0	1.39572	0.499285	0	0.320544	0.277695	0.43463	1.85919	0
AT1G02490	protein coding gene	AT1G02490	hypothetical protein	NA	16.3607	1.09329	4.07096	0.268558	0.78827	NA	19.7545	-0.142072	1.36938	-0.103749	0.917369	0.999748	20.4765	0.584076	1.03399	0.564875	0.572159	0.999999	10.4498	0.18881	1.62363	0.116289	0.907424	0.999918	16.4802	-0.298832	0.695806	-0.429475	0.667577	0.99992	13.2574	0	8.38957	0	3.32256	8.93363	9.85166	2.82399	7.45437	5.916	5.09043	3.54093	5.21315	11.2421	4.29791
AT1G02500	protein coding gene	SAM1	S-adenosylmethionine synthetase 1	encodes a S-adenosylmethionine synthetase, SAM1 is regulated by protein S-nitrosylation, The covalent binding of nitric oxide (NO) to the Cys114 residue inhibits the enzyme activity,	5121.92	-0.284874	0.480668	-0.592663	0.553407	0.930989	12054.6	-0.0961919	0.259297	-0.370973	0.710658	0.999748	11644.9	-0.0617147	0.164418	-0.375352	0.707399	0.999999	4269.09	0.0056238	0.209911	0.0267914	0.978626	0.999918	8157.46	0.118689	0.363337	0.326664	0.743922	0.99992	86.0601	175.578	253.663	90.351	426.783	312.663	434.546	293.179	264.875	277.655	252.954	291.475	258.887	314.239	353.477
AT1G02510	protein coding gene	TPK4	Outward rectifying potassium channel protein	Encodes AtTPK4, a member of the Arabidopsis thaliana K channel family of AtTPK/KCO proteins, AtTPK4 is targeted to the plasma membrane, In contrast other members of the AtTPK proteins are located in tonoplast, AtTPK4 forms a voltage-independent K channel that is blocked by extracellular calcium ions, May form homomeric ion channels in vivo,	1.1575	3.64485	4.83223	0.754279	0.450681	NA	25.4985	-0.124059	1.41469	-0.0876933	0.93012	0.999748	25.8368	-0.314905	0.944959	-0.333247	0.738948	0.999999	32.8622	0.473255	0.921022	0.513837	0.607366	0.999918	26.0751	-0.151645	1.0425	-0.145463	0.884345	0.99992	0.231886	0	0	0	1.67374	1.3529	0.0990536	2.88574	1.03707	1.13304	1.60901	1.00153	5.03208	5.03672	3.72975
AT1G02520	protein coding gene	ABCB11	P-glycoprotein 11	Encodes an ATP-binding cassette (ABC) transporter, Expressed in the vascular tissue of primary stem,	22.3555	-1.65667	3.66603	-0.451899	0.651342	0.953049	28.1806	2.51049	1.2021	2.08843	0.036759	0.999748	35.86	3.74064	1.03119	3.62751	0.000286165	0.0407769	11.8133	1.63515	1.63618	0.999372	0.317615	0.999918	23.2468	-1.48958	0.882725	-1.68748	0.0915111	0.99992	0	0.27991	1.03255	0	0.915693	0.379867	0.0440441	0.162367	1.15122	0.227189	0.061015	0.0361002	0.35646	0.611569	0.0345938
AT1G02530	protein coding gene	ABCB12	P-glycoprotein 12	NA	208.05	-1.69876	1.47963	-1.1481	0.250928	0.775979	16.7434	0.951709	1.7786	0.535089	0.592588	0.999748	5.7169	2.13818	1.98309	1.07821	0.280941	0.999999	28.3916	1.20187	1.10317	1.08947	0.275948	0.999918	55.4462	0.770115	1.06739	0.721496	0.470604	0.99992	2.09024	0.0323998	4.26016	3.28336	0.441314	0.16267	0	0.27734	0.052836	0.131491	0.0374576	0.0077384	0.572546	1.70408	0.233612
AT1G02540	protein coding gene	AT1G02540	hypothetical protein	NA	0	NA	NA	NA	NA	NA	0	NA	NA	NA	NA	NA	0	NA	NA	NA	NA	NA	0	NA	NA	NA	NA	NA	0	NA	NA	NA	NA	NA	0	0	0	0	0	0	0	0	0	0	0	0	0	0	0
AT1G02550	protein coding gene	AT1G02550	Plant invertase/pectin methylesterase inhibitor superfamily protein	NA	11.7157	-6.99628	4.79008	-1.46058	0.144131	NA	13.2333	0.694037	1.98436	0.349753	0.726524	0.999748	3.14069	-0.912683	2.82284	-0.323321	0.746452	NA	18.9492	-0.604129	1.44225	-0.418881	0.675303	0.999918	14.5814	0.709126	1.33452	0.531372	0.595161	0.99992	0	0	5.90525	0	0.44785	2.9253	0	1.92383	0	0.357729	0.34964	0.284975	6.30784	0.379929	2.14487
AT1G02560	protein coding gene	CLPP5	nuclear encoded CLP protease 5	One of several nuclear-encoded ClpPs (caseinolytic protease), Contains a highly conserved catalytic triad of Ser-type proteases (Ser-His-Asp), The name reflects nomenclature described in Adam et, al (2001),	2037.12	-0.0885555	0.421677	-0.210008	0.833661	0.982312	4295.44	-0.236267	0.239487	-0.986557	0.32386	0.999748	5519.47	2.61683e-05	0.195684	0.000133727	0.999893	0.999999	1047.22	-0.261561	0.206115	-1.269	0.20444	0.999918	3011.51	0.174931	0.383482	0.456164	0.648272	0.99992	43.062	57.1028	72.0662	39.6886	121.211	106.04	137.776	109.05	113.228	125.611	100.822	128.787	59.0962	56.9612	65.3242
AT1G02570	protein coding gene	AT1G02570	transmembrane protein	NA	1741.32	-0.0620812	0.546767	-0.113542	0.909601	0.991143	1.02697	1.74316	4.85268	0.359216	0.719433	NA	1.88876	-1.37747	4.12095	-0.334261	0.738183	NA	0	NA	NA	NA	NA	NA	64.4703	2.4062	2.13587	1.12657	0.259925	0.99992	110.038	112.162	88.2934	132.837	0.123392	0.106297	0	0.0630511	0	0.121987	0	0.280442	0	0	0
AT1G02575	protein coding gene	AT1G02575	transmembrane protein	NA	36.1282	-2.19518	2.58341	-0.849721	0.39548	0.875522	9.51228	0.55445	2.52119	0.219916	0.825937	NA	0	NA	NA	NA	NA	NA	5.6505	-4.88646	2.89452	-1.68817	0.0913778	0.999918	11.7345	1.77627	1.90897	0.930488	0.352119	0.99992	1.51265	0	1.97014	4.80525	0	1.53161	0	0.968774	0	0	0	0	0.0656451	0	0
AT1G02580	protein coding gene	MEA	SET domain-containing protein	Encodes a putative transcription factor MEDEA (MEA) that negatively regulates seed development in the absence of fertilization, Mutations in this locus result in embryo lethality, MEA is a Polycomb group gene that is imprinted in the endosperm, The maternal allele is expressed and the paternal allele is silent, MEA is controlled by DEMETER (DME), a DNA glycosylase required to activate MEA express…	238.995	-0.867154	1.01204	-0.856839	0.391534	0.872857	38.5937	0.556491	1.27175	0.43758	0.661691	0.999748	26.61	2.77251	1.28714	2.154	0.0312401	0.809524	49.0568	-0.687544	1.10479	-0.622327	0.533727	0.999918	81.0418	0.509405	0.885252	0.575435	0.564997	0.99992	3.1542	1.39674	2.78826	5.19682	0.368233	1.07683	0.0304841	0.868285	0.217578	0.811484	0.0095953	0.130251	2.29232	0.0524218	1.19794
AT1G02590	protein coding gene	AT1G02590	Aldehyde oxidase/xanthine dehydrogenase, molybdopterin binding protein	NA	2.59212	4.82077	4.80582	1.00311	0.315808	NA	1.67641	1.33622	4.35527	0.306806	0.758991	NA	1.56622	2.03447	3.76488	0.540381	0.588935	NA	1.39039	-0.761998	4.42949	-0.172028	0.863415	0.999918	1.79434	-1.37699	1.28885	-1.06839	0.285345	NA	0	1.31844	0	0	0.431061	0.190543	0	0.226854	0.514618	0	0.084636	0.0396199	0.124763	0.459096	0
AT1G02600	non-coding gene	AT1G02600	tRNA-His	NA	0	NA	NA	NA	NA	NA	0.434202	0.0707836	4.97005	0.014242	0.988637	NA	0	NA	NA	NA	NA	NA	0.39679	-0.670146	4.9514	-0.135345	0.892339	0.999918	0.290894	-0.10837	3.04976	-0.035534	0.971654	NA	0	0	0	0	2.79355	0.981418	0.598419	3.00635	0	1.96805	0	0.559323	4.39891	0	1.50703
AT1G02610	protein coding gene	AT1G02610	RING/FYVE/PHD zinc finger superfamily protein	NA	117.196	-1.225	1.16513	-1.05139	0.293081	0.80988	24.9332	-1.0691	1.20453	-0.887567	0.374774	0.999748	35.7977	0.285955	1.09996	0.259968	0.794888	0.999999	49.3326	0.103039	0.757822	0.135968	0.891847	0.999918	57.0792	0.589983	0.573484	1.02877	0.303588	0.99992	1.6295	1.44651	3.29224	3.78962	0.34796	0.348474	0.34416	0.99079	0.923202	0.411333	0.957268	0.113002	2.40812	2.27272	2.05398
AT1G02620	protein coding gene	AT1G02620	Ras-related small GTP-binding family protein	NA	23.3309	-7.98418	4.1759	-1.91197	0.0558804	0.429037	7.945	0.727801	2.01544	0.361112	0.718016	NA	4.55981	0.147622	2.61062	0.0565468	0.954906	0.999999	21.3746	-0.0239141	1.14923	-0.0208088	0.983398	0.999918	16.6893	0.729496	1.24329	0.586745	0.557375	0.99992	0	0	0	2.81697	0.132552	0.669561	0.165555	0.287933	0.162947	0.170585	0.268989	0	2.40525	1.31997	1.66983
AT1G02630	protein coding gene	AT1G02630	Nucleoside transporter family protein	NA	59.7475	-9.34331	2.3432	-3.98742	6.67958e-05	0.00637295	17.1285	1.94705	1.40089	1.38987	0.16457	0.999748	112.041	0.562983	0.472878	1.19055	0.233832	0.999999	50.8564	-0.112125	0.767291	-0.146131	0.883818	0.999918	59.2315	0.286796	0.882052	0.325147	0.74507	0.99992	0	0	4.73793	3.11108	1.1187	0.835897	0.313349	0.154365	3.55534	3.6572	2.64791	2.06329	3.8887	3.51677	5.09841
AT1G02640	protein coding gene	BXL2	beta-xylosidase 2	encodes a protein similar to a beta-xylosidase located in the extracellular matrix, This is a member of glycosyl hydrolase family 3 and has six other closely related members,	247.003	0.825537	0.844603	0.977426	0.328358	0.835037	592.637	-0.0767046	0.32621	-0.235139	0.814101	0.999748	1536.26	-0.210631	0.33974	-0.619977	0.535273	0.999999	961.549	-0.25886	0.286072	-0.904877	0.365531	0.999918	909.248	0.202845	0.571515	0.354925	0.722646	0.99992	5.19688	4.60363	2.9427	2.65111	10.7428	9.991	9.05981	11.0426	27.0266	11.8714	26.1627	16.7694	25.0542	41.6904	48.2262
AT1G02650	protein coding gene	AT1G02650	Tetratricopeptide repeat (TPR)-like superfamily protein	NA	103.13	-0.556	1.28825	-0.431595	0.666036	0.955799	23.071	-0.530511	1.42942	-0.371137	0.710535	0.999748	40.2789	-0.518956	0.89266	-0.581359	0.560999	0.999999	29.8691	-0.340263	0.966004	-0.352238	0.72466	0.999918	45.461	0.54627	0.535595	1.01993	0.307761	0.99992	2.72104	2.31878	2.32156	4.61626	0.117473	1.16725	0.304306	1.4094	1.28598	0.458202	1.72146	0.708256	2.16252	1.70745	2.51914
AT1G02660	protein coding gene	AT1G02660	alpha/beta-Hydrolases superfamily protein	NA	792.296	-1.36185	0.547885	-2.48565	0.0129316	0.203152	797.1	-0.481995	0.479981	-1.00419	0.315285	0.999748	467.221	-0.366778	0.439692	-0.834171	0.404185	0.999999	625.075	-0.205553	0.321759	-0.63884	0.522927	0.999918	712.591	0.570226	0.417463	1.36593	0.17196	0.99992	7.25373	8.89955	22.3438	19.3063	11.5503	15.9364	7.5479	27.6356	8.23481	4.60569	11.4231	4.51839	16.9298	34.3894	30.7132
AT1G02670	protein coding gene	AT1G02670	P-loop containing nucleoside triphosphate hydrolases superfamily protein	NA	380.45	0.109091	0.704386	0.154874	0.87692	0.986394	177.966	0.378602	0.529064	0.715607	0.474234	0.999748	222.022	1.37144	0.377478	3.63317	0.000279966	0.0401215	173.787	0.979335	0.454548	2.15453	0.031199	0.999918	231.786	-0.602259	0.293033	-2.05526	0.0398542	0.99992	4.73713	6.75453	7.38368	3.832	3.3092	3.36884	1.59462	3.11081	4.45894	3.39806	1.73485	1.19957	9.62117	6.04342	3.46274
AT1G02680	protein coding gene	TAF13	TBP-associated factor 13	Encodes a TBP-Associated Factor (TAF) that functions together with PRC2 in transcriptional regulation during seed development,	1423.29	-0.0689473	0.513208	-0.134346	0.893129	0.98791	571.752	0.0335258	0.320793	0.104509	0.916765	0.999748	660.197	-0.0889694	0.243255	-0.365745	0.714555	0.999999	468.211	0.147185	0.275134	0.534955	0.592681	0.999918	734.863	0.0515794	0.246269	0.209443	0.834102	0.99992	51.6661	49.7033	49.0474	55.5274	25.5378	22.661	21.2011	22.1285	23.1342	17.3301	20.4841	20.8023	42.7465	44.2069	41.8738
AT1G02681	pseudogene	NA	NA	NA	0	NA	NA	NA	NA	NA	3.79787	5.51324	3.87723	1.42195	0.155039	NA	4.81933	1.81717	2.05509	0.884227	0.376574	0.999999	4.03201	-0.559912	2.90398	-0.192808	0.847109	0.999918	3.61723	-1.01225	1.6808	-0.602242	0.547013	0.99992	0	0	0	0	0	1.85449	0	0	0.387513	1.08597	0.254946	0.15373	0	1.84383	2.26982
AT1G02690	protein coding gene	IMPA-6	importin alpha isoform 6	Putative importin alpha isoform, When overexpressed can rescue the impa-4 decreased transformation susceptibility phenotype,	1118.74	0.285071	0.625493	0.455754	0.648567	0.952447	1134.73	0.0111711	0.284544	0.0392595	0.968683	0.999748	1481.49	0.129692	0.186896	0.693925	0.487729	0.999999	714.026	0.107157	0.231193	0.463497	0.643008	0.999918	1091.65	-0.0776142	0.21465	-0.361585	0.717662	0.99992	25.0906	22.8956	36.5121	8.70092	23.553	28.2009	23.6708	23.7851	26.0422	27.2113	23.404	23.3942	36.2325	34.9825	32.3559
AT1G02700	protein coding gene	AT1G02700	GATA transcription factor-like protein	NA	173.777	-2.04277	1.06577	-1.91671	0.055275	0.425866	17.424	0.0835514	1.42003	0.058838	0.953081	0.999748	9.58538	-0.375833	1.86997	-0.200984	0.840711	0.999999	12.6388	-0.185782	1.45964	-0.127279	0.898719	0.999918	28.5184	0.530341	0.758387	0.699301	0.484364	0.99992	1.479	4.47596	19.2604	6.90472	0.364838	1.3296	0.612516	0.86949	0.0469871	0.556028	0.0620253	0.673788	1.38526	1.01408	1.68233
AT1G02705	protein coding gene	AT1G02705	hypothetical protein	NA	51.2967	-1.57413	1.68456	-0.934448	0.350073	0.846408	38.8138	0.219578	0.994467	0.220799	0.825249	0.999748	46.1106	-0.118839	0.835685	-0.142205	0.886918	0.999999	23.8542	-1.52195	1.1033	-1.37946	0.167753	0.999918	38.8626	0.747627	0.389894	1.91751	0.0551729	0.99992	2.83005	1.30613	5.7044	6.76628	2.24362	5.3604	2.2052	3.82905	3.85978	2.48555	1.61871	4.88231	3.15244	1.76267	7.2326
AT1G02710	protein coding gene	AT1G02710	glycine-rich protein	NA	6.65881	-1.60242	4.60961	-0.347626	0.728121	NA	8.07043	-0.0370604	1.94454	-0.0190587	0.984794	NA	7.04513	-1.16005	2.11917	-0.547408	0.584098	0.999999	1.80439	2.40086	4.00416	0.599592	0.548778	0.999918	5.49581	0.390966	0.992137	0.394064	0.693534	0.99992	2.06744	0	0	5.14566	2.0567	3.38636	3.46976	1.72123	0	2.41846	1.74071	3.43574	3.26297	0.829944	0.786214
AT1G02720	protein coding gene	GATL5	galacturonosyltransferase 5	Encodes a protein with putative galacturonosyltransferase activity,	884.928	-0.739744	0.553833	-1.33568	0.181653	0.694258	256.078	-0.402045	0.485056	-0.828863	0.407182	0.999748	402.482	-0.0699752	0.287056	-0.243768	0.80741	0.999999	222.12	0.0390777	0.398458	0.0980724	0.921875	0.999918	400.081	0.416682	0.313946	1.32724	0.184429	0.99992	11.7186	19.4692	37.4332	17.6462	8.33269	3.48596	7.6875	6.6087	7.14955	8.5112	8.05769	7.72993	11.303	13.9658	14.583
AT1G02730	protein coding gene	CSLD5	cellulose synthase-like D5	Encodes a gene similar to cellulose synthase, Knock-out mutant has reduced growth, reduced xylan level and reduced xylan synthase activity in stems,	1933.5	0.694501	0.435696	1.594	0.110935	0.570396	1876.69	0.0686918	0.252734	0.271795	0.78578	0.999748	2903.06	0.0406572	0.23859	0.170406	0.864691	0.999999	1038.56	0.39853	0.22735	1.75293	0.079614	0.999918	1845.02	-0.211023	0.202169	-1.04379	0.296582	0.99992	35.6688	31.0628	26.9256	16.5153	33.3238	28.944	26.4849	28.1037	30.6228	40.5094	28.5214	38.0988	42.6364	38.1464	35.3072
AT1G02740	protein coding gene	AT1G02740	MRG family protein	NA	326.454	1.39929	0.955052	1.46515	0.14288	0.631162	251.135	0.301436	0.463524	0.650313	0.51549	0.999748	362.355	0.0733807	0.308941	0.237523	0.812251	0.999999	80.2708	1.13609	0.625778	1.81548	0.06945	0.999918	227.356	-0.562994	0.361262	-1.55841	0.119136	0.99992	5.81004	14.4021	7.50602	1.2005	5.85974	7.25393	6.35698	3.52349	7.73213	5.57465	6.75495	5.41817	4.22397	6.89429	2.48846
AT1G02750	protein coding gene	AT1G02750	Drought-responsive family protein	NA	494.649	-0.700587	0.691756	-1.01277	0.311171	0.822421	179.554	-0.155298	0.490627	-0.31653	0.7516	0.999748	243.62	-0.495985	0.345221	-1.43672	0.150798	0.999999	125.762	-0.175178	0.510114	-0.343409	0.731291	0.999918	237.209	0.488527	0.263321	1.85525	0.0635599	0.99992	14.5817	10.5089	19.7907	21.0016	8.05668	5.39417	6.49492	7.24918	7.13917	5.2742	8.2088	8.60779	10.7054	9.30583	8.72378
AT1G02760	non-coding gene	AT1G02760	tRNA-Lys	NA	0.432055	-2.06436	4.92848	-0.418863	0.675316	NA	0	NA	NA	NA	NA	NA	0.097461	0.27511	4.97001	0.0553541	0.955856	NA	0	NA	NA	NA	NA	NA	0.100789	0.413142	3.05313	0.135318	0.892361	NA	0	0	0	3.39178	0.801388	0.624731	0	1.71778	0.477817	0.873626	1.14904	0.617632	1.74994	0	0.481403
AT1G02770	protein coding gene	AT1G02770	hypothetical protein	NA	921.743	-0.394204	0.586753	-0.67184	0.501686	0.916314	6.93281	2.33927	2.14948	1.0883	0.276463	NA	2.14441	-1.23914	3.86221	-0.320837	0.748334	NA	10.9213	-3.70574	1.85487	-1.99785	0.0457332	0.999918	50.7162	2.12751	1.25112	1.70048	0.0890399	0.99992	27.6441	25.2057	30.0538	37.6739	0.256904	0.610269	0.060537	0.0983767	0.0741156	0	0	0.166161	0.211914	0	0.760292
AT1G02780	protein coding gene	emb2386	Ribosomal protein L19e family protein	NA	17520.8	0.208654	0.327653	0.636814	0.524246	0.923043	26556.7	-0.113127	0.228772	-0.494499	0.620954	0.999748	32533.4	0.0196261	0.172849	0.113545	0.909599	0.999999	11679	-0.000871629	0.134757	-0.00646815	0.994839	0.999918	21408.8	0.0398683	0.249832	0.15958	0.873212	0.99992	591.378	750.3	753.893	454.814	1050.1	1008.15	1165.76	890.776	969.36	1027.49	851.653	1042.29	1034.08	964.202	1052.32
AT1G02790	protein coding gene	PGA4	polygalacturonase 4	encodes a exopolygalacturonase,	99.8388	0.891484	1.95387	0.456267	0.648198	0.952447	1.81163	4.46433	4.6671	0.956555	0.338792	NA	943.154	9.82747	3.35605	2.92829	0.00340833	0.237438	19.4173	-1.17102	1.35855	-0.861965	0.388707	0.999918	23.8542	-1.08945	1.22132	-0.892021	0.372382	0.99992	3.76318	4.32323	5.46903	0	0.20947	0.0517081	0	0	0.275939	96.9579	0	0.103121	0.920987	0.870061	0.354084
AT1G02800	protein coding gene	CEL2	cellulase 2	Encodes a protein with similarity to endo-1,4-b-glucanases and is a member of Glycoside Hydrolase Family 9, CEL2 is induced by nemotodes and is expressed in syncitia induced by Heterodera schachtii,May be involved in the development and function of syncitia,	941.371	1.68413	0.818457	2.05769	0.0396203	0.365605	225.431	-0.0629448	0.439848	-0.143106	0.886207	0.999748	541.934	0.300709	0.256705	1.17142	0.241431	0.999999	1253.49	1.35926	0.209598	6.48508	8.86832e-11	4.37968e-07	867.341	-1.12152	0.620991	-1.80602	0.070916	0.99992	33.0296	22.1389	18.8783	2.01511	5.3016	4.58515	4.4306	5.06391	10.1989	9.96317	7.17374	8.5116	94.4175	76.4612	30.9634
AT1G02810	protein coding gene	AT1G02810	Plant invertase/pectin methylesterase inhibitor superfamily	NA	42.7035	0.521185	1.98977	0.261932	0.793374	0.977831	17.1768	-0.0248332	1.45718	-0.0170419	0.986403	0.999748	41.4868	0.328554	0.83617	0.392928	0.694373	0.999999	63.1392	-0.42535	0.69375	-0.613117	0.539799	0.999918	47.2812	0.137908	0.64639	0.213351	0.831053	0.99992	2.06759	0.273679	1.6859	0.312799	0.807704	0.164292	0.290539	0.606325	0.736948	1.20173	1.06433	0.440834	3.07616	3.3476	5.40459
AT1G02813	protein coding gene	AT1G02813	pectinesterase (Protein of unknown function, DUF538)	NA	4.32055	-5.54409	4.79929	-1.15519	0.248012	NA	2.16057	4.70943	4.29767	1.09581	0.273162	NA	0	NA	NA	NA	NA	NA	126.026	0.401548	0.501837	0.800157	0.42362	0.999918	13.9245	2.09029	1.99559	1.04746	0.294889	0.99992	0	0	0	1.57154	0.510521	0.526184	0	0	0	0	0	0	38.035	36.5326	22.6769
AT1G02816	protein coding gene	AT1G02816	pectinesterase (Protein of unknown function, DUF538)	NA	1208.77	-0.440222	0.566597	-0.776959	0.437183	0.893499	230.485	0.114709	0.467697	0.245264	0.806252	0.999748	261.879	-0.00211558	0.32747	-0.00646037	0.994845	0.999999	171.109	-0.615527	0.453378	-1.35765	0.174576	0.999918	403.769	0.403349	0.47904	0.841994	0.399791	0.99992	34.3637	45.7366	43.3251	60.1189	12.0401	9.11212	11.4317	6.60365	8.55635	8.87085	9.05536	7.74744	11.3775	13.9274	23.8883
AT1G02820	protein coding gene	LEA3	Late embryogenesis abundant 3 (LEA3) family protein	NA	0.21601	1.38422	4.98696	0.277569	0.781344	NA	51.1585	0.369577	0.828382	0.446144	0.655493	0.999748	22.1555	0.877074	0.999413	0.877589	0.380167	0.999999	1.17819	-3.91568	4.83881	-0.809223	0.418387	0.999918	18.1313	-0.383197	1.3373	-0.286546	0.77446	0.99992	0	0.0680661	0	0	5.19177	4.29236	4.01471	2.75956	1.5476	2.05905	0.85848	1.01982	0	0	0.412685
AT1G02830	protein coding gene	AT1G02830	Ribosomal L22e protein family	NA	0.578555	-2.71446	4.88531	-0.555638	0.578458	NA	5.87258	-0.699792	2.95676	-0.236675	0.812909	NA	0.727036	-2.24569	4.83185	-0.464768	0.642098	NA	7.16613	0.615153	2.04896	0.300227	0.764004	0.999918	3.28713	1.60181	1.47196	1.08822	0.276499	0.99992	0	0	0.445718	0	0	1.35971	0	2.03401	0	0	0.10522	0.238212	5.24102	0.570462	0.799151
AT1G02840	protein coding gene	SR34	RNA-binding (RRM/RBD/RNP motifs) family protein	SR34/SR1 is a plant homologue of the human general/alternative splicing factor SF2/ASF, Barta et al (2010) have proposed a nomenclature for Serine/Arginine-Rich Protein Splicing Factors (SR proteins): Plant Cell, 2010, 22:2926,	3958.24	-0.25355	0.374229	-0.677526	0.498072	0.915585	2488.75	0.119432	0.27122	0.440351	0.659683	0.999748	4173.36	0.0302163	0.165643	0.182419	0.855254	0.999999	2080.8	0.230783	0.169303	1.36314	0.172838	0.999918	3067.3	0.00887985	0.148995	0.0595985	0.952475	0.99992	62.2221	79.1353	97.9161	73.4654	54.6266	60.6823	41.7432	56.013	77.8113	63.8966	70.869	62.3563	108.528	102.919	85.9798
AT1G02850	protein coding gene	BGLU11	beta glucosidase 11	NA	138.934	-0.914084	1.56886	-0.582644	0.560133	0.93176	99.0098	-0.230932	0.664908	-0.347315	0.728355	0.999748	17.1101	0.610902	1.40858	0.433701	0.664505	0.999999	181.637	-0.315007	0.466855	-0.674742	0.499839	0.999918	132.67	0.433307	0.834165	0.51945	0.603447	0.99992	1.93682	2.24837	9.71998	0.122299	2.95271	1.5935	3.22892	1.68884	0.744776	0.0406956	0.20647	0.280298	9.18518	7.63017	6.9878
AT1G02860	protein coding gene	NLA	SPX (SYG1/Pho81/XPR1) domain-containing protein	Encodes a ubiquitin E3 ligase with RING and SPX domains that is involved in mediating immune responses and mediates degradation of PHT1s at plasma membranes, Targeted by MIR827, Ubiquitinates PHT1;3, PHT1;2, PHT1;1/AtPT1 and PHT1;4/AtPT2,	670.358	-0.749804	0.575282	-1.30337	0.192449	0.710394	96.3712	0.092509	0.620084	0.149188	0.881405	0.999748	136.854	-0.223955	0.431425	-0.519106	0.603687	0.999999	86.3235	-0.467936	0.582365	-0.80351	0.42168	0.999918	208.138	0.592483	0.495874	1.19483	0.232155	0.99992	13.7764	15.4155	26.6959	22.782	3.46771	3.4323	2.77265	3.18228	3.01658	3.44004	3.71285	3.53119	5.61179	5.10586	7.91076
AT1G02870	protein coding gene	AT1G02870	nucleolar-like protein	NA	327.708	0.616027	0.86662	0.710838	0.477185	0.908663	490.222	-0.0297289	0.361144	-0.0823187	0.934393	0.999748	697.386	-0.0394739	0.262853	-0.150175	0.880626	0.999999	252.747	-0.136901	0.372983	-0.367044	0.713586	0.999918	430.701	0.0100974	0.319584	0.0315955	0.974795	0.99992	16.2096	17.7224	21.1211	4.35583	22.9503	23.8973	26.9201	17.351	21.635	28.6504	24.6216	25.1318	28.002	21.2849	23.849
AT1G02880	protein coding gene	TPK1	thiamin pyrophosphokinase1	Encodes a thiamine pyrophosphokinase capable of producing thiamine pyrophosphate from free thiamine,	309.168	0.127023	0.830482	0.152951	0.878437	0.986758	251.143	-0.135746	0.422999	-0.320914	0.748276	0.999748	488.227	0.108557	0.276343	0.392833	0.694443	0.999999	296.307	0.253148	0.355108	0.712875	0.475923	0.999918	342.078	-0.0688241	0.295047	-0.233265	0.815556	0.99992	7.02188	14.8859	15.7785	5.75627	8.72307	9.48829	8.84335	9.57283	17.2605	12.2361	14.0175	12.3031	28.6495	21.2895	18.0538
AT1G02890	protein coding gene	AT1G02890	AAA-type ATPase family protein	NA	1758.48	-0.791281	0.437431	-1.80893	0.0704623	0.48034	732.931	-0.390316	0.305947	-1.27576	0.20204	0.999748	982.209	0.214316	0.217027	0.987504	0.323395	0.999999	424.019	0.24619	0.307432	0.800795	0.42325	0.999918	880.675	0.321703	0.235877	1.36386	0.172612	0.99992	11.2779	10.359	23.6145	15.4742	6.90447	5.50579	8.02372	6.95113	8.66339	6.78036	6.8226	5.9673	8.14666	10.8525	8.94668
AT1G02900	protein coding gene	RALF1	rapid alkalinization factor 1	Member of a diversely expressed predicted peptide family showing sequence similarity to tobacco Rapid Alkalinization Factor (RALF), and is believed to play an essential role in the physiology of Arabidopsis, Consists of a single exon and is characterized by a conserved C-terminal motif and N-terminal signal peptide, Mediates Ca2 -dependent signaling,	10.7033	-6.86622	4.79058	-1.43327	0.151779	NA	33.6965	0.580338	1.00894	0.575197	0.565158	0.999748	49.1838	0.0635934	0.701265	0.0906838	0.927744	0.999999	89.8475	-0.416945	0.597953	-0.697287	0.485623	0.999918	59.2386	0.317055	1.02184	0.310279	0.756349	0.99992	0	0	4.43379	0	4.62532	2.56872	2.19995	2.21174	2.81506	4.00227	3.41928	2.85909	17.8584	11.0176	16.4767
AT1G02910	protein coding gene	LPA1	tetratricopeptide repeat (TPR)-containing protein	Mutants defective in this gene were shown to have a reduced PSII content (overall reduction in the levels of several PSII subunits) and a disrupted grana stack structure, The N-terminal half of the protein contains two tetratricopeptide repeat (TPR) motifs that are arranged tandemly, each consisting of a 34-residue degenerate consensus sequence, The N-terminal sequence is rich in positive and hyd…	607.017	-0.295353	0.685973	-0.430561	0.666788	0.955799	1377.76	-0.259261	0.262313	-0.988364	0.322975	0.999748	1354.58	-0.15414	0.188988	-0.815608	0.414724	0.999999	321.159	-0.409499	0.332683	-1.2309	0.218361	0.999918	870.89	0.293284	0.388872	0.754192	0.450734	0.99992	14.7111	9.61996	13.0636	16.3951	34.629	30.8365	37.3749	34.7893	25.7081	24.6422	28.5677	25.3332	12.9593	17.6214	20.1827
AT1G02920	protein coding gene	GSTF7	glutathione S-transferase 7	Encodes glutathione transferase belonging to the phi class of GSTs, Naming convention according to Wagner et al, (2002),	15.7809	-4.92609	3.6809	-1.33828	0.180804	NA	106.958	0.473126	0.736559	0.642347	0.520648	0.999748	59.8855	-0.198448	0.963836	-0.205894	0.836874	0.999999	1.12121	1.4493	4.85364	0.2986	0.765246	0.999918	42.6728	-0.0438363	1.26447	-0.0346678	0.972345	0.99992	0.0498319	0.04462	0	2.22293	9.00873	3.78929	6.66364	1.85063	3.79414	0.607535	3.89167	0.954486	0	0.362421	0
AT1G02930	protein coding gene	GSTF6	glutathione S-transferase 6	Encodes glutathione transferase belonging to the phi class of GSTs, Naming convention according to Wagner et al, (2002),	5005.33	-0.956867	0.47967	-1.99485	0.0460598	0.386885	882.686	-0.330104	0.465262	-0.709502	0.478013	0.999748	1893.57	-0.0806078	0.201663	-0.399716	0.689366	0.999999	275.805	-0.219563	0.36046	-0.609117	0.542447	0.999918	1632.74	0.678493	0.563704	1.20363	0.228731	0.99992	117.002	203.873	255.883	334.459	58.1177	25.7036	73.3583	23.5737	65.8171	79.1656	72.8001	74.8667	27.3861	28.8839	38.7709
AT1G02940	protein coding gene	GSTF5	glutathione S-transferase (class phi) 5	Encodes glutathione transferase belonging to the phi class of GSTs, Naming convention according to Wagner et al, (2002),	210.133	0.376622	1.24488	0.302536	0.762243	0.971165	7.6289	0.848339	2.0379	0.416282	0.677204	NA	18.2159	0.288258	1.19683	0.240852	0.80967	0.999999	15.6417	-1.7459	1.75228	-0.99636	0.319075	0.999918	49.5054	-0.0578405	0.992036	-0.0583049	0.953506	0.99992	1.67568	25.2545	10.3078	9.24656	0.567551	0.67114	0.527035	0.113659	1.42961	0.438731	1.02808	0.465422	0	1.86507	1.32286
AT1G02950	protein coding gene	GSTF4	glutathione S-transferase F4	Encodes glutathione transferase belonging to the phi class of GSTs, Naming convention according to Wagner et al, (2002),	2.89376	4.97198	4.80373	1.03502	0.300657	NA	25.8172	-0.405995	1.15766	-0.350702	0.725812	0.999748	48.6822	0.203491	0.851737	0.238913	0.811173	0.999999	11.6095	0.931497	1.88338	0.494589	0.62089	0.999918	21.8214	-0.210239	1.06806	-0.196842	0.843951	0.99992	0.523083	0	0	0	1.74806	0.709326	1.71934	1.30313	1.01163	3.29702	2.3966	1.24719	2.94773	0.592338	0
AT1G02952	non-coding gene	AT1G02952	Natural antisense transcript overlaps with AT1G02950	Potential natural antisense gene, locus overlaps with AT1G02950	0	NA	NA	NA	NA	NA	4.93723	5.89218	3.52754	1.67033	0.0948534	NA	0	NA	NA	NA	NA	NA	3.67433	-2.72956	3.25315	-0.839053	0.401439	0.999918	2.8804	-0.102015	2.92203	-0.0349124	0.97215	0.99992	0	0	0	0	0	1.40722	0	0	0	0	0	0	0.252502	0	2.01107
AT1G02960	protein coding gene	AT1G02960	kinetochore protein	NA	1285.4	-0.181461	0.519532	-0.349277	0.726881	0.965412	361.411	0.550006	0.382442	1.43814	0.150394	0.999748	673.321	0.0932866	0.403144	0.231398	0.817006	0.999999	305.183	1.08942	0.363489	2.99713	0.00272537	0.999918	584.475	-0.20835	0.344122	-0.605453	0.544878	0.99992	21.3705	24.5768	41.8515	15.3467	9.16542	9.53838	5.12937	6.6264	16.6928	6.40842	12.7559	7.90278	15.2173	23.1925	7.7838
AT1G02965	protein coding gene	AT1G02965	hypothetical protein	NA	0	NA	NA	NA	NA	NA	2.68281	5.01267	3.96999	1.26264	0.206718	NA	3.25035	5.88783	3.18896	1.84632	0.064846	NA	3.446	0.490213	2.99082	0.163906	0.869805	0.999918	2.83816	-1.94681	1.79961	-1.08179	0.279345	0.99992	0	0	0	0	0.106931	0.549959	0	0	0.310144	0.314173	0	0	1.05837	0	0.157971
AT1G02970	protein coding gene	WEE1	WEE1-like kinase	Protein kinase that negatively regulates the entry into mitosis,	526.055	1.00404	1.14364	0.877932	0.379981	0.864699	322.784	0.679494	0.389702	1.74362	0.081225	0.999748	340.867	0.506112	0.30648	1.65137	0.0986629	0.999999	136.766	0.39753	0.468161	0.849131	0.395808	0.999918	301.762	-0.641557	0.406178	-1.5795	0.114222	0.99992	8.50071	18.9029	16.1612	0.403016	8.16706	9.12063	5.42215	4.55415	5.9567	7.12202	4.6928	4.17758	7.47477	6.86389	5.55021
AT1G02980	protein coding gene	CUL2	cullin 2	encodes an Arabidopsis cullin	473.833	0.0616993	0.734281	0.0840269	0.933035	0.993457	10.2616	-0.792211	2.18278	-0.362936	0.716653	NA	2.11585	0.573092	3.89447	0.147155	0.883009	NA	17.8284	-1.94718	1.26808	-1.53553	0.124653	0.999918	96.0556	0.179859	1.35021	0.133208	0.894029	0.99992	8.47357	7.50695	13.58	3.78815	0.0488593	0.223105	0	0.43222	0.0745582	0	0.0493067	0	0.249711	0.336615	1.34539
AT1G02990	protein coding gene	AT1G02990	hypothetical protein	NA	406.652	-0.038278	0.758353	-0.0504752	0.959744	0.996666	467.94	-0.117489	0.382679	-0.307016	0.758831	0.999748	631.351	0.0775735	0.266483	0.291101	0.770974	0.999999	254.49	0.311031	0.352356	0.882719	0.377388	0.999918	427.122	-0.0170707	0.237426	-0.0718989	0.942682	0.99992	2.22892	5.85554	5.36739	3.10385	4.605	5.37499	3.85054	6.10759	5.59551	5.32486	5.8664	4.11859	6.78997	6.49449	5.42569
AT1G03000	protein coding gene	PEX6	peroxin 6	Encodes an apparent ATPase similar to yeast and human protein required for peroxisomal biogenesis, May facilitate recycling of PEX5, the peroxisomal matrix protein receptor, and thereby promote peroxisomal matrix protein import,	637.745	-0.069082	0.720706	-0.0958533	0.923637	0.992349	452.174	-0.0509251	0.347191	-0.146677	0.883387	0.999748	569.948	0.134608	0.282456	0.476564	0.633672	0.999999	180.444	-0.0163274	0.413325	-0.0395026	0.96849	0.999918	420.883	0.0565078	0.226963	0.248973	0.803381	0.99992	6.11405	8.9165	5.00115	9.52035	6.23887	5.98367	5.43837	6.21289	7.60147	4.77668	5.54757	5.25898	4.83803	5.62022	5.35225
AT1G03010	protein coding gene	AT1G03010	Phototropic-responsive NPH3 family protein	NA	1.888	3.12713	4.77452	0.654962	0.512492	NA	19.5667	2.42843	1.75613	1.38283	0.166716	0.999748	22.9708	-0.435517	1.1912	-0.365613	0.714654	0.999999	4.45319	-0.335822	2.39368	-0.140295	0.888427	0.999918	12.03	-0.626534	1.08028	-0.579971	0.561934	0.99992	0	0.158818	0.0130987	0	0.118171	1.47556	0	0.275751	0.678817	0.137943	0.825517	0.25176	0.113615	0.293849	0.139656
AT1G03020	protein coding gene	AT1G03020	Thioredoxin superfamily protein	NA	0	NA	NA	NA	NA	NA	16.4708	-1.05982	1.44879	-0.73152	0.464462	0.999748	18.3418	-0.547237	1.09811	-0.498345	0.618241	0.999999	0	NA	NA	NA	NA	NA	7.88629	0.853561	1.58641	0.538046	0.590545	0.99992	0	0	0	0	0.786588	1.69022	1.40958	3.32056	1.52237	1.18227	1.69554	2.09267	0	0	0
AT1G03030	protein coding gene	AT1G03030	P-loop containing nucleoside triphosphate hydrolases superfamily protein	NA	702.167	-1.3453	0.556659	-2.41675	0.0156599	0.226622	532.107	-0.51761	0.365796	-1.41503	0.157061	0.999748	682.469	0.0543152	0.226586	0.239711	0.810555	0.999999	253.539	0.212754	0.35342	0.601985	0.547184	0.999918	508.286	0.447312	0.215126	2.07931	0.0375892	0.99992	8.55369	10.8434	29.3886	21.0061	15.724	8.77774	16.7155	15.4289	14.5805	14.5404	14.0269	12.9458	16.377	15.5847	14.2353
AT1G03040	protein coding gene	AT1G03040	basic helix-loop-helix (bHLH) DNA-binding superfamily protein	NA	2673.84	0.960001	0.474149	2.02468	0.0428998	0.37636	1071.38	0.151109	0.292178	0.517183	0.605029	0.999748	1652.12	0.0634662	0.175991	0.360622	0.718382	0.999999	723.724	0.186407	0.287174	0.649107	0.516269	0.999918	1382.4	-0.356097	0.225382	-1.57997	0.114114	0.99992	73.2588	81.073	65.7591	22.1468	31.3279	25.2387	26.9461	20.0017	33.4181	30.2167	29.8515	28.653	35.2604	46.4863	44.5372
AT1G03050	protein coding gene	AT1G03050	ENTH/ANTH/VHS superfamily protein	NA	26.4848	-1.82832	2.77913	-0.657876	0.510618	0.918468	29.6925	1.85783	1.2269	1.51425	0.129963	0.999748	113.394	5.90554	3.53559	1.67031	0.0948576	0.999999	29.5333	-0.827716	1.13011	-0.732422	0.463911	0.999918	47.8497	-1.23	1.07646	-1.14263	0.253192	0.99992	0	0.586456	1.12159	0.860414	0.316932	2.11378	0.234212	0.392886	0	8.67283	0.017182	0.124407	1.81294	0.562729	0.735589
AT1G03055	protein coding gene	D27	beta-carotene isomerase D27-like protein	Encodes the ortholog of rice D27, It is plastid-localized and is required for the inhibition of secondary bud outgrowth and operates on a nonmobile precursor upstream of MAX1 in the SL biosynthesis pathway,	130.946	-1.42738	1.24352	-1.14785	0.251029	0.775979	87.8773	-0.434305	0.64706	-0.671198	0.502094	0.999748	94.4257	-0.286724	0.584897	-0.490214	0.623983	0.999999	20.1148	-0.235242	1.24417	-0.189075	0.850034	0.999918	74.1927	0.723313	0.434654	1.66411	0.0960905	0.99992	1.27089	3.74453	3.7754	8.23649	3.02645	2.72772	4.00055	3.17347	1.63301	3.25279	2.56392	3.14964	1.65611	1.36782	0.68158
AT1G03060	protein coding gene	SPI	BEACH-DOMAIN HOMOLOG A1	Encodes a WD/BEACH domain protein involved in cell morphogenesis,	1333.38	0.819701	0.481279	1.70317	0.0885355	0.524411	445.282	0.381736	0.390301	0.978057	0.328046	0.999748	880.765	0.178289	0.243208	0.733072	0.463515	0.999999	470.208	0.0439538	0.285594	0.153903	0.877686	0.999918	726.296	-0.319498	0.254147	-1.25714	0.208703	0.99992	6.51251	6.46719	3.93069	3.48538	1.85995	2.55867	1.27133	1.85701	3.46489	2.77558	2.31115	2.96321	4.93204	3.91194	3.99473
AT1G03070	protein coding gene	AT1G03070	Bax inhibitor-1 family protein	NA	230.382	-2.24799	1.14639	-1.96094	0.0498862	0.403439	22.4042	1.97978	1.27682	1.55056	0.121008	0.999748	9.11568	-0.92544	1.55748	-0.59419	0.552385	0.999999	6.16362	0.370968	2.45227	0.151276	0.879758	0.999918	22.5775	-0.606658	0.796468	-0.761685	0.446248	0.99992	1.69385	4.14639	4.20669	19.3484	0.715935	2.11994	0.321483	0.34815	0.118148	0.266483	0.390105	0.306036	0.0750312	1.13452	0.908394
AT1G03080	protein coding gene	NET1D	kinase interacting (KIP1-like) family protein	NA	494.526	-0.219035	0.659516	-0.332115	0.739803	0.967763	842.512	0.0543904	0.292168	0.186161	0.852318	0.999748	1095.05	-0.275444	0.245409	-1.12239	0.261697	0.999999	754.022	0.0727713	0.24138	0.30148	0.763048	0.999918	847.044	0.0926958	0.363314	0.255139	0.798615	0.99992	3.93343	4.23536	4.62879	4.77865	8.85787	8.72677	7.5106	8.08565	8.71377	6.6375	10.458	7.41826	15.4673	18.1872	14.3084
AT1G03090	protein coding gene	MCCA	methylcrotonyl-CoA carboxylase alpha chain	MCCA is the biotinylated subunit of the dimer MCCase, which is involved in leucine degradation, Both subunits are nuclear coded and the active enzyme is located in the mitochondrion,	565.774	-0.210687	0.629103	-0.334901	0.7377	0.96761	710.95	-0.138484	0.340749	-0.406411	0.684441	0.999748	1220.67	-0.159054	0.77102	-0.20629	0.836564	0.999999	586.928	-0.0181732	0.286761	-0.0633739	0.949469	0.999918	775.111	0.1596	0.327675	0.487068	0.62621	0.99992	7.29349	6.16599	11.5458	5.35365	10.695	9.48229	7.95372	12.3975	18.3431	7.75198	19.4069	8.37479	14.2588	22.4884	18.7956
AT1G03100	protein coding gene	AT1G03100	Pentatricopeptide repeat (PPR) superfamily protein	NA	68.9087	0.564927	2.15567	0.262066	0.79327	0.977804	98.6865	-0.104352	0.634683	-0.164416	0.869403	0.999748	124.794	0.0847333	0.469685	0.180404	0.856835	0.999999	78.7605	0.263167	0.606899	0.433626	0.66456	0.999918	96.1287	-0.115908	0.519791	-0.222989	0.823544	0.99992	1.08054	2.48852	2.95116	0	1.95534	2.61365	1.88168	2.65762	2.90063	1.79153	2.19048	2.06838	4.64171	4.18023	3.54324
AT1G03103	protein coding gene	AT1G03103	Bifunctional inhibitor/lipid-transfer protein/seed storage 2S albumin superfamily protein	NA	48.1881	-9.03119	2.55034	-3.54117	0.000398361	0.0230831	0	NA	NA	NA	NA	NA	0	NA	NA	NA	NA	NA	2.46711	4.48616	4.28854	1.04608	0.295523	0.999918	3.25202	1.2342	2.92481	0.421975	0.673043	0.99992	0	0	4.98325	9.41602	0	0	0	0	0	0	0	0	0	1.87078	0
AT1G03106	protein coding gene	AT1G03106	hypothetical protein	NA	151.02	-2.37379	1.16502	-2.03755	0.0415951	0.372968	8.12393	0.44995	2.10435	0.213819	0.830688	NA	2.35438	1.37741	3.79325	0.36312	0.716515	NA	5.32162	-2.15098	2.30757	-0.932141	0.351263	0.999918	15.0466	0.492682	1.07031	0.460315	0.64529	0.99992	4.26967	2.58141	10.3786	22.9019	0.0673956	1.39281	0.448213	0.550978	0	0.40058	0.156536	0	0.374172	0.283587	0.401561
AT1G03110	protein coding gene	TRM82	Transducin/WD40 repeat-like superfamily protein	Encodes a gene involved in the modification of nucleosides in tRNA, Mutants have no 7-methylguanosine,	817.124	0.786836	0.707142	1.1127	0.265838	0.790054	1013.93	0.143987	0.290253	0.496074	0.619842	0.999748	1265.46	0.301826	0.206427	1.46215	0.143701	0.999999	372.064	0.0588763	0.321525	0.183116	0.854707	0.999918	814.648	-0.247871	0.287648	-0.861716	0.388844	0.99992	24.154	20.666	25.3317	4.96835	29.0159	24.3039	25.1752	19.3086	25.0721	27.4361	19.3954	21.5289	22.0855	18.0265	22.2798
AT1G03120	protein coding gene	RAB28	responsive to abscisic acid 28	Atrab28 plays a role in the ion cell balance during late embryogenesis and germination,	325.571	2.06012	1.34541	1.53122	0.125714	0.601435	59.7613	0.50164	0.772919	0.649021	0.516325	0.999748	91.9935	0.192785	0.516331	0.373374	0.70887	0.999999	48.3631	0.186611	0.776378	0.240361	0.810051	0.999918	111.907	-1.05854	0.585063	-1.80927	0.0704089	0.99992	43.9008	31.7848	22.8183	0.208035	5.6191	5.56928	3.07376	4.18873	5.98926	6.00123	5.70427	4.41499	8.33185	9.56013	9.43193
AT1G03130	protein coding gene	PSAD-2	photosystem I subunit D-2	Encodes a protein predicted by sequence similarity with spinach PsaD to be photosystem I reaction center subunit II (PsaD2)	2381.6	-0.161287	0.407817	-0.395487	0.692483	0.961918	13477.6	-0.301978	0.236999	-1.27418	0.202601	0.999748	13406.4	-0.110814	0.145015	-0.764154	0.444775	0.999999	3438.68	-0.0907054	0.182651	-0.496606	0.619467	0.999918	7996.95	0.223457	0.520657	0.429182	0.66779	0.99992	158.789	153.436	229.711	137.65	1029.31	852.754	1223.74	914.814	773.304	764.02	776.171	819.379	481.608	624.034	651.9
AT1G03140	protein coding gene	AT1G03140	splicing factor Prp18 family protein	NA	1163.53	0.257602	0.529401	0.486592	0.626548	0.948928	988.545	0.148654	0.324797	0.457682	0.647181	0.999748	1279.03	0.194543	0.188984	1.02942	0.303284	0.999999	618.805	-0.0472713	0.270235	-0.174926	0.861138	0.999918	979.361	-0.0868284	0.155626	-0.557931	0.576891	0.99992	29.8142	46.633	48.9414	19.8256	38.5586	32.1041	37.2066	21.6904	35.6316	34.3185	28.8201	29.8775	38.9983	48.6808	51.8033
AT1G03150	protein coding gene	AT1G03150	Acyl-CoA N-acyltransferases (NAT) superfamily protein	NA	729.746	-0.123335	0.605881	-0.203563	0.838695	0.983386	443.091	0.0486809	0.371325	0.1311	0.895696	0.999748	624.925	0.0395575	0.235018	0.168317	0.866334	0.999999	245.025	-0.175693	0.36341	-0.483456	0.628772	0.999918	474.107	0.102336	0.154816	0.66102	0.5086	0.99992	20.345	16.4556	19.3831	20.5606	11.3896	15.8531	13.2365	11.1808	14.2231	14.8164	13.893	13.2733	15.2536	14.3953	15.1924
AT1G03160	protein coding gene	FZL	FZO-like protein	A new plant-specific member of the dynamin superfamily; defines a new protein class within the dynamin superfamily of membrane remodeling GTPases that regulates organization of the thylakoid network in plants, Targeted to chloroplasts and associated with thylakoid and envelope membranes as punctate structures, Knockout mutants have abnormalities in chloroplast and thylakoid morphology, including …	521.198	0.201647	0.794201	0.2539	0.799573	0.978366	1293.58	-0.23642	0.287526	-0.822257	0.410931	0.999748	1387.82	-0.297469	0.185708	-1.60181	0.109198	0.999999	383.407	-0.283368	0.307964	-0.920133	0.357503	0.999918	865.306	0.253984	0.403059	0.630141	0.528602	0.99992	5.84385	7.54311	11.4482	2.02059	19.5528	13.0423	17.6584	17.5462	13.6667	11.8444	15.1189	14.9853	11.0252	8.89547	13.1761
AT1G03165	protein coding gene	AT1G03165	hypothetical protein	NA	8.68128	6.5593	4.79107	1.36907	0.170978	NA	19.7087	-0.978492	1.39474	-0.701559	0.482954	0.999748	36.1801	0.595457	0.795283	0.748736	0.454016	0.999999	12.0058	-0.059316	1.49105	-0.0397813	0.968267	0.999918	18.9126	-0.147404	0.903943	-0.163068	0.870465	0.99992	2.0712	0	0	0	0.44223	1.52363	0.83957	2.70004	2.40385	2.6243	1.36249	1.78831	1.87977	1.85855	1.55201
AT1G03170	protein coding gene	FAF2	FANTASTIC four-like protein (DUF3049)	A member of the FAF family proteins encoded by the FANTASTIC FOUR (FAF) genes: AT4G02810 (FAF1), AT1G03170 (FAF2), AT5G19260 (FAF3) and AT3G06020 (FAF4), FAFs have the potential to regulate shoot meristem size in Arabidopsis thaliana, FAFs can repress WUS, which ultimately leads to an arrest of meristem activity in FAF overexpressing lines,	21.2739	-2.10445	3.09713	-0.679483	0.496832	0.915182	27.3623	-0.14685	1.12096	-0.131003	0.895773	0.999748	97.9549	2.09433	0.597684	3.50408	0.000458188	0.0590548	253.148	-0.121341	0.360909	-0.33621	0.736712	0.999918	139.397	-0.048872	1.00857	-0.0484568	0.961352	0.99992	0.138829	0.290476	2.272	0	0.579485	0.958214	0.616477	0.951755	3.73706	3.38444	1.16781	0.467842	16.5677	13.9998	15.3392
AT1G03180	protein coding gene	AT1G03180	non-structural protein	NA	198.474	1.61514	1.68972	0.955866	0.33914	0.8408	264.07	0.415209	0.500253	0.829999	0.40654	0.999748	419.922	0.55458	0.273094	2.03073	0.0422827	0.912901	123.282	0.354761	0.549577	0.645518	0.518592	0.999918	238.674	-0.565631	0.563481	-1.00381	0.315468	0.99992	6.70436	12.179	7.60999	0	9.23689	12.2328	4.52323	10.2695	15.1686	11.9751	8.93233	8.8077	11.0229	9.71951	5.03537
AT1G03190	protein coding gene	UVH6	RAD3-like DNA-binding helicase protein	UV damage and heat induce a common stress response in plants that leads to tissue death and reduced chloroplast function, The UVH6 product is suggested to be a negative regulator of this response,	412.146	-0.966807	0.697306	-1.38649	0.165598	0.668987	257.976	-0.113207	0.472579	-0.239551	0.810678	0.999748	329.507	-0.0336882	0.306533	-0.109901	0.912488	0.999999	149.268	0.452788	0.452162	1.00138	0.316641	0.999918	270.222	0.242506	0.214192	1.13219	0.257555	0.99992	3.70931	3.58731	7.30253	6.97596	4.64152	2.80407	4.79839	2.62247	4.09538	3.25585	3.97138	3.27466	5.9063	5.0136	4.03591
AT1G03200	protein coding gene	AT1G03200	hypothetical protein	NA	103.266	-2.25043	1.27113	-1.77042	0.0766564	0.496261	21.0739	0.922753	1.24985	0.738292	0.460337	0.999748	38.1014	1.15839	0.894517	1.295	0.195322	0.999999	13.2306	0.462639	1.50364	0.307679	0.758326	0.999918	37.5747	0.600941	0.59758	1.00562	0.314596	0.99992	1.04817	0.677067	3.29421	4.74179	0.856062	0.706824	0.301244	0.451503	1.27129	0.989157	0.760127	0.225085	0.950266	0.921727	0.244002
AT1G03210	protein coding gene	AT1G03210	Phenazine biosynthesis PhzC/PhzF protein	NA	4107.87	-0.162726	0.380869	-0.427251	0.669197	0.955799	468.749	0.67326	0.345889	1.94646	0.0515993	0.999748	829.299	0.402116	0.288712	1.3928	0.163682	0.999999	379.751	0.555101	0.301848	1.83901	0.0659143	0.999918	1025.41	-0.477624	0.512532	-0.931892	0.351393	0.99992	137.749	203.572	231.198	158.924	29.7058	27.0738	14.9731	17.7631	43.1848	27.812	30.825	20.7846	47.3432	47.1996	29.3586
AT1G03220	protein coding gene	AT1G03220	Eukaryotic aspartyl protease family protein	NA	403.868	-1.02245	0.815939	-1.2531	0.210169	0.732347	920.419	-0.0766286	0.28355	-0.270247	0.78697	0.999748	1262.33	-0.0993529	0.192799	-0.515318	0.606331	0.999999	290.854	0.185761	0.382667	0.485438	0.627365	0.999918	683.355	0.172901	0.424403	0.407399	0.683715	0.99992	7.65879	9.65599	10.8192	21.6027	33.8182	32.1432	33.2948	30.8546	36.5987	31.3235	36.6512	33.3067	20.0316	28.4016	26.4038
AT1G03230	protein coding gene	AT1G03230	Eukaryotic aspartyl protease family protein	NA	157.51	0.499185	1.29848	0.384437	0.700655	0.963139	452.327	0.157913	0.350902	0.45002	0.652696	0.999748	709.87	0.356051	0.249807	1.42531	0.154068	0.999999	334.761	0.230887	0.343279	0.672592	0.501207	0.999918	427.615	-0.232323	0.515483	-0.45069	0.652213	0.99992	6.18407	5.86001	9.82928	0.604861	17.8014	17.747	16.6094	12.7992	22.4993	22.4531	14.7588	18.8623	24.3991	32.898	20.2442
AT1G03240	protein coding gene	AT1G03240	hypothetical protein	NA	13.5706	2.96922	3.45508	0.85938	0.390131	NA	12.6798	1.80366	1.72976	1.04272	0.297076	0.999748	20.9922	1.96361	1.11769	1.75685	0.0789432	0.999999	11.3588	-0.846485	1.52699	-0.55435	0.579339	0.999918	14.5799	-0.9997	0.638458	-1.5658	0.117395	0.99992	2.79117	0.976125	0.639395	0	2.14426	1.45385	0.0807604	0.873768	3.28245	1.31884	0.822015	0.339323	1.49219	1.65332	2.65358
AT1G03250	protein coding gene	AT1G03250	R3H domain protein	NA	778.413	-0.210379	0.573045	-0.367125	0.713526	0.964081	494.821	0.136851	0.350883	0.39002	0.696522	0.999748	677.469	0.0602655	0.22645	0.266131	0.790138	0.999999	312.194	0.249583	0.328661	0.759394	0.447617	0.999918	535.344	-0.00570018	0.1333	-0.0427621	0.965891	0.99992	22.7306	20.6633	25.5063	24.7836	17.3838	18.2296	17.568	12.3964	19.6444	17.4947	16.7978	17.3893	28.184	23.8283	20.7652
AT1G03260	protein coding gene	AT1G03260	SNARE associated Golgi protein family	NA	257.083	0.379096	0.923187	0.410638	0.681338	0.960005	151.041	-0.773334	0.519556	-1.48845	0.136631	0.999748	197.076	0.0868516	0.369637	0.234964	0.814236	0.999999	94.3081	-0.0236763	0.628878	-0.0376485	0.969968	0.999918	164.227	0.105272	0.254367	0.41386	0.678977	0.99992	7.00344	4.08648	7.61348	2.1747	2.87015	2.12302	4.27649	3.58517	3.18108	3.62966	3.07621	3.0819	6.27033	2.50003	3.90162
AT1G03270	protein coding gene	AT1G03270	CBS domain protein with a domain protein (DUF21)	NA	833.13	0.122614	0.666357	0.184006	0.854009	0.984146	157.405	0.328192	0.523882	0.626461	0.531013	0.999748	329.217	0.509634	0.343683	1.48286	0.138111	0.999999	132.626	0.0960333	0.482965	0.198841	0.842387	0.999918	310.938	-0.149801	0.420894	-0.355911	0.721907	0.99992	18.3213	10.1049	11.1098	14.6649	3.41915	3.32402	1.95732	2.97479	6.11196	5.08416	4.67043	2.9275	5.38504	5.78806	4.46731
AT1G03280	protein coding gene	AT1G03280	Transcription factor TFIIE, alpha subunit	NA	1033.87	-0.3131	0.517658	-0.60484	0.545286	0.930014	710.856	0.0785319	0.310476	0.25294	0.800314	0.999748	837.231	-0.0142701	0.251396	-0.0567636	0.954734	0.999999	390.863	0.290755	0.300539	0.967446	0.333321	0.999918	701.355	0.0487602	0.131624	0.370452	0.711046	0.99992	14.5434	11.7907	22.375	12.512	12.1888	12.0158	9.62557	11.4636	12.3478	8.48036	11.1012	9.09265	14.2573	15.933	13.4277
AT1G03290	protein coding gene	AT1G03290	ELKS/Rab6-interacting/CAST family protein	NA	1285.18	-1.01799	0.466099	-2.18407	0.0289572	0.316684	243.241	0.062485	0.42298	0.147726	0.882559	0.999748	525.514	-0.302067	0.38163	-0.791516	0.428643	0.999999	605.944	-0.146263	0.261683	-0.558931	0.576209	0.999918	685.573	0.536082	0.481566	1.1132	0.265621	0.99992	12.9751	14.1141	31.9232	24.1384	4.01432	3.85847	3.47562	3.47345	6.92071	3.01217	6.91506	4.78106	19.1259	21.2393	19.35
AT1G03300	protein coding gene	ATDUF1	agenet domain protein (DOMAIN OF UNKNOWN FUNCTION 724 1)	Member of the plant-specific DUF724 protein family, Arabidopsis has 10 DUF724 proteins, Loss of function mutant has a WT phenotype	109.793	-0.740375	2.10653	-0.351467	0.725238	0.965337	102.083	0.146342	0.612248	0.239024	0.811087	0.999748	100.77	-0.31508	0.648647	-0.48575	0.627144	0.999999	12.0283	1.45806	1.83624	0.794046	0.427169	0.999918	71.3708	0.18904	0.840832	0.224825	0.822115	0.99992	2.48345	2.31923	0	6.59644	4.35166	2.9107	3.02712	2.99131	2.38065	2.16492	4.20429	1.31531	2.03628	0.423125	0.961529
AT1G03310	protein coding gene	DBE1	debranching enzyme 1	Encodes a protein with strong similarity to isoamylase (EC:3,2,1,68) however lacks critical residues known to be important for activity, Appears to co localize with ISA1 in the chloroplast isoamylase complex, Mutations in this gene cause the loss of detectable isoamylase activity and the disruption of normal starch structure, It has been postulated that AtISA2 interacts with AtISA1 to form the Is…	397.793	-0.252441	0.734589	-0.343649	0.73111	0.966475	485.509	-0.463992	0.378799	-1.2249	0.220611	0.999748	521.861	-0.0256677	0.326263	-0.0786719	0.937294	0.999999	203.315	-0.0493282	0.434359	-0.113565	0.909582	0.999918	387.859	0.26067	0.255647	1.01965	0.307895	0.99992	4.24026	8.62984	7.99682	7.08086	10.6039	5.76568	11.1302	9.56952	6.01188	9.37132	6.72794	8.34332	7.00576	9.88172	6.50588
AT1G03320	protein coding gene	AT1G03320	hypothetical protein	NA	2.16027	-4.53462	4.81388	-0.941989	0.346198	NA	12.6744	-2.27422	1.89339	-1.20113	0.2297	0.999748	10.4194	0.440467	1.51832	0.290102	0.771738	0.999999	7.22343	-1.46978	1.98438	-0.740672	0.458893	0.999918	8.89123	1.33601	1.04197	1.28219	0.199775	0.99992	0	0	0	0.63207	0	0.855517	1.73832	2.03556	0.490676	1.32188	0.322952	0.935738	0.277595	1.40401	1.23932
AT1G03325	protein coding gene	AT1G03325	hypothetical protein	NA	0	NA	NA	NA	NA	NA	0	NA	NA	NA	NA	NA	0	NA	NA	NA	NA	NA	0	NA	NA	NA	NA	NA	0	NA	NA	NA	NA	NA	0	0	0	0	0	0	0	0	0	0	0	0	0	0	0
AT1G03330	protein coding gene	LSM2	Small nuclear ribonucleoprotein family protein	NA	1432.08	0.432089	0.588339	0.734421	0.462692	0.902675	652.243	-0.0920198	0.345583	-0.266274	0.790028	0.999748	763.079	-0.0220641	0.275031	-0.080224	0.936059	0.999999	495.727	-0.412079	0.270433	-1.52378	0.127565	0.999918	788.85	0.0501708	0.258674	0.193953	0.846212	0.99992	62.9362	61.6912	32.5411	54.7241	32.3532	22.4241	32.349	21.4191	23.2876	26.185	19.8043	28.3406	39.6412	38.2675	55.8553
AT1G03340	protein coding gene	AT1G03340	hypothetical protein	NA	15.5101	-2.00912	2.94034	-0.683296	0.49442	NA	65.694	-0.951552	0.74242	-1.28169	0.199951	0.999748	49.9995	-0.657513	0.717385	-0.916542	0.359383	0.999999	16.8179	-0.0357015	1.26687	-0.0281809	0.977518	0.999918	36.8986	0.79849	0.606036	1.31756	0.18765	0.99992	0.0348505	0.395773	1.77338	0.185876	1.48432	1.85515	2.88709	3.06364	1.45736	0.739786	1.73268	1.61192	1.31971	1.31254	1.49525
AT1G03350	protein coding gene	AT1G03350	BSD domain-containing protein	NA	822.747	-0.389296	0.534693	-0.728073	0.466569	0.902825	411.938	0.399159	0.396224	1.00741	0.313738	0.999748	553.803	-0.466431	0.247441	-1.88502	0.059427	0.999999	229.643	0.464175	0.385185	1.20507	0.228176	0.999918	461.837	0.0981067	0.215403	0.455456	0.648781	0.99992	20.3556	27.8289	36.3109	27.6258	22.0549	13.9262	15.2572	9.84491	14.3265	12.5291	19.0964	16.607	19.0444	24.1272	17.5585
AT1G03360	protein coding gene	RRP4	ribosomal RNA processing 4	NA	571.502	1.21136	0.90151	1.3437	0.179046	0.691294	731.229	0.102092	0.334829	0.304909	0.760435	0.999748	907.492	0.435583	0.213249	2.04261	0.0410915	0.901808	295.273	0.36233	0.334599	1.08288	0.278863	0.999918	593.916	-0.399485	0.346897	-1.1516	0.249487	0.99992	16.35	36.9386	24.2542	2.57519	27.0713	28.8412	29.783	18.482	30.8652	27.5781	19.6012	21.8275	25.7454	26.3706	22.0143
AT1G03365	protein coding gene	AT1G03365	RING/U-box superfamily protein	NA	653.511	1.28335	0.693001	1.85187	0.0640442	0.457886	442.05	0.0961766	0.346298	0.277727	0.781222	0.999748	629.551	-0.00556219	0.230669	-0.0241133	0.980762	0.999999	272.98	0.366565	0.344768	1.06322	0.287681	0.999918	469.978	-0.366105	0.205481	-1.7817	0.0747985	0.99992	15.3986	12.7246	10.5228	2.69607	8.74253	7.34408	7.15608	6.69631	8.40916	8.22719	8.17304	7.87733	10.8964	12.0406	8.37503
AT1G03370	protein coding gene	AT1G03370	C2 calcium/lipid-binding and GRAM domain containing protein	NA	150.953	0.372058	1.12324	0.331235	0.740467	0.967962	224.96	0.0709326	0.448868	0.158026	0.874436	0.999748	378.377	-0.305499	0.414838	-0.736429	0.461469	0.999999	147.122	-0.0465221	0.456102	-0.101999	0.918757	0.999918	222.336	0.0960576	0.357283	0.268856	0.788041	0.99992	0.89612	3.34514	1.86166	1.36845	3.02886	3.3069	2.43732	3.115	4.8414	2.20996	5.2443	3.11744	4.15404	4.27882	4.80736
AT1G03380	protein coding gene	ATG18G	yeast autophagy 18 G-like protein	NA	340.248	-0.656061	0.869346	-0.75466	0.450453	0.897846	436.674	0.12791	0.349769	0.365697	0.714591	0.999748	464.466	0.300056	0.257053	1.16729	0.243092	0.999999	316.099	-0.0166937	0.378191	-0.044141	0.964792	0.999918	401.992	0.0426052	0.321166	0.132658	0.894464	0.99992	2.13496	3.40743	8.26059	1.67747	5.98101	4.89732	4.46706	4.68584	4.6639	4.4803	3.7395	3.40465	7.20475	8.64877	5.55267
AT1G03390	protein coding gene	AT1G03390	HXXXD-type acyl-transferase family protein	NA	0	NA	NA	NA	NA	NA	2.64304	0.866649	3.30119	0.262526	0.792916	NA	0.218631	-0.374696	4.94383	-0.0757906	0.939586	NA	98.9732	0.0877171	0.545428	0.160822	0.872233	0.999918	13.8727	-2.32309	1.7509	-1.32679	0.184577	0.99992	0	0	0	0	0.0450944	0.327319	0.0410771	0.12761	0	0	0.0464554	0	11.7297	10.4799	9.91044
AT1G03395	protein coding gene	AT1G03395	hypothetical protein	NA	0	NA	NA	NA	NA	NA	0.617562	0.565077	4.94092	0.114367	0.908947	NA	0.732857	-0.110213	4.84433	-0.0227509	0.981849	NA	0	NA	NA	NA	NA	NA	0.30102	0.255226	2.52333	0.101146	0.919434	NA	0	0	0	0	0	0.176021	0	0.173523	0.179342	0	0.0711114	0.106467	0	0	0
AT1G03400	protein coding gene	AT1G03400	2-oxoglutarate (2OG) and Fe(II)-dependent oxygenase superfamily protein	A single copy gene that encodes a protein with sequence similarity to tomato E8 (ACC oxidase, the last step in ethylene biosynthesis) involved in ethylene synthesis and fruit ripening in tomato, This gene is not induced by ethylene in siliques, The transcript is found in siliques, etiolated seedlings, leaves, stems and flowers,	22.2115	-7.91536	3.29484	-2.40235	0.01629	0.231413	112.332	0.0359319	0.65175	0.0551314	0.956034	0.999748	119.744	-0.547617	0.471433	-1.1616	0.245397	0.999999	119.225	-0.438373	0.510561	-0.858611	0.390555	0.999918	108.038	0.455779	0.850886	0.535652	0.592199	0.99992	0	0	2.1251	1.62238	4.58174	5.81443	6.80246	2.63973	3.22039	3.60437	5.47911	4.13328	10.0543	9.79143	15.7831
AT1G03410	protein coding gene	2A6	2-oxoglutarate (2OG) and Fe(II)-dependent oxygenase superfamily protein	NA	40.4729	0.0441901	2.6051	0.0169629	0.986466	0.999055	49.4447	-0.345048	0.86074	-0.400873	0.688513	0.999748	48.5059	-0.149936	0.779601	-0.192323	0.847489	0.999999	87.4761	0.537256	0.582349	0.922566	0.356233	0.999918	68.9216	-0.189282	0.730968	-0.258947	0.795676	0.99992	0.928454	0.803102	0	1.40017	0.891527	0.926881	0.75082	1.3644	0.404706	1.03044	0.803957	0.727447	5.29816	4.94677	3.14631
AT1G03420	transposable element gene	NA	NA	NA	1577.25	0.128202	0.514478	0.249188	0.803215	0.978799	1123.53	-0.0413275	0.294165	-0.140491	0.888272	0.999748	1428.44	0.214749	0.204429	1.05048	0.293497	0.999999	413.18	0.176902	0.293612	0.602502	0.54684	0.999918	1030.51	-0.0581836	0.207301	-0.280672	0.778962	0.99992	99.3164	100.114	80.0669	97.7398	79.5976	71.3478	84.8598	58.5367	91.3645	68.9699	63.9891	68.2829	60.8844	66.2129	61.5557
AT1G03430	protein coding gene	AHP5	histidine-containing phosphotransfer factor 5	Encodes AHP5, one of the six Arabidopsis thaliana histidine phosphotransfer proteins (AHPs), AHPs function as redundant positive regulators of cytokinin signaling, Members of the AHP gene family include: AT3G21510 (AHP1), AT3G29350 (AHP2), AT5G39340 (AHP3), AT3G16360 (AHP4), AT1G03430 (AHP5) and AT1G80100 (AHP6),	490.144	-0.559606	0.817174	-0.684807	0.493466	0.914124	184.99	0.0751657	0.500388	0.150215	0.880595	0.999748	289.093	0.188118	0.382367	0.491981	0.622732	0.999999	177.598	0.0899546	0.415713	0.216386	0.828687	0.999918	269.458	0.164809	0.307058	0.536736	0.59145	0.99992	17.5087	8.30204	13.4273	23.3064	8.28672	6.23892	4.95404	7.67178	10.7169	7.1145	9.41304	5.68398	14.5049	15.1465	14.7911
AT1G03440	protein coding gene	AT1G03440	Leucine-rich repeat (LRR) family protein	NA	1213.48	-0.885608	0.546125	-1.62162	0.104884	0.554599	208.032	-0.300701	0.46236	-0.650362	0.515459	0.999748	296.889	-0.454911	0.310944	-1.463	0.143467	0.999999	158.452	0.149086	0.456965	0.326252	0.744234	0.999918	321.286	0.0613237	0.364607	0.168191	0.866433	0.99992	19.7936	28.7784	38.9325	47.358	7.20854	4.84266	7.1455	6.49905	5.85497	6.30725	8.08892	7.92061	9.59094	13.2068	11.6617
AT1G03445	protein coding gene	BSU1	Serine/threonine protein phosphatase family protein	encodes a serine?threonine protein phosphatase with an N-terminal Kelch-repeat domain, which is nuclear localized and expressed preferentially in elongating cells, Genetic evidence suggest that this gene plays a redundant role (along with other members of the same gene family) in modulating growth in response to brassinosteroid,	70.9627	0.257803	1.71391	0.150418	0.880435	0.98723	13.3456	-1.62802	1.65734	-0.982313	0.325946	0.999748	14.9984	-0.687386	1.4104	-0.487369	0.625997	0.999999	15.5904	-0.699812	1.46705	-0.477019	0.633348	0.999918	25.6555	0.393947	0.723922	0.544184	0.586315	0.99992	1.31447	0.305564	1.5928	0.123846	0.149551	0.0184914	0.200399	0.277738	0.10971	0.109734	0.306474	0.0401416	0.385485	0.264418	0.100264
AT1G03457	protein coding gene	AT1G03457	RNA-binding (RRM/RBD/RNP motifs) family protein	NA	904.379	-0.00988389	0.685858	-0.014411	0.988502	0.999055	468.994	-0.0726088	0.355737	-0.204108	0.838269	0.999748	523.331	0.0676406	0.271908	0.248762	0.803545	0.999999	214.71	0.0386504	0.388977	0.0993643	0.920849	0.999918	477.58	0.0506785	0.255872	0.198062	0.842997	0.99992	11.5189	25.2598	33.2511	7.95848	11.3005	8.55919	11.013	8.22303	10.3085	7.57371	9.02499	7.38914	11.8958	9.44834	11.0334
AT1G03470	protein coding gene	NET3A	Kinase interacting (KIP1-like) family protein	Encodes a member of the NET superfamily of proteins that potentially couples different membranes to the actin cytoskeleton in plant cells, It colocalizes with filamentous actin and is localized to the nuclear membrane and the vacuolar membrane,	734.95	0.623649	0.619612	1.00652	0.314168	0.824634	196.179	-0.470002	0.460149	-1.02141	0.307059	0.999748	270.821	-0.123053	0.326752	-0.376594	0.706475	0.999999	213.936	-0.153388	0.381004	-0.402589	0.687251	0.999918	326.631	-0.0546969	0.346062	-0.158055	0.874413	0.99992	34.1046	25.5201	31.2639	11.7555	6.55461	6.10625	8.47805	7.68653	8.61705	6.49095	8.03384	7.7763	17.1805	15.8505	18.421
AT1G03475	protein coding gene	LIN2	Coproporphyrinogen III oxidase	Encodes coproporphyrinogen III oxidase, a key enzyme in the biosynthetic pathway of chlorophyll and heme, a tetrapyrrole pathway, Mutants express cytological and molecular markers associated with the defense responses, usually activated by pathogen infection,	1822.57	0.176384	0.554012	0.318376	0.7502	0.969554	5197.7	-0.243377	0.242674	-1.0029	0.315911	0.999748	6615.55	-0.139965	0.171091	-0.818076	0.413314	0.999999	1084.37	-0.00756212	0.213097	-0.0354867	0.971692	0.999918	3433.96	0.165568	0.462634	0.357881	0.720432	0.99992	43.0806	51.8205	75.2391	19.5865	150.256	116.564	161.369	129.267	124.93	139.432	133.547	146.836	63.8739	64.1019	71.7216
AT1G03490	protein coding gene	NAC006	NAC domain containing protein 6	NA	0	NA	NA	NA	NA	NA	5.95243	-0.161003	2.34423	-0.0686807	0.945244	NA	0.655892	-2.06319	4.83814	-0.426443	0.669785	NA	2.65803	-5.08933	3.67079	-1.38644	0.165612	0.999918	2.84863	1.51533	1.82163	0.831855	0.405491	0.99992	0	0	0	0	0.060153	0.744389	0.513546	0.307358	0	0	0.139273	0	0	0	1.07481
AT1G03495	protein coding gene	AT1G03495	HXXXD-type acyl-transferase family protein	NA	119.158	0.883106	1.50681	0.586078	0.557823	0.93176	103.65	-0.33026	0.617768	-0.534602	0.592925	0.999748	271.079	-0.0212041	0.40038	-0.0529599	0.957764	0.999999	29.2153	-0.387456	1.00983	-0.383684	0.701213	0.999918	113.895	0.0140216	0.550687	0.025462	0.979686	0.99992	0.91192	15.0204	2.42398	5.10861	6.17211	3.88059	6.68862	4.98442	8.47618	13.7701	9.21389	12.494	4.06144	1.75818	3.7947
AT1G03502	non-coding gene	AT1G03502	NA	small nucleolar RNA	51.4852	-0.153065	1.68897	-0.0906263	0.92779	0.993256	4.46418	1.52622	2.67524	0.570498	0.56834	NA	11.3519	-0.29509	1.36884	-0.215577	0.829318	0.999999	9.33015	-0.247258	1.70054	-0.145399	0.884396	0.999918	16.8138	0.137852	0.712135	0.193576	0.846508	0.99992	40.8703	122.454	149.208	46.4967	21.0879	2.41635	1.55587	5.75273	12.716	15.2117	19.8101	13.2699	31.8555	34.4656	57.5705
AT1G03506	non-coding gene	AT1G03506	NA	NA	2.02563	4.4559	4.81187	0.926023	0.354434	NA	2.3517	-2.21646	4.21906	-0.525344	0.599344	NA	3.02182	-4.28564	3.26937	-1.31085	0.18991	NA	1.88139	-2.00092	3.94154	-0.50765	0.611699	0.999918	2.36479	1.45649	1.54297	0.943952	0.345194	0.99992	19.4526	0	0	0	5.92171	0	0	20.1611	0	0	17.9596	6.80558	0	10.8044	27.6962
AT1G03510	protein coding gene	AT1G03510	Tetratricopeptide repeat (TPR)-like superfamily protein	NA	30.768	1.10796	2.23208	0.496381	0.619625	0.948612	46.3554	-0.496344	0.893769	-0.555338	0.578663	0.999748	62.1313	-0.368544	0.791607	-0.465564	0.641527	0.999999	23.8186	-1.31297	1.33399	-0.984247	0.324994	0.999918	39.6931	0.471508	0.588272	0.801514	0.422834	0.99992	0.225424	3.59444	0.981604	0.724869	2.32427	1.4078	3.19634	1.66595	3.21437	0.799091	3.24468	1.75107	0.179809	2.72039	5.19788
AT1G03515	non-coding gene	AT1G03515	tRNA-Asp	NA	0.835943	0.264276	4.84359	0.054562	0.956487	NA	0.609729	0.539483	4.94582	0.109078	0.91314	NA	0	NA	NA	NA	NA	NA	0.394469	-0.655061	4.95071	-0.132317	0.894734	0.999918	0.491625	-0.23153	2.06249	-0.112258	0.910619	NA	0.961965	6.77382	1.24708	4.79618	0.462289	4.00672	0.341954	2.08479	0.574989	1.63337	0.85226	0.426495	3.03664	1.38132	0.880942
AT1G03520	protein coding gene	AT1G03520	Core-2/I-branching beta-1,6-N-acetylglucosaminyltransferase family protein	NA	359.433	0.849807	0.772982	1.09939	0.271599	0.794063	145.814	-0.536058	0.646082	-0.829706	0.406705	0.999748	235.116	0.134508	0.389543	0.345298	0.729871	0.999999	82.5218	0.0932286	0.608596	0.153186	0.878251	0.999918	182.793	-0.178768	0.317562	-0.562938	0.573477	0.99992	9.0179	15.4323	10.9013	3.82191	5.72537	1.4227	4.50608	4.91427	5.18528	5.86936	6.02549	3.71998	5.25646	5.56793	3.96829
AT1G03530	protein coding gene	NAF1	nuclear assembly factor 1	NA	540.14	2.36382	1.02538	2.3053	0.0211498	0.268435	488.882	0.25423	0.342428	0.742432	0.457826	0.999748	769.99	-0.0501922	0.216152	-0.232208	0.816376	0.999999	251.078	0.262212	0.357234	0.734007	0.462944	0.999918	479.201	-0.462179	0.424199	-1.08953	0.275918	0.99992	22.1494	10.1532	7.43826	0.441542	10.9831	11.4216	7.97365	9.31831	12.1512	11.8345	12.167	11.7019	11.4864	12.9787	9.73447
AT1G03540	protein coding gene	AT1G03540	Pentatricopeptide repeat (PPR-like) superfamily protein	NA	97.6542	-0.508905	1.45203	-0.350478	0.72598	0.965361	77.8879	0.188049	0.775807	0.242391	0.808477	0.999748	79.939	-0.818032	0.593121	-1.3792	0.167833	0.999999	64.5316	-1.79257	0.748619	-2.3945	0.0166431	0.999918	81.8914	0.826533	0.439116	1.88227	0.0597996	0.99992	1.81517	3.37568	1.07685	5.24095	3.13822	2.84285	1.11959	3.67112	1.72134	1.42675	3.41117	1.9639	3.04805	1.26578	5.40837
AT1G03545	non-coding gene	AT1G03545	Natural antisense transcript overlaps with AT1G03550	Potential natural antisense gene, locus overlaps with AT1G03550	95.5466	-2.96778	1.93073	-1.53713	0.124262	0.598465	29.3043	0.141	1.24844	0.112941	0.910077	0.999748	46.034	-1.11285	0.775563	-1.43489	0.151319	0.999999	26.9608	0.698377	1.13847	0.613434	0.53959	0.999918	45.9662	0.950975	0.70413	1.35057	0.176834	0.99992	1.21097	0	4.8162	5.1632	0.82423	1.26763	0.150537	1.57146	0.596671	0.890631	2.01041	1.1018	1.97825	2.85061	0.448622
AT1G03550	protein coding gene	SCAMP4	Secretory carrier membrane protein (SCAMP) family protein	NA	502.534	-1.55208	0.683678	-2.27019	0.023196	0.281802	217.196	0.479314	0.523869	0.91495	0.360218	0.999748	356.49	0.250722	0.31985	0.783873	0.433115	0.999999	225.424	-0.102128	0.448526	-0.227697	0.819882	0.999918	314.935	0.358114	0.340668	1.05121	0.293161	0.99992	9.23458	5.55568	27.1261	18.6095	7.23911	10.0071	3.60665	7.777	10.2481	8.87352	9.23728	6.28176	18.0229	12.6854	10.6107
AT1G03560	protein coding gene	AT1G03560	Pentatricopeptide repeat (PPR-like) superfamily protein	NA	103.473	0.746974	1.37447	0.543465	0.58681	0.939817	170.524	-0.0925281	0.541405	-0.170904	0.8643	0.999748	211.851	0.248856	0.351895	0.707189	0.479449	0.999999	67.2426	-0.0256062	0.666161	-0.0384385	0.969338	0.999918	132.83	-0.0976267	0.374973	-0.260357	0.794589	0.99992	3.28823	3.39191	4.2743	0.473326	6.34098	3.4391	3.65038	5.87568	5.57445	4.64677	4.23182	4.03538	4.96787	3.29927	4.18875
AT1G03570	non-coding gene	AT1G03570	tRNA-Gln	NA	0.86404	3.24329	4.84736	0.669084	0.503442	NA	0.832053	-0.149977	4.83216	-0.0310372	0.97524	NA	0.643262	-2.05054	4.83881	-0.423771	0.671733	NA	0.723725	0.655299	4.89976	0.133741	0.893607	0.999918	0.8179	-0.49447	1.65276	-0.299179	0.764804	NA	0	16.0032	0	0	8.59617	0	7.18103	0	0	0	3.83851	2.26371	15.1533	0	5.2746
AT1G03580	pseudogene	NA	NA	NA	31.5005	0.867553	2.69601	0.321791	0.747611	0.969385	48.1099	0.0983467	0.974515	0.100919	0.919615	0.999748	33.5327	-0.0294035	0.835117	-0.0352088	0.971913	0.999999	12.611	0.213516	1.48742	0.143547	0.885858	0.999918	30.0607	-0.195722	0.586395	-0.333771	0.738552	0.99992	3.39758	0.86075	3.06166	0	2.01745	3.83225	0.983946	4.0308	1.21185	1.73929	1.60183	1.29291	1.72363	1.74017	0.771869
AT1G03590	protein coding gene	AT1G03590	Protein phosphatase 2C family protein	NA	1005.91	-0.531679	0.513459	-1.03549	0.300442	0.813507	665.099	-0.275936	0.321833	-0.857389	0.39123	0.999748	669.815	-0.040287	0.248301	-0.162251	0.871108	0.999999	501.159	0.00997775	0.276914	0.036032	0.971257	0.999918	701.362	0.258443	0.193612	1.33485	0.181924	0.99992	12.5041	15.4585	21.4255	19.0044	13.4206	10.0323	12.0495	14.0005	10.698	8.63458	8.66622	10.3691	21.8049	19.489	22.8754
AT1G03600	protein coding gene	PSB27	photosystem II family protein	NA	1328.85	-0.257141	0.481071	-0.534517	0.592984	0.941342	5931.71	-0.156144	0.239791	-0.651167	0.514939	0.999748	6139.92	-0.0898721	0.163815	-0.548619	0.583267	0.999999	1863.39	-0.0577564	0.171426	-0.336917	0.73618	0.999918	3775.94	0.153499	0.475093	0.323092	0.746626	0.99992	47.0842	71.2818	78.4676	63.3969	328.285	284.284	357.943	271.585	250.24	243.045	233.901	270.12	208.169	215.008	226.917
AT1G03610	protein coding gene	AT1G03610	plant/protein (DUF789)	NA	490.791	-1.13996	0.685846	-1.66213	0.0964872	0.543624	602.02	-0.262967	0.344317	-0.763736	0.445025	0.999748	672.349	-0.101618	0.230509	-0.440844	0.659326	0.999999	381.501	0.226476	0.313514	0.722379	0.470062	0.999918	541.376	0.253267	0.280803	0.90194	0.367089	0.99992	8.27166	7.37764	15.7412	18.1965	14.4907	17.5745	15.1796	20.2756	14.0869	14.6597	14.6725	14.9549	21.7996	29.5768	23.0644
AT1G03620	protein coding gene	AT1G03620	ELMO/CED-12 family protein	NA	72.295	-5.3818	1.83442	-2.93379	0.00334851	0.092765	31.4926	0.0579513	1.03338	0.0560796	0.955278	0.999748	64.6529	0.00488791	0.681289	0.0071745	0.994276	0.999999	52.5188	0.361675	0.831233	0.435106	0.663485	0.999918	57.4044	0.573155	0.689557	0.831192	0.405865	0.99992	0	0.156917	4.0439	2.52774	0.795333	0.716233	0.547539	0.785916	1.39925	0.908643	1.52493	0.706813	1.55144	4.83912	1.79397
AT1G03630	protein coding gene	POR C	protochlorophyllide oxidoreductase C	Encodes for a protein with protochlorophyllide oxidoreductase activity, The enzyme is NADPH- and light-dependent,	1312.86	-0.293926	0.601436	-0.488707	0.625049	0.948928	7256.95	-0.291471	0.293074	-0.994532	0.319964	0.999748	6253.71	-0.0789749	0.196087	-0.402754	0.687129	0.999999	915.197	0.128709	0.266226	0.483456	0.628772	0.999918	3736.33	0.205373	0.589802	0.348206	0.727685	0.99992	31.816	53.4817	92.7711	23.9726	329.382	203.765	372.598	227.072	173.267	198.907	167.519	210.695	75.8783	88.192	93.7423
AT1G03640	non-coding gene	AT1G03640	tRNA-Phe	NA	0.357471	0.0315499	4.94954	0.0063743	0.994914	NA	0	NA	NA	NA	NA	NA	0	NA	NA	NA	NA	NA	0	NA	NA	NA	NA	NA	0.0697303	-0.218659	3.05685	-0.0715309	0.942975	NA	0	2.15703	2.53131	0	0.791048	0.45176	0	1.39572	0.499285	0	0.320544	0.277695	0.43463	1.85919	0
AT1G03650	protein coding gene	AT1G03650	Acyl-CoA N-acyltransferases (NAT) superfamily protein	NA	25.0147	2.08496	2.43047	0.857843	0.390979	0.872804	83.2284	-0.0787439	0.65925	-0.119445	0.904923	0.999748	96.261	0.114787	0.501872	0.228718	0.819088	0.999999	61.1711	0.181873	0.684095	0.265859	0.790348	0.999918	70.9891	-0.150505	0.570058	-0.264016	0.791767	0.99992	0.90031	3.3482	1.08498	0.0712212	4.97406	4.2079	4.47891	4.44623	4.78595	3.85432	4.11138	3.57264	8.24076	7.39722	6.67304
AT1G03660	protein coding gene	AT1G03660	Ankyrin-repeat containing protein	NA	42.5126	8.84915	2.79544	3.16557	0.0015478	0.0575174	37.8257	-0.022475	0.950639	-0.0236419	0.981138	0.999748	88.1125	-0.573659	0.643581	-0.891354	0.372739	0.999999	36.1879	-0.0997614	0.881684	-0.113149	0.909913	0.999918	50.3444	-0.0793513	0.810859	-0.0978607	0.922043	0.99992	6.28032	0.580448	0	0	1.77428	2.37722	2.05971	1.81327	4.86321	1.5614	4.62632	4.53408	4.88707	4.14685	5.48145
AT1G03670	protein coding gene	AT1G03670	ankyrin repeat family protein	Ankyrin repeat containing protein	3.9161	-5.41987	4.80056	-1.12901	0.258894	NA	3.10262	-0.196923	3.71342	-0.05303	0.957708	NA	0.655892	-2.06319	4.83814	-0.426443	0.669785	NA	0.294778	-1.91653	4.99734	-0.383509	0.701342	0.999918	1.77811	1.80619	2.01268	0.897409	0.369501	NA	0	0	0.539763	0.0430492	0.205142	0	0	0.209465	0	0	0.0669259	0	0	0	0.0866816
AT1G03680	protein coding gene	THM1	thioredoxin M-type 1	encodes a chloroplast thioredoxin similar to prokaryotic thioredoxins,	3304.96	-0.024076	0.402156	-0.0598673	0.952261	0.996137	6131.68	-0.201543	0.260925	-0.77242	0.439866	0.999748	6719.18	-0.0391259	0.1846	-0.21195	0.832146	0.999999	1483.16	0.10446	0.181998	0.573959	0.565996	0.999918	4133.13	0.116021	0.344769	0.336518	0.73648	0.99992	155.906	166.571	175.031	154.712	358.746	276.86	403.053	270.524	266.367	292.539	248.32	303.896	186.261	176.366	169.528
AT1G03687	protein coding gene	AT1G03687	DTW domain-containing protein	NA	357.211	0.917553	0.938354	0.977833	0.328157	0.835037	456.957	0.0505222	0.350701	0.14406	0.885453	0.999748	562.365	0.0956658	0.263763	0.362696	0.716832	0.999999	169.516	0.631905	0.447183	1.41308	0.157632	0.999918	364.067	-0.280913	0.329758	-0.851874	0.394284	0.99992	11.917	12.472	13.6384	1.69816	16.0898	11.8088	12.3115	12.43	14.3758	11.9246	13.4489	10.2626	11.3454	14.7379	6.85366
AT1G03700	protein coding gene	AT1G03700	Uncharacterized protein family (UPF0497)	NA	0	NA	NA	NA	NA	NA	1.89894	4.5108	4.81828	0.936184	0.349179	NA	0.742192	-2.26279	4.83131	-0.468359	0.639528	NA	56.8186	-0.136486	0.7439	-0.183474	0.854426	0.999918	11.0566	-0.426446	2.07676	-0.205342	0.837305	0.99992	0	0	0	0	0	0.460501	0	0	0	0	0.0822003	0.0558181	7.62214	6.93559	5.23849
AT1G03710	protein coding gene	AT1G03710	Cystatin/monellin superfamily protein	NA	738.914	-0.237196	0.552088	-0.429635	0.667461	0.955799	21.578	1.01045	1.33966	0.754258	0.450694	0.999748	48.897	1.99865	0.69933	2.85795	0.00426389	0.274895	256.327	0.464041	0.359314	1.29146	0.196543	0.999918	244.901	-0.104414	0.860727	-0.121309	0.903447	0.99992	31.217	33.3805	43.1875	34.286	1.55753	2.21602	0.257396	1.45341	4.1397	3.00787	0.943955	0.783166	39.7894	33.061	24.8186
AT1G03720	protein coding gene	AT1G03720	Cysteine proteinases superfamily protein	NA	0	NA	NA	NA	NA	NA	5.67219	0.07975	2.62352	0.0303981	0.97575	NA	12.2424	2.88935	1.54842	1.866	0.0620418	0.999999	93.3743	1.42407	0.624452	2.28051	0.0225775	0.999918	26.5082	-0.229025	1.49047	-0.15366	0.877878	0.99992	0	0	0	0	0.364838	0.209937	0	0.491504	1.4566	0.158865	0.0930379	0.112298	17.0253	10.6478	3.36467
AT1G03730	protein coding gene	AT1G03730	pyrroline-5-carboxylate reductase	NA	276.85	0.332806	0.799255	0.416396	0.67712	0.958242	108.04	0.327542	0.590037	0.55512	0.578813	0.999748	161.703	0.455824	0.419954	1.08541	0.277738	0.999999	103.017	-0.200125	0.532966	-0.375492	0.707294	0.999918	153.342	-0.158878	0.2345	-0.677517	0.498078	0.99992	13.9162	17.2373	18.0541	8.39659	6.92899	6.67738	5.51465	4.4912	9.61902	6.57474	5.13469	6.15979	11.2947	11.7852	12.9089
AT1G03740	protein coding gene	AT1G03740	Protein kinase superfamily protein	NA	147.053	-0.671274	1.08821	-0.616862	0.537326	0.927623	190.131	-0.242528	0.530426	-0.457233	0.647504	0.999748	258.181	-0.172903	0.345451	-0.500514	0.616713	0.999999	91.0297	-0.143982	0.579793	-0.248334	0.803876	0.999918	165.054	0.311754	0.284365	1.09631	0.272941	0.99992	1.77998	1.89615	5.17665	1.41583	4.56195	1.89416	3.35247	3.62758	3.32224	3.26489	4.15002	3.02168	3.63606	3.08205	4.39973
AT1G03743	non-coding gene	AT1G03743	NA	NA	17.696	-1.32834	4.04873	-0.32809	0.742844	0.968388	17.6346	0.0304913	1.39263	0.0218947	0.982532	0.999748	29.8805	-0.232838	0.980068	-0.237573	0.812212	0.999999	14.5901	-0.393771	1.38996	-0.283297	0.776949	0.999918	19.9564	0.438511	0.766353	0.572206	0.567183	0.99992	54.4123	0	0	120.156	32.7678	86.8988	41.2542	66.9105	103.047	33.3793	104.092	51.7402	127.208	48.2797	124.431
AT1G03746	non-coding gene	AT1G03746	NA	NA	64.0475	-0.0121158	2.47802	-0.00488929	0.996099	0.999214	50.9754	0.441254	0.859238	0.51354	0.607573	0.999748	60.9007	0.455944	0.642794	0.709316	0.478129	0.999999	16.4985	0.015072	1.29073	0.0116771	0.990683	0.999918	43.8328	-0.195001	0.677352	-0.287887	0.773433	0.99992	301.254	21.0581	0	283.673	126.593	233.489	102.318	142.628	198.164	122.51	128.958	96.7926	134.607	78.6417	97.9048
AT1G03750	protein coding gene	SWI2	switch 2	NA	292.876	1.3221	0.909793	1.45318	0.146173	0.63629	122.667	-0.135281	0.611368	-0.221276	0.824878	0.999748	196.221	0.497544	0.378385	1.31492	0.188538	0.999999	105.037	0.420799	0.572958	0.734433	0.462685	0.999918	166.54	-0.549052	0.29497	-1.86138	0.0626906	0.99992	8.08808	6.57882	5.67135	1.15713	1.79989	2.89579	1.77183	2.9953	3.12416	3.85465	2.46709	2.29518	3.91381	6.45715	4.7776
AT1G03760	protein coding gene	AT1G03760	Prefoldin chaperone subunit family protein	NA	255.707	1.7536	0.81831	2.14295	0.0321171	0.332513	105.034	0.203968	0.634881	0.32127	0.748006	0.999748	179.264	0.228887	0.406862	0.562567	0.57373	0.999999	148.536	-0.205643	0.472385	-0.435329	0.663324	0.999918	171.531	-0.379523	0.352831	-1.07565	0.282084	0.99992	8.73478	11.9506	3.70396	2.56316	4.29753	2.45126	2.10554	3.23081	3.81166	4.85154	3.17013	3.90023	10.3058	6.97745	8.88096
AT1G03770	protein coding gene	RING1B	RING 1B	Encodes a nuclear localized protein with similarity to animal polycomb repressive core complex1 (PRC1) core component RING,Appears to function redundantly with ATRING1a, a close paralog, Both interact physically with CLF and LHP1 and appear to function together to repress class I KNOX gene expression,	144.914	0.0540931	1.11788	0.0483889	0.961406	0.996721	122.744	0.40818	0.601982	0.67806	0.497734	0.999748	165.078	0.106891	0.417043	0.256306	0.797714	0.999999	51.7026	-0.0182969	0.782998	-0.0233678	0.981357	0.999918	112.128	-0.100296	0.268824	-0.373091	0.709081	0.99992	1.77711	4.24479	2.32777	3.11292	4.4207	2.01918	2.32008	2.12119	3.31214	2.57067	3.06946	2.18601	1.55418	3.48419	2.44059
AT1G03780	protein coding gene	TPX2	targeting protein for XKLP2	Homolog of vertebrate TPX2, Protein has three domains involved in nuclear targeting, one in nuclear export and two in microtubule binding, Involved in mitotic spindle assembly during late prophase and early prometaphase,	870.036	1.11608	0.825378	1.3522	0.176312	0.686134	1325.52	0.304515	0.274431	1.10962	0.267161	0.999748	1574.45	0.22108	0.184675	1.19713	0.231256	0.999999	896.265	0.511466	0.22083	2.31611	0.0205522	0.999918	1189.13	-0.413395	0.37041	-1.11605	0.264402	0.99992	17.6326	15.2922	16.6888	1.68447	23.1077	23.6208	15.9733	18.8655	19.7869	20.6544	16.616	16.7532	37.6009	32.339	25.667
AT1G03790	protein coding gene	SOM	Zinc finger C-x8-C-x5-C-x3-H type family protein	Encodes SOMNUS (SOM), a nucleus-localized CCCH-type zinc finger protein, SOM negatively regulates light-dependent seed germination downstream of PIL5 (AT2G20180),	2.02494	-4.47988	4.815	-0.930401	0.352163	NA	9.60146	-0.14966	2.25812	-0.0662765	0.947158	NA	5.66543	3.54788	2.21828	1.59938	0.109736	0.999999	7.26192	-2.00362	1.95468	-1.02504	0.305344	0.999918	7.16931	0.623552	1.24001	0.502861	0.615062	0.99992	0	0	0.342116	0	0.0635254	0.603631	0	0.681118	0.219881	0.372046	0	0.0438192	0.314374	0.132017	0.657953
AT1G03800	protein coding gene	ERF10	ERF domain protein 10	encodes a member of the ERF (ethylene response factor) subfamily B-1 of ERF/AP2 transcription factor family (ATERF-10), The protein contains one AP2 domain, There are 15 members in this subfamily including ATERF-3, ATERF-4, ATERF-7, and leafy petiole,	2.16958	-4.57816	4.81302	-0.951204	0.341501	NA	51.6978	0.852921	0.902716	0.944839	0.344741	0.999748	35.1884	-0.84106	0.851075	-0.988232	0.323039	0.999999	19.211	-0.0216478	1.20291	-0.0179962	0.985642	0.999918	29.0342	-0.120297	0.9425	-0.127636	0.898437	0.99992	0	0	0.556148	0	2.13379	5.23543	1.25579	2.5189	0.937747	1.21141	2.40157	1.31771	1.98994	2.57637	1.68901
AT1G03810	protein coding gene	AT1G03810	Nucleic acid-binding, OB-fold-like protein	NA	0	NA	NA	NA	NA	NA	0	NA	NA	NA	NA	NA	0.640527	-2.04491	4.83881	-0.422607	0.672582	NA	0.411186	1.73454	4.91993	0.352554	0.724423	0.999918	0.296685	0.585614	3.04731	0.192174	0.847606	NA	0	0	0	0	0	0	0	0	0	0	0.116395	0.0526808	0	0.3161	0
AT1G03820	protein coding gene	AT1G03820	E6-like protein	NA	0.868128	3.22701	4.84806	0.66563	0.505648	NA	76.8987	-0.44525	0.685533	-0.649496	0.516018	0.999748	107.462	-0.642621	0.555294	-1.15726	0.247165	0.999999	90.8856	-0.578406	0.606082	-0.954335	0.339914	0.999918	80.5615	0.576407	1.05795	0.544832	0.585869	0.99992	0.181551	0	0	0	4.47513	3.95174	5.84248	4.73983	2.99526	5.27136	5.04168	7.28465	8.27312	11.8913	19.1425
AT1G03830	protein coding gene	AT1G03830	guanylate-binding family protein	NA	549.626	0.853058	0.870531	0.979928	0.327122	0.834346	387.172	0.0686424	0.361724	0.189764	0.849494	0.999748	478.26	0.622691	0.265397	2.34627	0.0189625	0.643194	210.57	-0.0196787	0.384307	-0.0512058	0.959162	0.999918	381.722	-0.33385	0.262991	-1.26943	0.204286	0.99992	10.0958	6.32242	9.73761	1.25259	5.77627	5.06183	4.58874	4.91686	5.47407	6.06249	3.47462	3.72077	6.04559	5.57647	5.71388
AT1G03840	protein coding gene	MGP	C2H2 and C2HC zinc fingers superfamily protein	MGP is a nuclear-localized putative transcription factor with three zinc finger domains, MGP can interact with three proteins implicated in root patterning: SCR, SHR, and JKD in Y2H assays, and these interactions depend on the first zinc finger in MGP, MGP appears to be a direct transcriptional target of SHR and SCR, based on promoter binding assays, though it is not expressed in the QC, based on…	129.29	-1.47924	1.78949	-0.826624	0.40845	0.880725	25.1285	-0.373463	1.2417	-0.300767	0.763592	0.999748	36.7161	-2.84547	0.92235	-3.08503	0.00203533	0.171401	41.4948	-0.380975	0.827804	-0.460223	0.645356	0.999918	54.8268	1.12614	0.727054	1.5489	0.121405	0.99992	0.0251308	3.32771	9.75779	0.792033	0.25097	0.907355	0.429194	0.954978	0.262008	0.0887456	1.19494	1.30879	2.25276	1.79605	2.42633
AT1G03850	protein coding gene	GRXS13	Glutaredoxin family protein	Encodes glutaredoxin ATGRXS13, required to facilitate Botrytis cinerea infection of Arabidopsis thaliana plants, Sylvain La Camera et al (2011, PMID:21756272) reported a third splice variant in addition to the two annotated in TAIR10,	87.546	-2.97557	1.80057	-1.65257	0.0984189	0.545271	29.569	0.18516	1.07285	0.172587	0.862976	0.999748	38.3727	-0.211536	0.856792	-0.246893	0.804991	0.999999	27.1487	0.686456	1.28375	0.534725	0.59284	0.999918	41.3066	0.582254	0.672703	0.865544	0.386741	0.99992	1.86372	0.0301467	12.5777	4.88243	3.45897	1.78209	2.06323	2.1395	3.68401	1.2067	3.03075	2.47086	7.42974	2.1965	0.370198
AT1G03860	protein coding gene	PHB2	prohibitin 2	prohibitin 2	1718	0.250883	0.569681	0.440392	0.659653	0.954347	2020.15	-0.237867	0.275473	-0.863487	0.38787	0.999748	2519.01	0.0778837	0.164192	0.474346	0.635253	0.999999	924.291	-0.0816591	0.23435	-0.34845	0.727502	0.999918	1719.1	0.0655785	0.232312	0.282286	0.777725	0.99992	26.715	64.1491	60.786	21.2942	56.8653	43.0184	63.3532	45.1312	56.3013	49.0322	48.5139	47.3027	53.9081	48.5077	62.4231
AT1G03870	protein coding gene	FLA9	FASCICLIN-like arabinoogalactan 9	fasciclin-like arabinogalactan-protein 9 (Fla9)	60.961	0.222338	1.96106	0.113376	0.909732	0.991143	1504.39	-0.167911	0.343091	-0.489405	0.624555	0.999748	1918.86	-0.150703	0.631156	-0.238772	0.811282	0.999999	222.599	-0.0140972	0.384925	-0.0366233	0.970785	0.999918	866.66	0.170266	0.857731	0.198508	0.842648	0.99992	3.32663	4.00342	7.74107	0.0786883	109.834	68.0937	121.062	62.9953	119.466	55.6897	120.608	64.8289	25.8545	33.0712	31.9163
AT1G03880	protein coding gene	CRU2	cruciferin 2	Protein is tyrosine-phosphorylated and its phosphorylation state is modulated in response to ABA in Arabidopsis thaliana seeds,	535.289	-2.09382	0.854914	-2.44915	0.0143192	0.214575	14.9	-3.7145	1.97654	-1.87929	0.0602043	0.999748	2.10551	1.97704	3.87557	0.510129	0.609961	NA	1.72557	-1.00524	3.94348	-0.254911	0.798792	0.999918	29.5738	1.85472	1.36372	1.36004	0.173817	0.99992	2.4833	8.0754	12.6001	27.3814	0	0.125697	0.068406	1.36081	0	0.141484	0	0.0333197	0.132989	0	0.143221
AT1G03890	protein coding gene	AT1G03890	RmlC-like cupins superfamily protein	NA	98.8996	-2.88967	2.66771	-1.0832	0.278719	0.801121	6.09113	3.71085	2.9699	1.24949	0.211487	NA	0.101657	0.186379	4.97084	0.0374945	0.970091	NA	7.33736	0.59568	1.90081	0.313382	0.75399	0.999918	7.04499	-1.77427	1.54868	-1.14567	0.251931	0.99992	1.46421	0	0	9.52752	0	0.838494	0.0610007	0	0	0	0	0.0111629	0.889748	0.538064	0.670346
AT1G03900	protein coding gene	ABCI18	non-intrinsic ABC protein 4	member of NAP family, an heterogeneous subfamily of the ATP-binding Cassette (ABC) superfamily of membrane transporters, The NAPs proteins are characterized by having only one nucleotide-binding folds (NBFs) domain,	1346.94	-0.15542	0.569285	-0.273009	0.784846	0.975925	843.224	-0.00803	0.297981	-0.026948	0.978501	0.999748	1126.53	0.095195	0.197043	0.483118	0.629012	0.999999	554.637	-0.202276	0.25589	-0.790479	0.429248	0.999918	920.474	0.124097	0.156423	0.793341	0.427579	0.99992	41.962	33.9186	34.2832	47.6137	26.7079	30.8196	26.9588	26.471	32.0062	28.386	26.3757	27.8692	35.8506	39.2539	44.3419
AT1G03905	protein coding gene	ABCI19	P-loop containing nucleoside triphosphate hydrolases superfamily protein	NA	131.055	0.0379066	1.35237	0.0280298	0.977638	0.998727	105.678	-0.0891583	0.641907	-0.138896	0.889532	0.999748	120.031	0.589758	0.487463	1.20985	0.226336	0.999999	72.4772	-0.681497	0.642687	-1.06039	0.288968	0.999918	105.348	0.119675	0.356836	0.335377	0.73734	0.99992	0.753748	6.28442	5.86268	1.48437	3.21196	2.63043	3.9462	1.79986	3.9606	2.25576	2.02084	1.95353	3.75438	2.80297	5.92283
AT1G03910	protein coding gene	AT1G03910	cactus-binding carboxy-terminal, cactin	Encodes the Arabidopsis homolog of a conserved eukaryotic protein without known functional domains, The protein that localizes to nuclear speckles and colocalizes with known splicing proteins,	975.037	-0.522891	0.527575	-0.991121	0.321627	0.829297	1176.21	-0.0529678	0.277901	-0.190599	0.84884	0.999748	1255.72	0.167128	0.20891	0.800002	0.42371	0.999999	605.766	-0.0386454	0.268391	-0.143989	0.885509	0.999918	987.151	0.120719	0.210444	0.573639	0.566212	0.99992	8.10384	13.8133	18.6211	13.2593	16.8206	18.8764	18.1052	16.1214	17.793	13.2105	13.5278	12.9524	16.8242	22.3012	21.9304
AT1G03920	protein coding gene	AT1G03920	Protein kinase family protein	NA	3818.33	-2.09894	0.422546	-4.96736	6.78717e-07	0.000156494	36.0094	0.594734	1.07049	0.555573	0.578503	0.999748	52.8039	-0.395537	0.693296	-0.570516	0.568328	0.999999	41.4315	0.0892164	0.942511	0.0946582	0.924586	0.999918	110.938	-1.12397	0.693865	-1.61986	0.105262	0.99992	18.9193	33.8055	124.89	100.394	0.3999	1.35356	0.751356	0.337206	0.836241	0.573549	1.09278	0.703011	2.81902	0.862803	0.974847
AT1G03930	protein coding gene	ADK1	dual specificity kinase 1	Phosphorylates serine, threonine, and tyrosine	380.59	-0.804453	0.749407	-1.07345	0.283068	0.80434	580.237	-0.406792	0.355114	-1.14553	0.251991	0.999748	694.676	-0.14862	0.259912	-0.571809	0.567451	0.999999	182.367	0.174726	0.41672	0.419289	0.675005	0.999918	433.729	0.327972	0.317247	1.03381	0.301226	0.99992	2.86333	6.19212	8.56082	7.07661	11.6851	6.73039	11.81	10.5663	10.6635	7.54184	10.7637	8.62611	8.17413	6.78849	6.12568
AT1G03935	non-coding gene	AT1G03935	NA	NA	17.5009	-0.104412	3.34537	-0.0312109	0.975101	0.998279	1.81234	0.684223	4.1911	0.163256	0.870317	NA	5.43127	0.671559	1.91582	0.350534	0.725938	0.999999	3.1204	0.25612	3.41881	0.074915	0.940282	0.999918	6.04055	-0.140966	1.03652	-0.136	0.891821	0.99992	51.8737	32.8618	0	76.4183	5.92171	8.39017	7.7022	0	14.2042	14.7056	13.4697	4.53705	41.528	0	36.9283
AT1G03940	protein coding gene	AT1G03940	HXXXD-type acyl-transferase family protein	NA	79.4506	-1.59748	1.70941	-0.934522	0.350035	0.846408	311.817	-0.231256	0.408434	-0.566201	0.571257	0.999748	698.874	-0.145265	0.357573	-0.406252	0.684557	0.999999	69.5705	-0.500641	0.706117	-0.709005	0.478321	0.999918	262.25	0.316186	0.704113	0.449056	0.653392	0.99992	2.0686	0.332569	8.61553	0.62644	12.8861	8.06699	11.5205	11.0293	12.9424	23.1617	15.3146	23.1617	6.32271	2.40563	6.22051
AT1G03950	protein coding gene	VPS2,3	vacuolar protein sorting-associated protein 2,3	NA	256.962	-1.36378	0.91928	-1.48353	0.137933	0.623721	73.8878	0.123553	0.718916	0.17186	0.863548	0.999748	76.3068	0.118099	0.568183	0.207854	0.835343	0.999999	55.4252	-0.290533	0.730281	-0.397837	0.690751	0.999918	105.037	0.658764	0.409491	1.60874	0.107674	0.99992	3.01751	4.93428	6.9478	11.9988	2.81644	2.00194	2.57686	1.50497	1.99868	1.74312	1.42075	1.87457	3.6131	2.94819	4.82421
AT1G03960	protein coding gene	AT1G03960	Calcium-binding EF hand family protein	NA	373.581	-0.0285479	0.826773	-0.0345293	0.972455	0.997494	212.917	0.775767	0.48348	1.60455	0.108594	0.999748	327.998	0.385091	0.292628	1.31598	0.188182	0.999999	157.911	0.378601	0.455212	0.831703	0.405577	0.999918	255.847	-0.286297	0.251411	-1.13876	0.254802	0.99992	5.2859	7.82996	12.4042	2.75095	4.74285	4.05471	1.73732	2.97052	4.78341	4.77391	3.59609	3.43758	8.14617	5.75662	4.89445
AT1G03970	protein coding gene	GBF4	G-box binding factor 4	encodes a basic leucine zipper G-box binding factor that can bind to G-box motifs only as heterodimers with GBF2 or GBF3, A single amino acid change can confer G-box binding as homodimers,	872.066	0.315223	0.64249	0.490627	0.62369	0.948928	192.557	0.130537	0.48426	0.269561	0.787498	0.999748	262.06	-0.170247	0.341057	-0.499176	0.617655	0.999999	179.066	0.408323	0.438831	0.930479	0.352123	0.999918	334.952	-0.169861	0.409115	-0.415192	0.678002	0.99992	32.9098	74.3782	35.9965	45.4156	11.3069	13.1142	8.56109	11.9804	11.2979	11.5306	14.1802	10.6212	23.9149	29.0321	24.1165
AT1G03980	protein coding gene	PCS2	phytochelatin synthase 2	Encodes a protein with phytochelatin synthase activity which binds Cd2 and Cd-glutathione complexes with high affinity, The protein has been postulated to be involved in Cd2 tolerance, AtPCS2 expression appears to be less than that of AtPCS1, explaining the inability of endogenous AtPCS2 to substitute for AtPCS1 in the cad1-3 mutant (AtPCS1 null),	23.9165	-1.08276	2.25348	-0.480483	0.630884	0.948968	90.0251	0.988914	0.660783	1.49658	0.134503	0.999748	74.8983	1.50184	0.597912	2.5118	0.0120117	0.519381	38.3558	1.35677	0.949346	1.42916	0.152959	0.999918	57.9006	-0.985962	0.513542	-1.91993	0.0548672	0.99992	0.362326	0.546408	0.871264	0.992208	2.77695	4.31224	1.76141	1.55496	2.89101	1.67875	0.886691	0.66882	5.3812	2.06567	0.883288
AT1G03982	protein coding gene	AT1G03982	PAK-box/P21-Rho-binding family protein	NA	89.3625	-9.92191	2.50299	-3.96402	7.36979e-05	0.00682554	9.86128	0.765858	1.91562	0.399796	0.689307	NA	6.56319	1.10714	2.68927	0.411689	0.680567	0.999999	15.3014	0.710048	1.43391	0.495183	0.620471	0.999918	11.3157	-0.477076	1.1349	-0.42037	0.674215	0.99992	0	0	0.285201	12.3926	0.48968	0.704417	0.61662	0.0416795	0	0.639753	0	0.282644	2.5192	1.36121	0.362913
AT1G03987	non-coding gene	NA	NA	NA	0	NA	NA	NA	NA	NA	3.4966	-0.285394	3.19144	-0.0894247	0.928744	NA	1.41913	-3.1901	4.52208	-0.705451	0.48053	NA	1.17718	-3.9145	4.83885	-0.808972	0.418531	0.999918	1.69618	1.62376	2.01946	0.804056	0.421364	NA	0	0	0	0	1.26292	1.06888	0	2.5738	0	0	1.60023	0.119537	0	0	0
AT1G03990	protein coding gene	AT1G03990	Long-chain fatty alcohol dehydrogenase family protein	NA	174.247	1.91622	1.42549	1.34426	0.178865	0.690957	104.056	0.0851194	0.696757	0.122165	0.902768	0.999748	148.509	0.101809	0.480305	0.211967	0.832133	0.999999	70.6982	0.632531	0.651679	0.970617	0.331739	0.999918	116.563	-0.613525	0.45317	-1.35385	0.175784	0.99992	8.43949	2.4933	3.60636	0.116821	2.28191	2.7696	1.0913	3.26936	3.19052	2.29416	3.20192	1.74422	3.66462	4.97111	3.13222
AT1G03993	non-coding gene	NA	Natural antisense transcript overlaps with AT1G01040	NA	38.0276	-1.07373	2.73474	-0.392627	0.694595	0.962506	8.75182	6.7243	2.52057	2.66777	0.00763567	NA	49.7908	0.0792867	0.711031	0.111509	0.911212	0.999999	20.7405	1.77471	1.34564	1.31885	0.187218	0.999918	27.6547	-0.464411	1.00868	-0.460413	0.64522	0.99992	3.98772	0	10.8262	0.323717	1.19855	2.08133	0	0	3.34192	4.27544	4.31654	2.64567	7.72674	5.55301	3.623
AT1G03997	non-coding gene	NA	Natural antisense transcript overlaps with AT1G01050	NA	0	NA	NA	NA	NA	NA	0	NA	NA	NA	NA	NA	0	NA	NA	NA	NA	NA	0	NA	NA	NA	NA	NA	0	NA	NA	NA	NA	NA	0	0	0	0	0	0	0	0	0	0	0	0	0	0	0
AT1G04000	protein coding gene	AT1G04000	hypothetical protein	NA	1300.61	0.499061	0.461795	1.0807	0.279832	0.801958	470.784	0.0463893	0.338474	0.137054	0.890988	0.999748	606.983	0.1474	0.235235	0.626606	0.530917	0.999999	488.7	0.205818	0.27407	0.750968	0.452672	0.999918	682.765	-0.213034	0.255815	-0.832769	0.404975	0.99992	74.391	78.9858	71.8042	42.2051	27.6682	26.6363	23.9957	24.4445	29.0155	26.2035	23.2984	24.5418	60.9092	65.5483	59.6456
AT1G04003	non-coding gene	NA	NA	NA	0	NA	NA	NA	NA	NA	3.8677	2.81226	3.48037	0.808036	0.41907	NA	0	NA	NA	NA	NA	NA	2.10287	0.609669	4.02721	0.151388	0.87967	0.999918	1.94627	-1.62321	2.82504	-0.57458	0.565575	NA	0	0	0	0	0	7.11965	0	0.949702	0	0	0	0	6.29093	0	0
AT1G04007	non-coding gene	NA	Natural antisense transcript overlaps with AT1G01160	NA	0	NA	NA	NA	NA	NA	0	NA	NA	NA	NA	NA	0	NA	NA	NA	NA	NA	0	NA	NA	NA	NA	NA	0	NA	NA	NA	NA	NA	0	0	0	0	0	0	0	0	0	0	0	0	0	0	0
AT1G04010	protein coding gene	PSAT1	phospholipid sterol acyl transferase 1	NA	277.442	0.774881	0.849408	0.91226	0.361632	0.853604	129.477	0.394869	0.582521	0.677864	0.497858	0.999748	176.686	0.475196	0.394505	1.20454	0.228381	0.999999	124.838	0.0940266	0.504564	0.186352	0.852169	0.999918	170.927	-0.379603	0.25165	-1.50845	0.131438	0.99992	3.95464	3.66557	3.8012	1.18832	2.247	1.47476	0.978922	1.6085	2.28463	1.60725	1.41507	1.27692	3.98269	2.85568	2.85594
AT1G04013	non-coding gene	NA	Natural antisense transcript overlaps with AT1G01170	NA	0	NA	NA	NA	NA	NA	0	NA	NA	NA	NA	NA	0	NA	NA	NA	NA	NA	0	NA	NA	NA	NA	NA	0	NA	NA	NA	NA	NA	0	0	0	0	0	0	0	0	0	0	0	0	0	0	0
AT1G04017	non-coding gene	NA	NA	NA	28.7493	3.12243	3.37336	0.925614	0.354647	0.848919	11.4538	-0.355428	2.05298	-0.173127	0.862551	NA	12.009	0.233814	1.54492	0.151344	0.879704	0.999999	6.17114	0.814184	2.13081	0.3821	0.702387	0.999918	13.2638	-1.0966	0.994994	-1.10212	0.27041	0.99992	0	54.2026	7.07956	0	9.93562	0	10.5672	1.23939	1.51808	8.95415	1.64473	6.46788	14.9095	1.88068	4.67949
AT1G04020	protein coding gene	BARD1	breast cancer associated RING 1	Encodes a protein containing two tandem BRCA1 C-Terminal (BRCT) domains, which function in phosphorylation-dependent protein?protein interactions,Loss of function mutations cause defects in meristem organization due to failure to repress WUS, BARD1 binds to WUS promoter and over expression of BARD reduces the extent of WUS expression,	806.82	-0.432918	0.538921	-0.803305	0.421799	0.88772	632.845	-0.16785	0.33406	-0.502456	0.615347	0.999748	673.494	-0.046042	0.243424	-0.189143	0.84998	0.999999	173.073	-0.0434816	0.42865	-0.101438	0.919202	0.999918	516.133	0.240898	0.257063	0.937118	0.348698	0.99992	10.2969	11.4644	16.3244	13.413	11.3745	10.3894	13.5581	9.03514	8.35625	9.75158	9.30842	8.68367	5.7273	7.41847	6.29969
AT1G04023	non-coding gene	NA	NA	NA	0	NA	NA	NA	NA	NA	5.70196	0.442792	2.97578	0.148799	0.881713	NA	3.36056	4.57123	2.83505	1.6124	0.106876	NA	2.57315	-0.972459	3.08212	-0.315516	0.75237	0.999918	3.22719	-0.451397	1.53622	-0.293837	0.768883	0.99992	0	0	0	0	0	3.72562	2.63187	0	1.57555	1.52049	0	0.0982647	1.02248	1.07101	0.76215
AT1G04027	non-coding gene	MIR2112	NA	NA	0	NA	NA	NA	NA	NA	0	NA	NA	NA	NA	NA	0	NA	NA	NA	NA	NA	0	NA	NA	NA	NA	NA	0	NA	NA	NA	NA	NA	0	0	0	0	0	0	0	0	0	0	0	0	0	0	0
AT1G04030	protein coding gene	AT1G04030	eisosome protein	NA	1461.51	-1.10916	0.534919	-2.07351	0.0381245	0.360174	117.743	0.381479	0.584333	0.652845	0.513856	0.999748	228.075	0.954685	0.386062	2.47288	0.0134029	0.544511	139.448	0.545385	0.504782	1.08044	0.279947	0.999918	291.331	-0.303008	0.525155	-0.576988	0.563948	0.99992	17.4597	27.1596	41.1336	50.9851	3.4941	3.74913	2.08778	3.02683	7.37212	5.01228	3.64792	2.51223	7.05382	12.0636	7.5335
AT1G04033	non-coding gene	NA	NA	NA	0	NA	NA	NA	NA	NA	0	NA	NA	NA	NA	NA	0.566459	3.26245	4.95304	0.658677	0.510103	NA	0.294295	-1.91535	4.99743	-0.383267	0.701522	0.999918	0.242208	-0.235279	3.05678	-0.0769697	0.938648	NA	0	0	0	0	0	0	0	0	0	0.384862	0	0	0	0	0
AT1G04037	non-coding gene	NA	NA	NA	0	NA	NA	NA	NA	NA	5.10243	-0.506088	2.37654	-0.212951	0.831365	NA	6.33804	-0.9299	1.83864	-0.505755	0.613029	0.999999	2.89716	-1.90988	3.15114	-0.606094	0.544453	0.999918	3.8286	1.09453	1.0268	1.06596	0.286441	0.99992	0	0	0	0	1.81658	1.84429	2.19333	2.58923	2.37791	0.790668	3.09927	2.78027	2.1798	0	5.71335
AT1G04040	protein coding gene	AT1G04040	HAD superfamily, subfamily IIIB acid phosphatase	NA	104.434	0.124016	1.82626	0.0679071	0.94586	0.995583	887.482	-0.136132	0.334482	-0.406992	0.684014	0.999748	1033.99	-0.213216	0.270669	-0.787737	0.43085	0.999999	58.4562	1.03079	0.749962	1.37446	0.1693	0.999918	474.962	0.133152	0.845916	0.157406	0.874925	0.99992	7.05536	1.39348	0.124081	6.62434	43.0807	35.5115	50.8158	28.9384	41.3383	26.3796	43.8962	31.4341	10.0122	5.45761	2.75633
AT1G04043	non-coding gene	NA	Natural antisense transcript overlaps with AT1G01720	NA	0	NA	NA	NA	NA	NA	0	NA	NA	NA	NA	NA	0	NA	NA	NA	NA	NA	0	NA	NA	NA	NA	NA	0	NA	NA	NA	NA	NA	0	0	0	0	0	0	0	0	0	0	0	0	0	0	0
AT1G04047	non-coding gene	NA	Natural antisense transcript overlaps with AT1G01725	NA	7.77636	6.40306	4.79179	1.33626	0.181466	NA	170.871	-0.659174	1.56867	-0.42021	0.674332	0.999748	132.787	0.344386	0.483919	0.71166	0.476676	0.999999	177.506	0.530618	0.425517	1.247	0.212398	0.999918	147.425	-0.134179	1.10092	-0.121879	0.902995	0.99992	0	5.95952	0	0	17.6678	32.2968	4.54621	67.5879	27.7001	17.425	20.7999	13.3922	73.8803	99.3311	59.438
AT1G04050	protein coding gene	SUVR1	histone-lysine N-methyltransferase SUVR2-like protein	Encodes SUVR1, one of the four closely related Arabidopsis SUVR proteins that belong to the SU(VAR)3-9 subgroup of SET-domain proteins, Proteins containing the evolutionarily conserved SET domain are involved in regulation of eukaryotic gene expression and chromatin structure through their histone lysine methyltransferase (HMTase) activity, SUVR1, SUVR2 and SUVR4 proteins contain a novel domain a…	940.746	1.27382	0.556827	2.28764	0.0221588	0.275478	215.396	1.30515	0.520477	2.50761	0.012155	0.999748	342.755	1.17551	0.344941	3.40787	0.000654719	0.0760409	350.279	0.285905	0.322939	0.885324	0.375982	0.999918	441.136	-0.844028	0.428651	-1.96903	0.0489494	0.99992	21.0825	16.1626	8.09534	7.5137	4.60811	5.02465	1.0875	2.48753	7.00335	4.36002	2.78856	2.04983	14.7491	11.1643	11.3922
AT1G04053	non-coding gene	NA	Natural antisense transcript overlaps with AT1G01750	NA	13.492	0.752566	4.31605	0.174365	0.861579	NA	21.5748	0.668305	1.28382	0.520559	0.602674	0.999748	40.1655	-0.0707531	0.837894	-0.0844416	0.932705	0.999999	7.61286	2.08218	2.11753	0.983306	0.325457	0.999918	19.0288	-0.4847	0.812092	-0.596854	0.550605	0.99992	0	2.94496	2.05768	0	3.76022	1.0501	1.271	1.47787	4.04479	1.30868	2.82774	2.67224	1.86456	2.98755	0
AT1G04057	non-coding gene	NA	Natural antisense transcript overlaps with AT1G01760	NA	0	NA	NA	NA	NA	NA	0	NA	NA	NA	NA	NA	0	NA	NA	NA	NA	NA	0.294778	-1.91653	4.99734	-0.383509	0.701342	0.999918	0.126795	0.140681	3.05667	0.0460242	0.963291	NA	0	0	0	0	0	0	0	0	0	0	0	0	0	0	1.00733
AT1G04063	non-coding gene	NA	NA	NA	0	NA	NA	NA	NA	NA	5.52116	0.692746	2.3624	0.293238	0.76934	NA	3.62195	-1.68208	2.39517	-0.70228	0.482505	NA	1.8679	2.40509	3.95063	0.608788	0.542665	0.999918	2.93078	-0.365528	1.15751	-0.315789	0.752163	0.99992	0	0	0	0	0.610451	1.82723	0.295576	1.09294	0.186427	0.312347	0.855129	0.663779	0.520298	1.98474	0.462608
AT1G04067	non-coding gene	NA	Natural antisense transcript overlaps with AT1G01840	NA	12.8818	-3.20201	4.34075	-0.737664	0.460719	NA	23.2021	0.322011	1.25276	0.257042	0.797147	0.999748	10.8777	0.793792	1.38029	0.57509	0.565231	0.999999	6.15617	-6.30145	2.66986	-2.36022	0.0182643	0.999918	13.1287	0.774509	1.00241	0.77265	0.439729	0.99992	0	0.770284	8.97774	0	2.16373	6.00131	4.22246	1.95209	2.19928	1.34449	0.934412	0.986008	0	0	3.02816
AT1G04070	protein coding gene	TOM22-I	translocase of outer membrane 22-I	Subunit of the TOM complex, a translocase in the outer mitochondrial membrane that selectively allows proteins with a mitochondrial targeting sequence to enter the mitochondrion,	1019.7	0.462044	0.667893	0.691793	0.489067	0.912698	217.151	-0.160174	0.47709	-0.335731	0.737074	0.999748	275.708	0.0801638	0.321203	0.249573	0.802917	0.999999	181.869	-0.26355	0.427467	-0.616539	0.537539	0.999918	373.383	-0.0877288	0.444164	-0.197514	0.843425	0.99992	131.551	109.356	54.6656	109.003	29.0165	17.7283	28.7263	19.3468	23.5028	26.188	23.0236	22.1534	45.8928	34.0998	42.6478
AT1G04073	non-coding gene	NA	Natural antisense transcript overlaps with AT1G01860	NA	4.16528	-5.49167	4.79956	-1.1442	0.25254	NA	0	NA	NA	NA	NA	NA	0	NA	NA	NA	NA	NA	0	NA	NA	NA	NA	NA	0.781645	2.93581	3.00429	0.977206	0.328467	NA	0	0	7.59122e-08	6.73394	0	0	0	0	0	0	0	0	0	0	0
AT1G04077	non-coding gene	NA	Natural antisense transcript overlaps with AT1G01900	NA	442.288	-1.92278	0.697489	-2.75672	0.0058384	0.130144	27.3338	1.14065	1.17164	0.973549	0.33028	0.999748	47.7592	-0.452546	0.879465	-0.51457	0.606854	0.999999	5.659	-2.78115	2.74994	-1.01135	0.31185	0.999918	100.263	1.58651	1.02294	1.55094	0.120917	0.99992	7.71058	15.6324	55.8321	34.7558	1.41008	3.69653	0.720748	1.46441	3.66036	0.739509	3.39488	2.30791	0.401404	0	2.98991
AT1G04080	protein coding gene	PRP39	Tetratricopeptide repeat (TPR)-like superfamily protein	NA	3891.52	0.310117	0.374367	0.828376	0.407458	0.880581	2836.92	0.132192	0.25748	0.513406	0.607667	0.999748	4519.72	0.114579	0.182121	0.62914	0.529258	0.999999	1390.83	0.430699	0.18965	2.27102	0.0231457	0.999918	2905.49	-0.181732	0.142089	-1.27901	0.200894	0.99992	50.1639	62.0773	61.2594	33.9201	44.6133	38.207	30.4688	38.8806	59.7443	46.0962	51.4974	42.3082	51.7932	51.6865	35.8521
AT1G04083	non-coding gene	NA	Natural antisense transcript overlaps with AT1G01910	NA	0	NA	NA	NA	NA	NA	0	NA	NA	NA	NA	NA	0	NA	NA	NA	NA	NA	0	NA	NA	NA	NA	NA	0	NA	NA	NA	NA	NA	0	0	0	0	0	0	0	0	0	0	0	0	0	0	0
AT1G04087	non-coding gene	NA	NA	NA	3.76061	-5.36415	4.80121	-1.11725	0.263887	NA	7.00873	2.72375	2.26729	1.20132	0.229626	NA	0.406629	-1.4357	4.86672	-0.295003	0.767992	NA	6.90046	-0.946683	2.17822	-0.434613	0.663843	0.999918	5.66761	0.309445	1.51947	0.203653	0.838625	0.99992	0	0	11.7111	0	1.39834	11.8661	1.42458	0.474851	0	0	0	0.722143	11.4381	0	11.9411
AT1G04090	protein coding gene	AT1G04090	vacuolar sorting-associated protein (DUF946)	NA	91.5105	0.57037	1.38233	0.412614	0.67989	0.959291	19.7223	0.254219	1.52665	0.166521	0.867747	0.999748	16.8023	-0.0637764	1.21779	-0.0523705	0.958233	0.999999	13.0288	0.687127	1.61026	0.426717	0.669585	0.999918	30.153	-0.412452	0.689039	-0.59859	0.549446	0.99992	2.91414	2.49347	3.68915	0.598159	0.288542	0.914579	0.904906	0.0490967	0.524984	0.187155	0.237398	0.47105	1.1347	0.797338	1.13676
AT1G04093	non-coding gene	NA	NA	NA	12.5296	-7.08635	4.78975	-1.47948	0.139012	NA	1.28588	-1.07506	4.77214	-0.225279	0.821762	NA	0.817734	-0.411224	4.82933	-0.0851512	0.932141	NA	0	NA	NA	NA	NA	NA	0.491811	0.704496	2.4251	0.290501	0.771433	NA	0	0	0	6.41696	0.282076	0	0.40874	0.144305	0.210805	0	0	0.269948	0	0	0
AT1G04097	non-coding gene	NA	Natural antisense transcript overlaps with AT1G02305	NA	0	NA	NA	NA	NA	NA	0	NA	NA	NA	NA	NA	0	NA	NA	NA	NA	NA	0	NA	NA	NA	NA	NA	0	NA	NA	NA	NA	NA	0	0	0	0	0	0	0	0	0	0	0	0	0	0	0
AT1G04100	protein coding gene	IAA10	indoleacetic acid-induced protein 10	Auxin induced gene, IAA10 (IAA10),	275.135	-0.230679	0.965762	-0.238857	0.811216	0.980001	91.7979	-0.799379	0.634959	-1.25895	0.20805	0.999748	107.692	0.0588446	0.521042	0.112936	0.910081	0.999999	47.2829	-0.0218041	0.847044	-0.0257414	0.979464	0.999918	114.908	0.318289	0.405247	0.785419	0.432208	0.99992	13.2544	3.93906	10.5949	10.3266	2.99273	2.40846	4.48961	4.16752	3.73197	2.99045	2.33479	3.81591	5.95018	1.98047	3.52389
AT1G04103	non-coding gene	NA	Natural antisense transcript overlaps with AT1G02310	NA	0.723194	-3.02551	4.86629	-0.621727	0.534121	NA	7.81822	1.71008	2.32481	0.735578	0.461988	NA	4.38367	-1.20201	2.29545	-0.523651	0.600521	0.999999	5.69874	-0.355455	2.11325	-0.168203	0.866424	0.999918	5.30885	-0.0711636	1.07256	-0.0663493	0.9471	0.99992	0	0	0.276351	0	0.186431	0.898002	0	0.308317	0.0431445	0.145922	0.0569679	0.341638	0.609884	0.310555	0.522831
AT1G04105	protein coding gene	AT1G04105	hypothetical protein	NA	0	NA	NA	NA	NA	NA	0	NA	NA	NA	NA	NA	0	NA	NA	NA	NA	NA	0	NA	NA	NA	NA	NA	0	NA	NA	NA	NA	NA	0	0	0	0	0	0	0	2.73743e-09	0	0	0	0	0	0	0
AT1G04107	novel-transcribed gene	NA	NA	NA	518.29	-0.223158	0.895215	-0.249278	0.803145	0.978799	106.686	-0.028776	0.604559	-0.0475984	0.962036	0.999748	130.981	-0.265265	0.467663	-0.567214	0.570569	0.999999	95.5374	-0.019755	0.606681	-0.0325624	0.974024	0.999918	190.59	0.235307	0.497188	0.473275	0.636017	0.99992	69.3942	156.985	52.1175	176.867	31.1653	20.6018	26.996	21.5944	27.5879	19.1907	31.8586	22.4309	54.0245	46.9819	31.9415
AT1G04110	protein coding gene	SDD1	Subtilase family protein	Initially identified as a mutation affecting stomatal development and distribution, Encodes a protein similar to serine proteases,	49.2434	2.63695	2.20894	1.19376	0.232572	0.756568	150.509	0.0266481	0.527159	0.0505505	0.959684	0.999748	148.04	-0.00236299	0.441421	-0.00535315	0.995729	0.999999	27.8131	-0.341221	0.99845	-0.341751	0.732539	0.999918	88.6244	-0.135208	0.630125	-0.214573	0.830101	0.99992	1.62521	2.47785	0.808635	0	4.21872	4.06576	4.55373	2.96541	3.54793	2.55586	2.50254	3.34204	1.49229	1.33731	1.63448
AT1G04117	non-coding gene	NA	Natural antisense transcript overlaps with AT1G02420	NA	25.3118	-8.10664	3.97908	-2.03731	0.0416187	0.372968	38.5282	-0.313489	0.970735	-0.32294	0.74674	0.999748	55.9681	0.367632	0.749714	0.490363	0.623877	0.999999	17.7994	-1.61371	1.68458	-0.95793	0.338098	0.999918	33.2814	0.741425	1.05851	0.70044	0.483652	0.99992	0	0	5.24824	0	1.12988	1.99336	2.27739	1.34457	1.31343	3.05822	2.03083	1.22572	0	1.77364	3.86798
AT1G04120	protein coding gene	ABCC5	multidrug resistance-associated protein 5	encodes a high-affinity inositol hexakisphosphate transporter that plays a role in guard cell signaling and phytate storage, It is a member of MRP subfamily / ABC transporter subfamily C,	1628.46	-0.817337	0.444852	-1.83732	0.0661621	0.465215	566.563	-0.410372	0.332082	-1.23576	0.216549	0.999748	795.742	-0.277299	0.227141	-1.22082	0.222154	0.999999	472.289	-0.199337	0.312452	-0.637977	0.523489	0.999918	802.839	0.535431	0.25723	2.08152	0.0373861	0.99992	9.00064	11.7091	25.1514	13.3233	5.0752	4.50072	5.2245	6.46752	5.29664	5.23206	6.74678	5.54202	8.19843	10.1374	8.15528
AT1G04123	non-coding gene	NA	Natural antisense transcript overlaps with AT1G02430	NA	0	NA	NA	NA	NA	NA	0	NA	NA	NA	NA	NA	0	NA	NA	NA	NA	NA	0	NA	NA	NA	NA	NA	0	NA	NA	NA	NA	NA	0	0	0	0	0	0	0.0730153	0	0	0	0	0	0	0	0
AT1G04127	non-coding gene	NA	NA	NA	1.73626	4.23268	4.8164	0.878807	0.379506	NA	0.379787	2.09344	4.95198	0.422748	0.672479	NA	3.4983	5.98731	3.11157	1.92421	0.0543281	NA	0.940477	3.08184	4.84534	0.636042	0.524749	0.999918	1.48487	-4.11127	1.75044	-2.34871	0.0188388	NA	2.42078	0	0	0	0	0.770269	0	0	2.15415	2.97706	0	0	0.453477	3.50136	0
AT1G04130	protein coding gene	TPR2	Tetratricopeptide repeat (TPR)-like superfamily protein	Encodes one of the 36 carboxylate clamp (CC)-tetratricopeptide repeat (TPR) proteins (Prasad 2010, Pubmed ID: 20856808), Interacts with Hsp90/Hsp70 as co-chaperone,	818.41	-0.204333	0.578114	-0.353447	0.723753	0.965122	317.842	-0.34989	0.40686	-0.859977	0.389802	0.999748	489.503	0.262701	0.297364	0.883433	0.377002	0.999999	285.331	0.0498213	0.344047	0.14481	0.884861	0.999918	447.834	0.122122	0.234454	0.52088	0.602451	0.99992	20.8749	18.7845	21.9974	23.3614	10.3538	6.66278	10.9773	8.95735	13.7917	10.466	8.15062	11.1616	17.1758	19.7687	15.9627
AT1G04133	non-coding gene	NA	NA	NA	2.1745	-1.98523	4.72917	-0.419783	0.674644	NA	0.42901	-2.08581	4.89771	-0.425874	0.6702	NA	1.69938	4.93225	4.84109	1.01883	0.308283	NA	0.588589	-2.91458	4.89236	-0.595742	0.551348	0.999918	1.11918	0.794744	2.4154	0.329032	0.742132	NA	0	0.357167	0	1.05853	0.0416133	0	0.341131	0	0	0.905196	0	0	0	0	0
AT1G04137	non-coding gene	NA	NA	NA	0	NA	NA	NA	NA	NA	8.05347	1.69962	2.23528	0.760362	0.447038	NA	3.26157	-2.47001	2.91919	-0.846128	0.397482	NA	9.06642	-0.178316	1.86416	-0.0956546	0.923795	0.999918	6.72337	-0.170392	1.37558	-0.123869	0.901419	0.99992	0	0	0	0	0.135036	3.69391	0.130301	0.967315	0	0.274561	1.07339	0.243065	5.19232	0.58167	1.22213
AT1G04140	protein coding gene	AT1G04140	Transducin family protein / WD-40 repeat family protein	NA	1477.38	-0.109633	0.598335	-0.18323	0.854618	0.984291	1148.25	-0.167989	0.314493	-0.534158	0.593232	0.999748	1475.76	-0.0659969	0.180898	-0.36483	0.715239	0.999999	705.15	0.0385793	0.294761	0.130883	0.895868	0.999918	1152.86	0.120983	0.193724	0.624513	0.532291	0.99992	10.8136	22.4153	30.9144	8.5945	17.452	11.1644	17.3839	12.1672	15.0035	13.4514	14.5874	14.028	14.7007	25.1506	21.899
AT1G04143	non-coding gene	NA	NA	NA	0	NA	NA	NA	NA	NA	0	NA	NA	NA	NA	NA	0	NA	NA	NA	NA	NA	0	NA	NA	NA	NA	NA	0	NA	NA	NA	NA	NA	0	0	0	0	0	0	0	0	0	0	0	0	0	0	0
AT1G04147	non-coding gene	NA	Natural antisense transcript overlaps with AT1G02860	NA	0	NA	NA	NA	NA	NA	0	NA	NA	NA	NA	NA	0	NA	NA	NA	NA	NA	0	NA	NA	NA	NA	NA	0	NA	NA	NA	NA	NA	0	0	0	0	0	0	0	0	0	0	0	0	0	0	0
AT1G04150	protein coding gene	AT1G04150	C2 calcium/lipid-binding plant phosphoribosyltransferase family protein	NA	1140.27	2.3213	0.496271	4.67749	2.90407e-06	0.000514253	117.857	3.98877	2.52942	1.57695	0.114807	0.999748	158.655	2.70748	0.456717	5.92813	3.06407e-09	1.47777e-06	58.1907	1.59795	0.719467	2.22102	0.0263497	0.999918	284.54	-2.32447	0.802829	-2.89535	0.0037874	0.416769	32.4725	33.1499	9.44017	4.61935	3.72753	5.02547	0.520458	0	5.20907	3.06185	0.699112	0.523417	3.12651	4.23459	1.13947
AT1G04153	non-coding gene	NA	Natural antisense transcript overlaps with AT1G02870	NA	0	NA	NA	NA	NA	NA	0	NA	NA	NA	NA	NA	0	NA	NA	NA	NA	NA	0	NA	NA	NA	NA	NA	0	NA	NA	NA	NA	NA	0	0	0	0	0	0	0	0	0	0	0	0	0	0	0
AT1G04157	non-coding gene	NA	Natural antisense transcript overlaps with AT1G03090	NA	0	NA	NA	NA	NA	NA	0	NA	NA	NA	NA	NA	0	NA	NA	NA	NA	NA	0	NA	NA	NA	NA	NA	0	NA	NA	NA	NA	NA	0	0	0	0	0	0	0	0	0	0	0	0	0	0	0
AT1G04160	protein coding gene	XIB	myosin XI B	Encodes a member of the type XI myosin protein family involved in root hair elongation,	440.712	1.28641	0.809988	1.58818	0.112246	0.573142	249.548	-0.010055	0.43117	-0.0233202	0.981395	0.999748	367.448	0.0915009	0.303762	0.301226	0.763242	0.999999	157.599	0.75654	0.549531	1.3767	0.168604	0.999918	281.89	-0.48607	0.281192	-1.7286	0.0838803	0.99992	3.86102	2.98304	2.70252	0.562232	1.69295	1.48942	1.28347	1.66129	2.13792	1.50686	1.56965	1.70498	3.46356	1.87092	0.891728
AT1G04163	non-coding gene	NA	Natural antisense transcript overlaps with AT1G03100	NA	0	NA	NA	NA	NA	NA	0	NA	NA	NA	NA	NA	0	NA	NA	NA	NA	NA	0	NA	NA	NA	NA	NA	0	NA	NA	NA	NA	NA	0	0	0	0	0	0	0	0	0	0	0	0	0	0	0
AT1G04167	non-coding gene	NA	NA	NA	0	NA	NA	NA	NA	NA	2.32975	0.676462	4.20294	0.16095	0.872133	NA	0.304972	-1.03141	4.89264	-0.210809	0.833036	NA	0.510657	0.00929373	4.92916	0.00188546	0.998496	0.999918	0.884177	-0.218458	2.40345	-0.0908934	0.927577	NA	0	0	0	0	0	3.01	1.80532	0	0	0	0	0.513364	1.08177	0	0
AT1G04170	protein coding gene	EIF2 GAMMA	eukaryotic translation initiation factor 2 gamma subunit	protein synthesis initiation factor eIF2 gamma	1467.07	0.201996	0.474871	0.425369	0.670568	0.955949	2172.75	-0.101619	0.256636	-0.395966	0.69213	0.999748	2951.62	0.116363	0.213218	0.545744	0.585242	0.999999	822.185	-0.0222421	0.223007	-0.0997373	0.920553	0.999918	1757.67	0.0087911	0.278099	0.0316114	0.974782	0.99992	23.251	39.387	33.1566	22.31	49.2168	45.199	52.924	40.5844	47.465	56.1726	40.3964	51.5638	38.1506	39.6104	41.9086
AT1G04173	non-coding gene	NA	NA	NA	4.811	5.70868	4.7961	1.19027	0.233938	NA	1.99992	0.282283	4.05682	0.0695824	0.944526	NA	8.60657	-0.10429	1.91291	-0.054519	0.956522	0.999999	3.8308	-1.6014	2.79533	-0.572884	0.566723	0.999918	4.70396	-0.000661748	1.07935	-0.0006131	0.999511	0.99992	2.64699	2.08901	0	0	0	1.1385	0.6555	0.269511	3.51717	0	2.21067	1.57645	2.10846	0	4.62115
AT1G04177	non-coding gene	NA	NA	NA	0.868128	3.22701	4.84806	0.66563	0.505648	NA	0	NA	NA	NA	NA	NA	0.203314	-0.476337	4.93986	-0.0964271	0.923181	NA	0	NA	NA	NA	NA	NA	0.185281	-0.755396	3.04923	-0.247733	0.804341	NA	0.924562	0	0	0	0	0	0	0	0	0	0	0.203104	0	0	0
AT1G04180	protein coding gene	YUC9	YUCCA 9	NA	0.21601	1.38422	4.98696	0.277569	0.781344	NA	2.91535	-1.84755	3.40933	-0.54191	0.587881	NA	1.23402	3.03043	4.82372	0.628236	0.52985	NA	5.54962	-0.462223	2.45027	-0.188642	0.850374	0.999918	3.47679	0.535782	1.54386	0.34704	0.728562	0.99992	0	0.0326417	0	0	0.101463	0	0.0956725	0.241766	0	0.132167	0	0.0116757	0.372147	0.422024	0
AT1G04183	non-coding gene	NA	Natural antisense transcript overlaps with AT1G03410	NA	118.954	0.999828	1.88031	0.531737	0.594908	0.941621	52.2039	0.689189	0.813055	0.847654	0.396631	0.999748	86.8303	-1.83082	0.718429	-2.54837	0.0108227	0.496204	62.0299	-0.578415	0.693959	-0.8335	0.404563	0.999918	78.248	0.208792	0.599209	0.348447	0.727505	0.99992	4.14282	5.53645	6.04759	0	2.34751	2.13538	1.29437	1.26492	1.39868	0.558847	5.07686	1.80961	2.86533	4.43613	5.19837
AT1G04187	non-coding gene	NA	NA	NA	3.18314	5.10981	4.802	1.0641	0.287284	NA	2.12368	1.81179	3.91973	0.462223	0.643921	NA	5.87733	-0.0767411	1.89827	-0.0404269	0.967753	0.999999	2.98528	-1.60061	3.09719	-0.516794	0.6053	0.999918	3.55666	-0.126341	1.07443	-0.11759	0.906393	0.99992	12.6373	0	0	0	3.08347	5.20199	2.22765	0	2.74187	9.12583	4.45946	7.36534	7.80659	0	13.2163
AT1G04190	protein coding gene	TPR3	Tetratricopeptide repeat (TPR)-like superfamily protein	Encodes one of the 36 carboxylate clamp (CC)-tetratricopeptide repeat (TPR) proteins (Prasad 2010, Pubmed ID: 20856808) with potential to interact with Hsp90/Hsp70 as co-chaperones,	1010.41	0.441902	0.63214	0.699057	0.484517	0.911345	878.112	0.154234	0.297605	0.518251	0.604283	0.999748	1234.02	0.239728	0.201518	1.18961	0.234199	0.999999	500.776	0.119486	0.282825	0.422473	0.67268	0.999918	862.57	-0.183889	0.183981	-0.999501	0.317552	0.99992	28.3637	30.6969	40.0635	9.53658	28.2396	25.4058	25.2811	19.204	32.8523	25.6929	23.9255	23.6333	29.8663	34.2178	33.5821
AT1G04193	non-coding gene	NA	NA	NA	7.76266	-3.70739	4.67251	-0.793449	0.427517	NA	1.33187	-1.20301	4.76887	-0.252264	0.800837	NA	3.70377	0.169031	2.59534	0.0651286	0.948072	NA	6.76622	0.718636	1.98482	0.362066	0.717303	0.999918	5.45695	0.402924	1.1166	0.36085	0.718211	0.99992	3.34425	0	0	33.158	3.2708	1.14325	2.5869	2.91215	9.94198	0	6.00907	3.65689	16.6413	43.8695	24.6826
AT1G04197	non-coding gene	NA	NA	NA	28.8534	0.54354	2.28361	0.238018	0.811867	0.980168	5.64078	-0.714984	2.33186	-0.306615	0.759137	NA	9.88186	0.485973	1.45058	0.33502	0.73761	0.999999	4.73532	-1.02065	2.64883	-0.385319	0.700001	0.999918	10.7743	-0.0704238	0.726161	-0.0969809	0.922742	0.99992	24.7906	48.3984	4.33864	37.6557	6.15677	2.9554	11.281	2.63777	13.0309	7.93262	6.20408	8.10084	14.5583	0	28.5411
AT1G04200	protein coding gene	AT1G04200	dyggve-melchior-clausen syndrome protein	NA	869.633	-0.749692	0.580568	-1.29131	0.196597	0.715697	357.732	0.184715	0.382236	0.483249	0.628919	0.999748	535.814	0.267451	0.31861	0.83943	0.401228	0.999999	321.173	-0.127661	0.317817	-0.401683	0.687918	0.999918	492.877	0.234469	0.245673	0.954398	0.339882	0.99992	7.19432	8.72172	11.7566	14.1743	5.6038	5.15042	3.78588	4.9077	7.50244	4.90818	6.01524	3.90566	9.03604	9.23566	10.1399
AT1G04203	non-coding gene	NA	NA	NA	0	NA	NA	NA	NA	NA	0.994429	1.74745	4.86241	0.359379	0.719311	NA	2.7007	-2.11392	3.07628	-0.687168	0.491977	NA	0	NA	NA	NA	NA	NA	0.806878	0.844424	2.00502	0.421155	0.673642	NA	0	0	0	0	0.759055	1.07958	0.719716	0.140026	0.182438	0.76718	2.98992	1.08978	0	0	0
AT1G04207	non-coding gene	NA	NA	NA	1.1575	3.64485	4.83223	0.754279	0.450681	NA	0.477756	-2.213	4.88651	-0.452879	0.650636	NA	0	NA	NA	NA	NA	NA	3.0032	-0.878145	3.47268	-0.252873	0.800367	0.999918	1.68539	0.578602	2.87376	0.20134	0.840433	NA	2.09535	0	0	0	0	0	0	0.929661	0	0	0	0	5.02571	0	0
AT1G04210	protein coding gene	AT1G04210	Leucine-rich repeat protein kinase family protein	Encodes a putative Raf-related kinase,	845.491	0.15275	0.557355	0.274062	0.784037	0.975925	802.445	-0.0667447	0.335004	-0.199236	0.842078	0.999748	958.071	-0.0017411	0.203347	-0.00856219	0.993168	0.999999	390.585	0.343609	0.292944	1.17295	0.240816	0.999918	714.388	-0.0452862	0.159496	-0.283934	0.776461	0.99992	7.77696	11.7103	12.952	5.75451	11.2289	8.36967	11.7279	7.20267	9.43544	8.45819	8.5012	8.69701	11.2766	11.7328	8.94028
AT1G04213	non-coding gene	NA	NA	NA	0	NA	NA	NA	NA	NA	0.479749	-2.22176	4.88633	-0.45469	0.649332	NA	4.48072	0.580143	2.09505	0.276911	0.781848	0.999999	0.975169	-0.497107	4.81657	-0.103208	0.917798	0.999918	1.43452	0.141866	1.75613	0.080783	0.935615	NA	0	0	0	0.92184	0.000199214	0	0	2.78529	6.3386	9.70331	7.05681	2.92144	0.121667	7.31985	0
AT1G04217	non-coding gene	NA	NA	NA	43.9046	-1.56997	1.90923	-0.822306	0.410903	0.881866	7.2936	1.09836	2.0267	0.541946	0.587856	NA	10.0986	-0.195884	1.44539	-0.135523	0.892198	0.999999	8.00429	1.32989	1.90664	0.697504	0.485487	0.999918	15.6228	0.456258	0.682503	0.668507	0.50381	0.99992	8.04167	41.1796	35.1212	91.4735	12.4837	8.99229	4.76716	4.45487	7.20054	10.042	7.85831	10.9381	26.1286	31.5923	20.2373
AT1G04220	protein coding gene	KCS2	3-ketoacyl-CoA synthase 2	Encodes KCS2, a member of the 3-ketoacyl-CoA synthase family involved in the biosynthesis of VLCFA (very long chain fatty acids),	1714.83	-0.880271	0.50354	-1.74816	0.0804357	0.506527	269.992	0.517204	0.536249	0.964485	0.334803	0.999748	315.808	1.0542	0.342655	3.07657	0.00209397	0.175049	820.776	-0.00713473	0.3043	-0.0234464	0.981294	0.999918	798.721	0.275503	0.609259	0.452194	0.651129	0.99992	25.8209	19.9066	41.106	43.0079	5.58126	8.30582	2.31888	6.58719	5.75356	8.28371	3.24254	3.26565	48.7633	27.2355	30.4646
AT1G04223	non-coding gene	NA	NA	NA	13.0542	-1.08688	3.60581	-0.301425	0.763091	NA	4.70726	0.0359808	2.77738	0.0129549	0.989664	NA	3.9113	-1.14598	2.25283	-0.508683	0.610975	0.999999	7.88187	0.0713407	1.9121	0.0373101	0.970238	0.999918	7.82798	0.392843	0.823675	0.476939	0.633405	0.99992	23.4097	0	39.0045	18.4744	15.5836	1.14325	7.7607	6.80301	3.97679	2.90796	7.79042	5.71117	51.3426	8.77389	34.5556
AT1G04227	non-coding gene	NA	NA	NA	1.98194	-4.42568	4.81511	-0.919124	0.358031	NA	0	NA	NA	NA	NA	NA	0	NA	NA	NA	NA	NA	0.398162	-0.614236	4.95324	-0.124007	0.90131	0.999918	0.543236	1.92527	2.95435	0.651675	0.514611	NA	0	0	7.36111	6.60944	0	0	0	0	0	0	0	0	1.44234	0	3.55601
AT1G04230	protein coding gene	AT1G04230	rRNA-processing EFG1-like protein (DUF2361)	NA	425.773	0.269542	0.734444	0.367001	0.713618	0.964081	246.475	0.0831548	0.42514	0.195594	0.844928	0.999748	297.651	-0.0520518	0.304579	-0.170898	0.864304	0.999999	145.413	0.342397	0.495522	0.690983	0.489576	0.999918	262.247	-0.12098	0.206259	-0.586542	0.557511	0.99992	11.2831	9.44988	14.4768	4.77713	5.27547	5.90208	5.00185	4.7462	5.12928	4.83118	5.1446	4.79763	7.10113	8.03562	7.79048
AT1G04233	non-coding gene	NA	Natural antisense transcript overlaps with AT1G03970	NA	15.1871	-7.36993	4.74033	-1.55473	0.12001	NA	0.886501	-0.168411	4.81835	-0.034952	0.972118	NA	0.310271	2.82167	4.97628	0.567023	0.570698	NA	0	NA	NA	NA	NA	NA	0.281146	-0.557457	3.04493	-0.183077	0.854738	NA	0	0	17.5124	0	0.371646	0	0	0.348454	0.327654	0	0	0	0	0	0
AT1G04237	non-coding gene	NA	Natural antisense transcript overlaps with AT1G04040	NA	0	NA	NA	NA	NA	NA	0	NA	NA	NA	NA	NA	0	NA	NA	NA	NA	NA	0	NA	NA	NA	NA	NA	0	NA	NA	NA	NA	NA	0	0	0	0	0	0	0	0	0	0	0	0	0	0	0
AT1G04240	protein coding gene	SHY2	AUX/IAA transcriptional regulator family protein	SHY2/IAA3 regulates multiple auxin responses in roots, It is induced rapidly by IAA, and has been shown to be phosphorylated by oat phytochrome A in vitro,	123.123	-1.40214	1.45729	-0.962151	0.335974	0.8385	536.838	-0.334735	0.400096	-0.836636	0.402797	0.999748	566.394	-0.380645	0.313139	-1.21558	0.224147	0.999999	77.1495	-0.531882	0.61414	-0.866059	0.386458	0.999918	308.086	0.481387	0.64117	0.750794	0.452776	0.99992	4.9049	0.765769	3.17773	10.9216	30.014	19.4451	38.2695	19.2587	23.508	15.4412	29.4245	19.3508	7.05794	6.43835	10.4597
AT1G04243	non-coding gene	NA	NA	NA	0	NA	NA	NA	NA	NA	0	NA	NA	NA	NA	NA	0.310271	2.82167	4.97628	0.567023	0.570698	NA	0.510578	0.0120086	4.92913	0.00243625	0.998056	0.999918	0.280654	-0.999755	3.05038	-0.327748	0.743102	NA	0	0	0	0	0	0	0	0	0.629114	0	0	0	1.16276	0	0
AT1G04247	non-coding gene	NA	Natural antisense transcript overlaps with AT1G04220	NA	0	NA	NA	NA	NA	NA	4.84638	-5.56502	3.53664	-1.57353	0.115595	NA	6.34029	-5.35469	3.22656	-1.65957	0.0970019	0.999999	0	NA	NA	NA	NA	NA	2.49667	4.62643	2.98365	1.55059	0.120999	0.99992	0	0	0	0	0	0	0.535558	0	0	0	0.560308	0	0	0	0
AT1G04250	protein coding gene	AXR3	AUX/IAA transcriptional regulator family protein	Transcription regulator acting as repressor of auxin-inducible gene expression, Auxin-inducible AUX/IAA gene, Short-lived nuclear protein with four conserved domains, Domain III has homology to beta alpha alpha dimerization and DNA binding domains, Involved in auxin signaling and is a positive modulator of natural leaf senescence, Auxin induces the degradation of the protein in a dosage-dependent…	111.579	-0.688991	1.42931	-0.482043	0.629775	0.948928	651.714	-0.203443	0.321703	-0.632395	0.527129	0.999748	948.897	-0.17242	0.207879	-0.829425	0.406864	0.999999	128.648	-1.00375	0.490416	-2.04674	0.040684	0.999918	430.095	0.34651	0.646526	0.535957	0.591988	0.99992	0.468173	3.71307	6.12032	1.24254	17.0926	15.0102	19.6313	14.4804	19.4445	16.1832	19.8139	18.7551	5.37466	4.17058	9.11959
AT1G04253	non-coding gene	NA	NA	NA	26.3553	-8.16012	4.02061	-2.02957	0.0423999	0.374361	7.23442	-1.56236	2.3962	-0.652016	0.514391	NA	2.49967	-0.348342	3.08375	-0.11296	0.910062	NA	17.3866	-2.22945	1.6176	-1.37824	0.168129	0.999918	15.1865	2.73865	1.40856	1.94429	0.0518607	0.99992	0	0	0	8.94913	0	0.820754	0.455974	1.7588	0	0.382306	0.224256	0.236753	2.78138	0	1.43113
AT1G04257	non-coding gene	NA	NA	NA	7.66586	-6.3862	4.79287	-1.33244	0.182717	NA	2.15978	4.70903	4.29824	1.09557	0.273266	NA	0.218631	-0.374696	4.94383	-0.0757906	0.939586	NA	1.75957	2.39091	4.44285	0.538147	0.590476	0.999918	1.35019	-2.6291	1.94814	-1.34955	0.177162	NA	0	0	17.5645	0	1.76416	1.78939	0	0	0	0	0.300526	0	5.48883	0	0
AT1G04260	protein coding gene	MPI7	CAMV movement protein interacting protein 7	Encodes protein that interacts with CaMV movement protein, Colocalizes in the cytoplasm with the movement protein, Has similarity to mammalian proteins (such as the rat PRA1) which have been described as rab acceptors,	1132.71	0.373093	0.659514	0.565709	0.571591	0.93396	320.244	0.37774	0.395369	0.955411	0.33937	0.999748	508.935	0.230182	0.269257	0.854879	0.392618	0.999999	343.331	0.0729628	0.327813	0.222575	0.823867	0.999918	533.682	-0.201207	0.335531	-0.599667	0.548728	0.99992	83.078	39.8567	38.6499	54.7899	20.0322	20.3295	16.628	12.0859	21.4912	25.0997	18.0829	20.0545	48.4069	34.8655	38.4736
AT1G04263	non-coding gene	NA	NA	NA	0.86404	3.24329	4.84736	0.669084	0.503442	NA	2.25103	-4.4569	4.22688	-1.05442	0.291691	NA	1.00457	0.322254	4.81914	0.0668697	0.946685	NA	3.92294	-1.29611	2.52285	-0.513747	0.607429	0.999918	2.63779	1.32191	1.4389	0.918699	0.358253	0.99992	0	8.57146	0	0	0	0	13.5409	5.16276	0	5.60348	3.31803	0	14.051	8.62718	26.4258
AT1G04267	non-coding gene	NA	NA	NA	0	NA	NA	NA	NA	NA	0	NA	NA	NA	NA	NA	0	NA	NA	NA	NA	NA	0	NA	NA	NA	NA	NA	0	NA	NA	NA	NA	NA	0	0	0	0	0	0	0	0	0	0	0	0	0	0	0
AT1G04270	protein coding gene	RPS15	cytosolic ribosomal protein S15	Encodes cytosolic ribosomal protein S15,	9891.54	0.369318	0.448003	0.824365	0.409732	0.881214	9587.15	-0.0706633	0.234174	-0.301755	0.762838	0.999748	11835.1	0.044125	0.16269	0.271221	0.786221	0.999999	4464.86	-0.0346372	0.147836	-0.234295	0.814756	0.999918	8492.46	-0.0137507	0.181187	-0.0758926	0.939505	0.99992	488.116	474.606	306.944	412.415	465.412	451.664	505.466	384.449	439.08	454.739	387.531	445.824	481.785	436.754	486.833
AT1G04273	non-coding gene	NA	NA	NA	0	NA	NA	NA	NA	NA	0	NA	NA	NA	NA	NA	0	NA	NA	NA	NA	NA	0	NA	NA	NA	NA	NA	0	NA	NA	NA	NA	NA	0	0	0	0	0	0	0	0	0	0	0	0	0	0	0
AT1G04277	non-coding gene	NA	NA	NA	0	NA	NA	NA	NA	NA	0	NA	NA	NA	NA	NA	0	NA	NA	NA	NA	NA	0	NA	NA	NA	NA	NA	0	NA	NA	NA	NA	NA	0	0	0	0	0	0	0	0	0	0	0	0	0	0	0
AT1G04280	protein coding gene	AT1G04280	P-loop containing nucleoside triphosphate hydrolases superfamily protein	NA	74.1213	2.98095	1.50114	1.98579	0.0470565	0.390144	559.94	0.0121074	0.322619	0.0375284	0.970064	0.999748	518.486	-0.164003	0.260915	-0.628569	0.529632	0.999999	227.147	0.029076	0.377442	0.0770343	0.938596	0.999918	357.713	-0.0179873	0.656998	-0.027378	0.978158	0.99992	3.00544	1.07478	0.425446	0.158975	10.2592	10.4831	9.54594	9.41962	7.59268	5.99498	7.90436	6.74174	8.58338	9.3573	9.7194
AT1G04283	non-coding gene	NA	NA	NA	0.43202	2.25336	4.9082	0.459101	0.646162	NA	0.20434	1.63952	4.97568	0.329507	0.741773	NA	0.218631	-0.374696	4.94383	-0.0757906	0.939586	NA	0	NA	NA	NA	NA	NA	0.17056	-0.823122	3.05332	-0.269582	0.787482	NA	0	0.793603	0	0	0.369703	0	0	0	0	0	0.31607	0	0	0	0
AT1G04287	non-coding gene	NA	NA	NA	0	NA	NA	NA	NA	NA	0.20434	1.63952	4.97568	0.329507	0.741773	NA	0.928679	1.0535	4.82299	0.218434	0.827091	NA	0.589556	-2.91673	4.8922	-0.596201	0.551041	0.999918	0.483104	0.0423267	2.98477	0.0141809	0.988686	NA	0	0	0	0	0.254118	0	0	0	0.646322	0	0	0.284749	0	0	1.57102
AT1G04290	protein coding gene	AT1G04290	Thioesterase superfamily protein	NA	358.699	1.15623	0.785016	1.47287	0.140785	0.628754	307.957	0.243116	0.391351	0.621222	0.534453	0.999748	364.079	-0.401853	0.297986	-1.34856	0.177478	0.999999	308.158	0.115369	0.349022	0.330548	0.740986	0.999918	349.863	-0.166196	0.324794	-0.511697	0.608863	0.99992	36.6787	25.388	12.6251	14.9453	31.587	25.448	22.6573	21.6985	17.2015	19.9954	25.2414	22.1016	60.5113	46.7162	42.0734
AT1G04293	non-coding gene	NA	NA	NA	0	NA	NA	NA	NA	NA	0.20434	1.63952	4.97568	0.329507	0.741773	NA	0	NA	NA	NA	NA	NA	0	NA	NA	NA	NA	NA	0.0530597	-0.638955	3.06005	-0.208805	0.8346	NA	0	0	0	0	0.319005	0	0	0	0	0	0	0	0	0	0
AT1G04295	non-coding gene	AT1G04295	Natural antisense transcript overlaps with AT1G04290	Potential natural antisense gene, locus overlaps with AT1G04290	116.883	0.139088	2.03312	0.0684109	0.945459	0.99545	55.6997	-0.858804	0.828358	-1.03675	0.29985	0.999748	104.749	0.244439	0.484863	0.50414	0.614163	0.999999	22.4201	-1.11713	4.5749	-0.244186	0.807087	0.999918	65.4886	0.273012	0.93751	0.29121	0.770891	0.99992	25.0209	0	20.4926	6.77475	6.11139	3.50201	5.96028	9.93091	11.7574	9.61059	8.02183	9.20312	1.20125e-07	7.33282	15.7658
AT1G04297	non-coding gene	NA	Natural antisense transcript overlaps with AT1G04900	NA	0	NA	NA	NA	NA	NA	0	NA	NA	NA	NA	NA	0	NA	NA	NA	NA	NA	0	NA	NA	NA	NA	NA	0	NA	NA	NA	NA	NA	0	0	0	2.95603e-06	0	0	0	0	0	0	0	0	0	0	0
AT1G04300	protein coding gene	AT1G04300	TRAF-like superfamily protein	NA	1061.27	0.0728577	0.488357	0.14919	0.881404	0.98723	841.014	-0.129882	0.382062	-0.33995	0.733894	0.999748	1308.01	-0.11704	0.202177	-0.578899	0.562658	0.999999	551.484	0.185267	0.294572	0.628937	0.52939	0.999918	900.909	0.0482327	0.179952	0.26803	0.788676	0.99992	14.7501	19.0703	20.8178	12.6159	13.6738	11.7856	8.01727	17.4423	16.4107	15.2714	18.2924	14.7891	19.7508	23.1598	14.6705
AT1G04303	non-coding gene	NA	Natural antisense transcript overlaps with AT1G04910	NA	0	NA	NA	NA	NA	NA	0	NA	NA	NA	NA	NA	0	NA	NA	NA	NA	NA	0	NA	NA	NA	NA	NA	0	NA	NA	NA	NA	NA	0	0	0	0	0	0	0	0	0	0	0	0	0	0	0
AT1G04307	non-coding gene	NA	NA	NA	0	NA	NA	NA	NA	NA	0.379787	2.09344	4.95198	0.422748	0.672479	NA	0	NA	NA	NA	NA	NA	3.88178	-3.48035	2.95432	-1.17806	0.238775	0.999918	1.82849	3.1605	2.81192	1.12396	0.261028	NA	0	0	0	0	0	0.275496	0	0	0	0	0	0	0	0.456445	1.35434
AT1G04310	protein coding gene	ERS2	ethylene response sensor 2	encodes an ethylene receptor related to bacterial two-component histidine kinases,	814.847	0.21692	0.531176	0.408378	0.682996	0.960084	111.353	-0.0386673	0.612081	-0.0631734	0.949628	0.999748	156.683	0.65684	0.523721	1.25418	0.209776	0.999999	132.161	0.163709	0.514949	0.317913	0.750551	0.999918	261.34	-0.154439	0.528825	-0.292043	0.770254	0.99992	16.1632	17.9265	17.0494	12.9081	1.86639	2.9856	2.05512	2.55952	4.75319	1.757	2.17135	1.77768	4.89671	8.3459	6.84464
AT1G04313	non-coding gene	NA	NA	NA	0	NA	NA	NA	NA	NA	0	NA	NA	NA	NA	NA	1.87453	1.76648	3.55852	0.496408	0.619607	NA	0	NA	NA	NA	NA	NA	0.362499	-0.638239	3.04157	-0.209839	0.833794	NA	0	0	0	0	0	0	0	0	0.281133	0.938287	0.367136	0	0	0	0
AT1G04317	novel-transcribed gene	NA	NA	NA	0.864109	-3.18466	4.85797	-0.655555	0.512111	NA	8.4417	0.403504	2.11462	0.190816	0.84867	NA	22.3886	-2.99787	1.31771	-2.27506	0.0229026	0.704098	11.1602	-0.239095	1.54442	-0.154812	0.876969	0.999918	11.6748	1.03644	1.13244	0.915229	0.360071	0.99992	0	0	0	0.158002	0.210794	1.09364	0.0575341	0.881374	0.493306	0	1.43905	2.60967	1.56244	1.328	1.25645
AT1G04320	non-coding gene	AT1G04320	tRNA-Gly	NA	0	NA	NA	NA	NA	NA	0	NA	NA	NA	NA	NA	0	NA	NA	NA	NA	NA	0	NA	NA	NA	NA	NA	0	NA	NA	NA	NA	NA	0	0	0	0	0	0	0.171696	0.567215	0.0781593	0	0.224554	0.581305	0	0	0
AT1G04323	non-coding gene	NA	NA	NA	0	NA	NA	NA	NA	NA	0.886893	-3.11409	4.83943	-0.643483	0.51991	NA	1.70521	-3.46264	4.06891	-0.850999	0.39477	NA	0.294295	-1.91535	4.99743	-0.383267	0.701522	0.999918	0.704199	2.81085	2.18515	1.28634	0.198324	NA	0	0	0	0	0	0	1.09738	0.284058	0	0	1.4958	0.900547	0	0	0
AT1G04327	non-coding gene	NA	NA	NA	0	NA	NA	NA	NA	NA	0	NA	NA	NA	NA	NA	0.101657	0.186379	4.97084	0.0374945	0.970091	NA	0.294778	-1.91653	4.99734	-0.383509	0.701342	0.999918	0.144482	0.431812	3.05349	0.141416	0.887541	NA	0	0	0	0	0	0	0	0	0	0	0	0.161555	0	0	1.33052
AT1G04330	protein coding gene	AT1G04330	hypothetical protein	NA	6.65339	-6.18265	4.7941	-1.28964	0.197177	NA	1.8427	-2.67498	4.26097	-0.627785	0.530145	NA	2.54816	-1.56614	3.64001	-0.430256	0.667009	NA	4.18142	-0.771097	2.54205	-0.303337	0.761633	0.999918	4.07792	2.15442	1.29584	1.66256	0.096401	0.99992	0	0	3.56709	0	0.0948043	0	0.0905656	0.582292	0.225517	0	0	0.638027	0.3187	1.20945	0.284255
AT1G04333	non-coding gene	NA	NA	NA	0	NA	NA	NA	NA	NA	0	NA	NA	NA	NA	NA	0.406629	-1.4357	4.86672	-0.295003	0.767992	NA	0	NA	NA	NA	NA	NA	0.0810373	0.668477	3.05099	0.219101	0.826571	NA	0	0	0	0	0	0	0	0	0	0	0	0.41658	0	0	0
AT1G04337	non-coding gene	NA	NA	NA	0	NA	NA	NA	NA	NA	0	NA	NA	NA	NA	NA	0	NA	NA	NA	NA	NA	0.109508	0.769147	4.95343	0.155276	0.876604	0.999918	0.0476426	-0.638955	3.06005	-0.208805	0.8346	NA	0	0	0	0	0	0	0	0	0	0	0	0	0.239515	0	0
AT1G04340	protein coding gene	AT1G04340	HR-like lesion-inducing protein-like protein	NA	1798.11	-0.140054	0.479428	-0.292127	0.77019	0.972865	661.227	0.208167	0.326285	0.637991	0.523479	0.999748	876.454	0.0813802	0.246542	0.330087	0.741334	0.999999	441.223	-0.28692	0.304494	-0.942286	0.346046	0.999918	856.486	0.115703	0.262189	0.441296	0.658998	0.99992	52.9375	53.419	55.7189	59.9308	28.8952	21.6206	22.9822	17.28	21.5134	26.6913	20.3348	23.4625	28.7276	31.1588	43.3161
AT1G04343	non-coding gene	NA	Natural antisense transcript overlaps with AT1G05200	NA	43.3709	0.0259018	2.58919	0.0100038	0.992018	0.999055	39.9144	-1.15937	0.967678	-1.19809	0.230882	0.999748	87.271	-1.06202	0.579945	-1.83124	0.0670653	0.999999	27.3534	-0.408707	1.00518	-0.406601	0.684301	0.999918	47.3658	0.768581	0.609037	1.26196	0.206963	0.99992	4.53416	16.2145	0	16.1033	5.88312	6.45228	7.71286	17.0381	8.93833	13.4936	27.0531	17.8186	11.6551	13.4518	16.5606
AT1G04347	non-coding gene	NA	Natural antisense transcript overlaps with AT1G05205	NA	0	NA	NA	NA	NA	NA	0	NA	NA	NA	NA	NA	0	NA	NA	NA	NA	NA	0	NA	NA	NA	NA	NA	0	NA	NA	NA	NA	NA	0	0	0	0	0	0	0	0	0	0	0	0	0	0	0
AT1G04350	protein coding gene	AT1G04350	2-oxoglutarate (2OG) and Fe(II)-dependent oxygenase superfamily protein	encodes a protein whose sequence is similar to 2-oxoglutarate-dependent dioxygenase	241.246	-2.00514	0.908364	-2.20742	0.027285	0.306614	626.53	-0.289165	0.392737	-0.736282	0.461559	0.999748	601.219	-0.307954	0.257165	-1.1975	0.231113	0.999999	92.6321	0.262689	0.591446	0.444146	0.656937	0.999918	364.052	0.449125	0.526011	0.853832	0.393198	0.99992	2.28015	2.97011	8.01236	11.9352	21.3407	13.805	26.6195	12.9929	14.6399	10.5566	14.5507	15.3589	6.00942	7.27744	7.04364
AT1G04353	non-coding gene	NA	Natural antisense transcript overlaps with AT1G05230	NA	1134.28	-0.488577	0.63516	-0.769218	0.441764	0.895052	156.454	-0.0019375	0.618181	-0.0031342	0.997499	0.999748	387.797	-0.0473025	0.279129	-0.169465	0.865431	0.999999	133.226	0.302391	0.554645	0.545197	0.585618	0.999918	379.58	0.304743	0.524378	0.581151	0.561139	0.99992	20.1657	40.3472	29.9313	48.5121	4.4795	6.61353	2.64794	7.54917	11.3939	9.26396	10.4935	9.99911	12.3362	9.85766	5.0828
AT1G04357	non-coding gene	NA	NA	NA	98.9689	-2.17705	2.04753	-1.06326	0.287664	0.806584	22.1084	0.396159	1.24252	0.318836	0.749851	0.999748	45.8189	0.381074	0.743659	0.512431	0.60835	0.999999	14.021	7.0173	2.0667	3.39542	0.000685228	0.464477	39.5071	0.362162	0.948384	0.381873	0.702556	0.99992	0	11.8904	6.59151	36.3906	2.53152	5.60914	3.05665	2.72039	8.32546	5.17323	6.16993	3.82671	10.5499	9.76602	0
AT1G04360	protein coding gene	AT1G04360	RING/U-box superfamily protein	NA	30.4181	-3.28057	3.33666	-0.983187	0.325515	0.833174	24.9802	1.1461	1.175	0.975396	0.329364	0.999748	37.826	-0.353971	0.803099	-0.440757	0.659389	0.999999	11.9218	-0.334129	1.79223	-0.186432	0.852106	0.999918	24.5906	0.458231	0.866524	0.528814	0.596934	0.99992	0.373858	0	4.90843	0	1.65926	1.11135	0.383162	0.760768	1.01693	0.992484	1.57559	0.911835	1.75125	0	0.902236
AT1G04363	non-coding gene	NA	NA	NA	3.45644	-5.21979	4.80293	-1.08679	0.277128	NA	2.77875	5.07581	3.87087	1.31128	0.189762	NA	4.96434	6.51709	3.28987	1.98095	0.0475964	0.9633	0	NA	NA	NA	NA	NA	2.3472	-1.27215	2.80362	-0.453754	0.650006	0.99992	0	0	0	2.90087	1.76093	1.28616	0	0	4.49721	0	0	0	0	0	0
AT1G04367	non-coding gene	NA	NA	NA	11.663	1.32513	4.55089	0.291179	0.770914	NA	3.11771	2.62795	3.34524	0.785579	0.432114	NA	10.1767	-0.665535	1.56888	-0.424211	0.671412	0.999999	3.01704	2.06552	3.14884	0.655961	0.511849	0.999918	6.16481	-0.774995	0.992381	-0.780946	0.434834	0.99992	3.30219	0	1.7782	0	0.407922	0.891631	0.190619	0	0.241578	1.22259	1.36989	0.757418	0.811104	1.77722	0
AT1G04370	protein coding gene	ERF14	Ethylene-responsive element binding factor 14	encodes a member of the ERF (ethylene response factor) subfamily B-3 of ERF/AP2 transcription factor family, The protein contains one AP2 domain, There are 18 members in this subfamily including ATERF-1, ATERF-2, AND ATERF-5,	0	NA	NA	NA	NA	NA	6.68879	2.19079	2.57979	0.849212	0.395763	NA	2.48634	-4.01715	3.527	-1.13897	0.254715	NA	4.70772	-1.42289	2.5974	-0.547815	0.583819	0.999918	4.32688	0.25575	1.67703	0.152502	0.878791	0.99992	0	0	0	0	0.0885663	2.13152	0	0.452955	0	0	0.207363	0.563481	1.08872	0	0.530102
AT1G04373	non-coding gene	NA	NA	NA	0	NA	NA	NA	NA	NA	0	NA	NA	NA	NA	NA	0.566459	3.26245	4.95304	0.658677	0.510103	NA	0.396399	-0.600266	4.95307	-0.121191	0.90354	0.999918	0.288276	-0.629843	3.05546	-0.206137	0.836684	NA	0	0	0	0	0	0	0	0	0	1.01276	0	0	0.558413	0	0
AT1G04377	non-coding gene	NA	NA	NA	0	NA	NA	NA	NA	NA	0	NA	NA	NA	NA	NA	0	NA	NA	NA	NA	NA	0.547538	2.40506	4.87969	0.492872	0.622103	0.999918	0.238213	-1.83185	3.04148	-0.602289	0.546982	NA	0	0	0	0	0	0	0	0	0	0	0	0	1.47018	0	0
AT1G04380	protein coding gene	AT1G04380	2-oxoglutarate (2OG) and Fe(II)-dependent oxygenase superfamily protein	encodes a protein similar to a 2-oxoglutarate-dependent dioxygenase	3246.88	-1.33055	0.445832	-2.98442	0.00284113	0.0830973	7.29388	-0.0652221	2.08037	-0.0313513	0.974989	NA	15.1525	0.733294	1.24977	0.586744	0.557375	0.999999	8.60966	-0.332128	1.84332	-0.180179	0.857012	0.999918	43.8044	-0.011753	0.904351	-0.0129961	0.989631	0.99992	58.1131	73.7867	151.81	171.143	0.30202	0.208747	0.0853647	0.400909	0.710221	0.400475	0.183998	0.448127	1.0292	0.142081	0.536085
AT1G04383	non-coding gene	NA	NA	NA	0	NA	NA	NA	NA	NA	0.613021	2.92914	4.88397	0.599746	0.548675	NA	0	NA	NA	NA	NA	NA	0	NA	NA	NA	NA	NA	0.159179	-1.42965	3.05273	-0.468318	0.639558	NA	0	0	0	0	1.15128	0	0	0	0	0	0	0	0	0	0
AT1G04387	non-coding gene	NA	NA	NA	0	NA	NA	NA	NA	NA	1.0217	3.65261	4.84525	0.753854	0.450937	NA	0	NA	NA	NA	NA	NA	0	NA	NA	NA	NA	NA	0.265298	-1.93278	3.03903	-0.635984	0.524787	NA	0	0	0	0	0.799533	0	0	0	0	0	0	0	0	0	0
AT1G04390	protein coding gene	AT1G04390	BTB/POZ domain-containing protein	NA	449.135	0.316369	0.680764	0.464726	0.642128	0.950999	193.837	0.514788	0.579588	0.888197	0.374435	0.999748	253.547	0.0258902	0.360599	0.0717977	0.942763	0.999999	149.585	-0.582217	0.544537	-1.0692	0.284981	0.999918	245.327	-0.00948269	0.313944	-0.030205	0.975904	0.99992	7.2287	5.85851	5.70472	4.98864	2.20934	4.67337	1.40653	3.04609	2.4946	3.35315	2.57778	2.93369	4.50972	3.20066	3.19981
AT1G04393	non-coding gene	MIR5640	NA	NA	0	NA	NA	NA	NA	NA	0	NA	NA	NA	NA	NA	0	NA	NA	NA	NA	NA	0	NA	NA	NA	NA	NA	0	NA	NA	NA	NA	NA	0	0	0	0	0	0	0	0	0	0	0	0	0	0	0
AT1G04397	non-coding gene	NA	NA	NA	0	NA	NA	NA	NA	NA	0.210712	-1.10437	4.99292	-0.221188	0.824946	NA	0.203314	-0.476337	4.93986	-0.0964271	0.923181	NA	0.294295	-1.91535	4.99743	-0.383267	0.701522	0.999918	0.223515	1.05132	3.04606	0.345141	0.729989	NA	0	0	0	0	0	0	0.482039	0	0	0	0	0.366793	0	0	0
AT1G04400	protein coding gene	CRY2	cryptochrome 2	Blue light receptor mediating blue-light regulated cotyledon expansion and flowering time, Positive regulator of the flowering-time gene CONSTANS, This gene possesses a light-induced CNT2 N-terminal homodimerisation domain,Involved in blue-light induced stomatal opening, Involved in triggering chromatin decondensation, An 80-residue motif (NC80) is sufficient to confer CRY2's physiological functi…	660.348	0.00519761	0.609225	0.00853152	0.993193	0.999055	829.941	-0.284769	0.320778	-0.887745	0.374678	0.999748	1006.69	-0.112163	0.211908	-0.529302	0.596596	0.999999	711.177	-0.107066	0.353035	-0.303272	0.761682	0.999918	835.41	0.180937	0.308493	0.58652	0.557526	0.99992	15.8318	10.8283	16.9845	11.0607	21.1624	14.1148	22.5245	16.9884	17.6382	16.4359	19.4553	16.0021	21.3138	47.1084	46.0042
AT1G04403	non-coding gene	NA	NA	NA	19.8745	-7.75274	4.39865	-1.76253	0.0779802	0.49815	0.238878	-1.19581	4.98672	-0.239798	0.810487	NA	0.101657	0.186379	4.97084	0.0374945	0.970091	NA	0.962027	1.28125	4.8622	0.263512	0.792156	0.999918	0.493727	-0.899474	3.02578	-0.29727	0.76626	NA	0	0	0	18.194	0	0	0	0.246588	0	0	0	0.0898532	1.68597	0	0
AT1G04407	non-coding gene	NA	NA	NA	0	NA	NA	NA	NA	NA	0.955511	-3.21672	4.83577	-0.665193	0.505927	NA	0	NA	NA	NA	NA	NA	0	NA	NA	NA	NA	NA	0.252986	1.52939	3.03647	0.503675	0.61449	NA	0	0	0	0	0	0	0	1.35877	0	0	0	0	0	0	0
AT1G04410	protein coding gene	c-NAD-MDH1	Lactate/malate dehydrogenase family protein	predicted to encode a cytosolic malate dehydrogenase,	11834.1	0.102631	0.357168	0.287347	0.773847	0.973928	9476.18	-0.172025	0.242107	-0.710532	0.477374	0.999748	11993.4	-0.0415695	0.148905	-0.279168	0.780116	0.999999	3677.02	0.0340307	0.154528	0.220224	0.825697	0.999918	8506.86	0.077427	0.166632	0.464658	0.642176	0.99992	238.285	366.079	328.778	241.11	266.025	230.872	300.712	215.872	251.541	244.301	234.35	255.885	234.323	204.13	211.022
AT1G04413	non-coding gene	NA	Natural antisense transcript overlaps with AT1G05720	NA	0	NA	NA	NA	NA	NA	0	NA	NA	NA	NA	NA	0	NA	NA	NA	NA	NA	0	NA	NA	NA	NA	NA	0	NA	NA	NA	NA	NA	0	0	0	0	0	0	0	0	0	0	0	0	0	0	0
AT1G04417	non-coding gene	NA	Natural antisense transcript overlaps with AT1G05730	NA	0	NA	NA	NA	NA	NA	0	NA	NA	NA	NA	NA	0	NA	NA	NA	NA	NA	0	NA	NA	NA	NA	NA	0	NA	NA	NA	NA	NA	0	0	0	0	0	0	0	0	0	0	0	0	0	0	0
AT1G04420	protein coding gene	AT1G04420	NAD(P)-linked oxidoreductase superfamily protein	NA	587.197	-0.773563	0.660832	-1.17059	0.241763	0.767235	3285.04	-0.320764	0.277845	-1.15447	0.248307	0.999748	2421.24	-0.175888	0.19431	-0.90519	0.365364	0.999999	350.235	-0.207623	0.32783	-0.633324	0.526522	0.999918	1584.47	0.323383	0.598255	0.540544	0.588822	0.99992	6.7649	15.8734	24.8314	14.7031	102.307	68.396	115.283	80.7061	46.6593	52.7189	50.2557	57.6932	20.5393	19.4456	27.2134
AT1G04423	non-coding gene	MIR5656	NA	NA	4.55386	1.92388	4.64581	0.414111	0.678793	NA	0	NA	NA	NA	NA	NA	0	NA	NA	NA	NA	NA	0	NA	NA	NA	NA	NA	0.1682	1.20659	3.04393	0.396392	0.691816	NA	0	15.4273	4.61994	0	0	0	0	0	0	0	0	0	0	0	0
AT1G04425	non-coding gene	AT1G04425	NA	NA	1298.07	-1.4779	0.736387	-2.00696	0.0447535	0.38307	163.792	0.462681	0.505943	0.914492	0.360458	0.999748	271.909	-0.193544	0.337393	-0.573647	0.566207	0.999999	124.43	-0.153505	0.511273	-0.30024	0.763994	0.999918	257.337	-0.102333	0.358514	-0.285437	0.775309	0.99992	19.5707	9.89296	21.3348	55.0335	4.27235	5.29834	2.9727	3.43344	4.3139	5.31458	5.66069	4.93974	7.58879	4.9538	6.30859
AT1G04427	non-coding gene	NA	NA	NA	6.76226	-1.88834	4.61321	-0.409333	0.682295	NA	1.42849	0.05778	4.68291	0.0123385	0.990156	NA	1.58404	-0.518536	3.64832	-0.14213	0.886977	NA	3.6895	-1.3603	2.65408	-0.512531	0.608279	0.999918	3.53982	1.37374	1.06547	1.28932	0.197286	0.99992	0	1.85087	8.7322	0	0	0.914246	0.265736	0.674936	0.688438	0	0.588163	0.289194	0.702912	2.42279	5.75071
AT1G04430	protein coding gene	AT1G04430	S-adenosyl-L-methionine-dependent methyltransferases superfamily protein	NA	548.523	0.0602077	0.680728	0.0884459	0.929522	0.993256	1292.21	-0.228736	0.285253	-0.801869	0.422629	0.999748	1380.71	-0.0724955	0.21098	-0.343613	0.731137	0.999999	389.501	-0.0356237	0.3274	-0.108808	0.913355	0.999918	869.339	0.148706	0.371704	0.400065	0.689109	0.99992	6.30525	14.3388	14.1039	6.62089	28.3634	20.3843	29.1128	23.4148	24.3003	17.6761	22.2859	20.0584	13.6785	20.0601	19.4028
AT1G04433	non-coding gene	NA	Natural antisense transcript overlaps with AT1G05835	NA	221.401	-0.903999	0.884759	-1.02175	0.306901	0.818289	455.385	-0.252071	0.34302	-0.734857	0.462427	0.999748	886.132	0.107198	0.251506	0.426225	0.669944	0.999999	828.434	-0.0256197	0.228939	-0.111906	0.910898	0.999918	684.445	0.117952	0.550169	0.214392	0.830241	0.99992	38.115	46.495	77.4053	78.7626	119.728	117.404	138.455	121.938	184.813	240.589	179.419	200.49	556.282	473.103	559.12
AT1G04437	non-coding gene	NA	Natural antisense transcript overlaps with AT1G05840	NA	0	NA	NA	NA	NA	NA	0	NA	NA	NA	NA	NA	0	NA	NA	NA	NA	NA	0	NA	NA	NA	NA	NA	0	NA	NA	NA	NA	NA	0	0	0	0	0	0	0	0	0	0	0	0	0	0	0
AT1G04440	protein coding gene	CKL13	casein kinase like 13	NA	1346.98	-0.436958	0.478877	-0.912465	0.361524	0.853604	677.958	-0.0972302	0.30746	-0.316237	0.751823	0.999748	917.05	0.0925056	0.223351	0.414172	0.678748	0.999999	354.981	0.378003	0.30547	1.23745	0.215921	0.999918	749.112	0.119722	0.182599	0.655657	0.512045	0.99992	16.9308	17.9236	34.6939	16.0962	12.5508	10.4367	11.6201	11.0061	14.2216	10.7323	11.7994	10.6684	14.7323	15.0096	11.0473
AT1G04443	non-coding gene	NA	NA	NA	26.4004	-3.51073	3.53209	-0.993951	0.320247	0.828337	1.23436	0.614684	4.75479	0.129277	0.897139	NA	0	NA	NA	NA	NA	NA	0.547538	2.40506	4.87969	0.492872	0.622103	0.999918	0.93595	-2.42716	2.71399	-0.894316	0.371153	NA	0	3.89028	0	33.8976	0	1.22953	0	0.739779	0	0	0	0	2.1798	0	0
AT1G04445	protein coding gene	AT1G04445	C2H2-like zinc finger protein	NA	26.7874	-8.1836	4.00071	-2.04554	0.0408021	0.369016	8.32067	0.666837	2.3733	0.280975	0.77873	NA	3.72953	0.306763	2.67613	0.114629	0.908739	NA	12.0926	0.258758	1.56447	0.165397	0.868632	0.999918	12.7186	0.834034	1.34723	0.619074	0.535867	0.99992	0	0	0	5.19193	0.113636	1.54174	0	0.970989	0	0.458271	0.215292	0.136452	0.894696	3.40236	0.997211
AT1G04447	non-coding gene	NA	NA	NA	0	NA	NA	NA	NA	NA	0.44903	-2.13119	4.89227	-0.435623	0.663111	NA	1.23472	3.03196	4.82267	0.628689	0.529552	NA	0.109508	0.769147	4.95343	0.155276	0.876604	0.999918	0.411799	-0.333299	2.46034	-0.135469	0.892241	NA	0	0	0	0	0	0	0.241615	0.250685	0	1.03737	0	0.0915162	0.28615	0	0
AT1G04450	protein coding gene	RIC3	ROP-interactive CRIB motif-containing protein 3	Encodes a member of a novel protein family that contains contain a CRIB (for Cdc42/Rac-interactive binding) motif required for their specific interaction with GTP-bound Rop1 (plant-specific Rho GTPase), It interacts with Rop1 and is involved in pollen tube growth and function, and exocytosis in the pollen tube tip, The protein most similar to RIC1 (family subgroup III), Gene is expressed predomin…	75.8893	-2.12268	2.24548	-0.945314	0.344499	0.84278	20.1202	2.36276	1.59663	1.47984	0.138916	0.999748	11.8761	2.04647	2.05141	0.997591	0.318478	0.999999	28.9181	-1.08638	1.49227	-0.728006	0.46661	0.999918	34.6163	0.780045	1.18237	0.659732	0.509426	0.99992	0	2.53815	0.647062	7.99661	0.119168	2.94881	0.112517	0.44628	0	1.32275	0.0303781	0.274998	3.45844	0.165567	0.117732
AT1G04453	non-coding gene	NA	NA	NA	0.289376	1.59777	4.97367	0.321246	0.748024	NA	0.994317	1.64073	4.85742	0.337779	0.73553	NA	0.930814	4.12001	4.88297	0.84375	0.398809	NA	1.13143	1.49319	4.85267	0.307705	0.758307	0.999918	0.969985	-2.2803	1.98355	-1.1496	0.250307	NA	0.17569	0	0	0	0	0.534799	0	0.159988	0.573867	0	0	0	0	1.35805	0
AT1G04455	protein coding gene	AT1G04455	hypothetical protein	NA	46.1758	-0.682673	3.15632	-0.216288	0.828764	0.982267	3.49062	2.63981	3.61603	0.730029	0.465372	NA	0.304972	-1.03141	4.89264	-0.210809	0.833036	NA	2.32484	0.794036	3.51655	0.225799	0.821357	0.999918	5.16791	-2.89468	1.66867	-1.73472	0.0827912	0.99992	15.7482	0	0	22.3193	0	3.04551	0	0.462598	0	0	0	0.249185	3.33578	0	0.684925
AT1G04457	pseudogene	NA	NA	NA	0	NA	NA	NA	NA	NA	0.20434	1.63952	4.97568	0.329507	0.741773	NA	0	NA	NA	NA	NA	NA	1.47147	-4.2364	4.82808	-0.877451	0.380242	0.999918	0.721538	2.29355	3.01093	0.761742	0.446214	NA	0	0	0	0	0.405515	0	0	0	0	0	0	0	0	0	0
AT1G04463	non-coding gene	NA	Natural antisense transcript overlaps with AT1G06450	NA	33.4042	-8.52792	2.85557	-2.98641	0.0028227	0.0828847	49.6571	-0.918378	0.854193	-1.07514	0.282312	0.999748	76.625	0.133244	0.697457	0.191042	0.848493	0.999999	23.1701	5.2532	1.55732	3.37324	0.000742891	0.484769	43.584	0.0593074	0.962595	0.061612	0.950872	0.99992	9.7413e-09	0	8.31854	2.61813	3.37247	2.20613	6.00316	3.76017	7.61521	2.40785	5.56087	3.28262	4.46645	11.2414	0.349417
AT1G04467	non-coding gene	NA	Natural antisense transcript overlaps with AT1G06460	NA	0	NA	NA	NA	NA	NA	0	NA	NA	NA	NA	NA	0	NA	NA	NA	NA	NA	0	NA	NA	NA	NA	NA	0	NA	NA	NA	NA	NA	0	0	0	0	0	0	0	0	0	0	0	0	0	0	0
AT1G04470	protein coding gene	AT1G04470	hypothetical protein (DUF810)	NA	61.0813	-0.54809	2.33209	-0.235021	0.814192	0.98094	10.985	4.47977	2.15921	2.07473	0.0380116	NA	65.6118	4.5145	3.14005	1.43772	0.150514	0.999999	10.5892	0.197265	2.21249	0.0891597	0.928955	0.999918	31.5093	-1.16903	1.36681	-0.855298	0.392386	0.99992	0	1.59755	0.395719	1.52138	0.0726997	0.629007	0	0.0296809	0	3.12797	0.0769745	0.0597091	0.811734	0	0
AT1G04473	non-coding gene	NA	Natural antisense transcript overlaps with AT1G06500	NA	0	NA	NA	NA	NA	NA	0	NA	NA	NA	NA	NA	0	NA	NA	NA	NA	NA	0	NA	NA	NA	NA	NA	0	NA	NA	NA	NA	NA	0	0	0	0	0	0	0	0	0	0	0	0	0	0	0
AT1G04477	non-coding gene	NA	Natural antisense transcript overlaps with AT1G06515	NA	0	NA	NA	NA	NA	NA	0	NA	NA	NA	NA	NA	0	NA	NA	NA	NA	NA	0	NA	NA	NA	NA	NA	0	NA	NA	NA	NA	NA	0	0	0	0	0	0	0	0	0	0	0	0	0	0	0
AT1G04480	protein coding gene	AT1G04480	Ribosomal protein L14p/L23e family protein	NA	4317.49	0.691199	0.382941	1.80497	0.0710788	0.481435	5261.11	-0.103673	0.243772	-0.425288	0.670627	0.999748	6160.14	-0.0211287	0.173159	-0.122019	0.902884	0.999999	1881.72	-0.122656	0.181579	-0.675496	0.499361	0.999918	4147.48	-0.0206261	0.236016	-0.087393	0.930359	0.99992	207.291	222.253	145.355	123.327	239.043	224.319	265.164	194.762	199.763	222.788	195.283	217.387	184.973	164.143	204.782
AT1G04483	non-coding gene	NA	Natural antisense transcript overlaps with AT1G06560	NA	0	NA	NA	NA	NA	NA	0	NA	NA	NA	NA	NA	0	NA	NA	NA	NA	NA	0	NA	NA	NA	NA	NA	0	NA	NA	NA	NA	NA	0	0	0	0	0	0	0	0	0	0	0	0	0	0	0
AT1G04487	non-coding gene	NA	Natural antisense transcript overlaps with AT1G06650	NA	5.61626	5.9341	4.7945	1.23769	0.215831	NA	7.97525	-1.17288	2.61427	-0.448644	0.653689	NA	6.23105	6.81203	3.13586	2.1723	0.0298328	0.794156	1.47389	-4.23868	4.82801	-0.877935	0.379979	0.999918	4.91065	-0.477248	2.40398	-0.198524	0.842635	0.99992	0	3.35012	0	0	1.48095	0	3.23565	0	0	2.93847	0	0	0	0	2.02564
AT1G04490	protein coding gene	AT1G04490	hypothetical protein (DUF3527)	NA	51.7446	-1.70336	2.41086	-0.706536	0.479855	0.909078	36.921	0.413569	1.00898	0.409889	0.681887	0.999748	28.6375	-0.0380146	0.977096	-0.0389057	0.968966	0.999999	11.2298	-2.18431	1.63006	-1.34002	0.180239	0.999918	30.0981	0.724941	0.704117	1.02957	0.30321	0.99992	1.23185	0	4.70954	0.46866	0.914622	1.42739	0.478156	1.14118	0.99321	0.311354	0.791478	0.506699	0.286962	0.110519	0.662494
AT1G04493	non-coding gene	NA	NA	NA	13.4839	-1.24472	3.59864	-0.345885	0.729429	NA	5.75948	1.08683	2.3174	0.468985	0.63908	NA	13.9549	-0.837243	1.46119	-0.572988	0.566653	0.999999	4.07661	1.39095	3.0874	0.450525	0.652332	0.999918	8.46424	0.239126	0.877971	0.272363	0.785343	0.99992	3.35608	1.45885	14.0464	0	0.815829	4.08845	1.0376	1.11666	4.06814	1.11348	7.45902	1.3581	7.96686	0	0
AT1G04497	non-coding gene	NA	NA	NA	13.1029	1.36329	4.35139	0.313301	0.754052	NA	1.80865	2.84497	4.7363	0.600674	0.548057	NA	5.48177	-1.24623	2.24404	-0.555353	0.578653	0.999999	2.35573	2.86739	3.58519	0.799788	0.423834	0.999918	4.9831	-0.93899	1.26073	-0.744802	0.456392	0.99992	0	12.8027	5.82602	0	1.99882	0	0.249004	0	1.62966	0	1.15365	2.7415	3.33535	2.38229	0.368397
AT1G04500	protein coding gene	AT1G04500	CCT motif family protein	NA	5.78555	-5.98193	4.79549	-1.24741	0.212249	NA	20.6932	1.97646	1.35668	1.45684	0.145162	0.999748	3.10109	-4.32407	3.22935	-1.33899	0.180573	NA	21.5731	0.0375705	1.20631	0.0311449	0.975154	0.999918	16.4538	-0.232326	1.25625	-0.184937	0.853279	0.99992	0	0	0.752022	0	0.278299	1.23103	0.167778	0.189388	0	0	0.140564	0.0572463	1.64685	0.404963	0.866643
AT1G04503	non-coding gene	NA	Natural antisense transcript overlaps with AT1G06760	NA	1594.8	0.962105	0.577569	1.66578	0.0957568	0.541814	782.332	-0.287525	0.29804	-0.964718	0.334686	0.999748	1923.65	0.220841	0.237156	0.931207	0.351746	0.999999	1453.5	-0.121455	0.241725	-0.50245	0.615351	0.999918	1491.38	-0.098953	0.382969	-0.258384	0.796111	0.99992	402.092	266.17	138.908	195.447	120.185	124.734	134.286	141.216	237.749	328.482	217.586	250.912	622.369	422.896	470.685
AT1G04507	non-coding gene	NA	Natural antisense transcript overlaps with AT1G06790	NA	0	NA	NA	NA	NA	NA	0	NA	NA	NA	NA	NA	0	NA	NA	NA	NA	NA	0	NA	NA	NA	NA	NA	0	NA	NA	NA	NA	NA	0	0	0	0	0	0	0	0	0	0	0	0	0	0	0
AT1G04510	protein coding gene	MAC3A	MOS4-associated complex 3A	Encodes MAC3A, a U-box proteins with homology to the yeast and human E3 ubiquitin ligase Prp19, Associated with the MOS4-Associated Complex (MAC), Involved in plant innate immunity,	1172.35	0.153159	0.498903	0.306992	0.758849	0.970595	1192.2	0.154905	0.282698	0.547953	0.583724	0.999748	1719.69	0.094123	0.196247	0.479616	0.631501	0.999999	536.901	0.214872	0.280567	0.76585	0.443766	0.999918	1084.7	-0.10517	0.190379	-0.552424	0.580658	0.99992	16.4972	17.4043	22.6536	10.2452	20.3523	19.0102	18.7384	13.9118	19.6841	22.1332	18.1014	19.5716	17.1097	21.3005	18.7559
AT1G04513	non-coding gene	NA	Natural antisense transcript overlaps with AT1G06800	NA	44.5286	-5.31535	3.04605	-1.745	0.0809855	0.507739	16.3244	-1.0612	4.57928	-0.231739	0.816741	0.999748	8.99787	7.37279	2.77242	2.65933	0.00782956	0.40533	0	NA	NA	NA	NA	NA	6.18503	-0.140818	2.49869	-0.0563567	0.955058	0.99992	0	0.260522	0	8.35471	0	1.37435	0	2.62764	1.88964	0	0	0	0	0	0
AT1G04517	non-coding gene	NA	NA	NA	0.432055	-2.06436	4.92848	-0.418863	0.675316	NA	3.46416	0.576164	3.17021	0.181743	0.855784	NA	0.833942	-0.39268	4.75988	-0.0824977	0.934251	NA	0.294778	-1.91653	4.99734	-0.383509	0.701342	0.999918	1.28695	0.120161	1.59761	0.0752132	0.940045	NA	0	0	0	4.93826	12.849	13.8925	15.4211	0.00953699	3.03792	0	2.03286	2.39313	0	0	4.96636
AT1G04520	protein coding gene	PDLP2	plasmodesmata-located protein 2	Encodes a plasmodesmal protein that may be involved in the intercellular movement of molecules through the plasmodesmata,	918.098	-0.519884	0.619429	-0.839295	0.401304	0.878447	554.136	-0.36853	0.325517	-1.13214	0.257577	0.999748	831.082	0.18658	0.255371	0.730625	0.465008	0.999999	457.495	0.0205962	0.292073	0.0705173	0.943782	0.999918	669.221	0.203895	0.205297	0.993171	0.320627	0.99992	9.95041	26.0878	26.8895	23.5586	13.092	12.5596	16.5719	13.9834	17.6054	17.7421	12.5048	17.2382	28.256	23.4029	28.6726
AT1G04523	non-coding gene	NA	NA	NA	0	NA	NA	NA	NA	NA	0	NA	NA	NA	NA	NA	0	NA	NA	NA	NA	NA	0.512798	-0.0413805	4.92982	-0.0083939	0.993303	0.999918	0.221667	-0.607618	3.05538	-0.198868	0.842366	NA	0	0	0	0	0	0	0	0	0	0	0	0	0.860687	0	1.12912
AT1G04527	non-coding gene	NA	NA	NA	16.3634	-3.68594	4.10403	-0.898126	0.369118	NA	6.8323	1.93027	2.20418	0.875732	0.381176	NA	7.32882	1.09046	1.70831	0.638327	0.523261	0.999999	3.22582	-1.27734	2.99262	-0.426829	0.669504	0.999918	7.66403	0.644066	1.01355	0.635455	0.525132	0.99992	11.8949	0	0	133.72	17.7436	49.7711	2.7574	13.5303	36.3546	10.426	11.7711	9.44754	23.3138	0	30.871
AT1G04530	protein coding gene	TPR4	Tetratricopeptide repeat (TPR)-like superfamily protein	Encodes one of the 36 carboxylate clamp (CC)-tetratricopeptide repeat (TPR) proteins (Prasad 2010, Pubmed ID: 20856808) with potential to interact with Hsp90/Hsp70 as co-chaperones,	782.062	-0.593429	0.549801	-1.07935	0.280431	0.802254	1890.6	-0.204563	0.278525	-0.734451	0.462674	0.999748	2029.33	-0.0694448	0.180015	-0.385773	0.699665	0.999999	869.934	-0.229468	0.274678	-0.835406	0.403489	0.999918	1402.46	0.246849	0.364207	0.677771	0.497917	0.99992	16.1622	21.4375	30.8463	26.0523	68.4552	51.8965	74.9361	52.813	49.6827	52.31	50.0358	52.8307	46.2499	69.9495	80.7108
AT1G04533	non-coding gene	NA	Natural antisense transcript overlaps with AT1G06923	NA	2.16027	-4.53462	4.81388	-0.941989	0.346198	NA	1.78279	-1.05659	4.2962	-0.245935	0.805732	NA	1.90038	2.93604	4.06473	0.722319	0.470098	NA	1.78047	-1.94856	4.35653	-0.447272	0.654678	0.999918	2.0538	1.15365	1.61926	0.712452	0.476185	NA	0	0	0	0.953569	0.122821	0.239892	0	0.617993	0	0.743601	0	0.0878652	0.452566	0	0
AT1G04537	non-coding gene	NA	Natural antisense transcript overlaps with AT1G07020	NA	405.232	0.184762	0.777449	0.237651	0.812152	0.980378	125.238	0.00262887	0.55821	0.00470946	0.996242	0.999748	136.819	0.0693289	0.435674	0.15913	0.873566	0.999999	130.777	0.0536811	0.479159	0.112032	0.910798	0.999918	189.21	-0.0385951	0.359326	-0.10741	0.914464	0.99992	82.6261	91.1171	54.6749	89.6163	29.2655	24.5237	22.2381	27.1703	28.1473	20.0586	22.0682	22.1381	65.0931	59.0861	63.7137
AT1G04540	protein coding gene	AT1G04540	Calcium-dependent lipid-binding (CaLB domain) family protein	NA	75.1827	-1.99133	1.45915	-1.36472	0.172342	0.679151	33.2991	0.670082	1.06237	0.630741	0.52821	0.999748	137.704	1.70607	0.588253	2.90023	0.00372893	0.25207	52.7476	-0.204536	0.741468	-0.275853	0.782661	0.999918	71.9583	-0.22441	0.540026	-0.415553	0.677737	0.99992	1.04508	0.387039	3.14873	2.77558	1.23319	1.06607	1.02629	0.314748	2.2615	6.50579	1.3146	1.29576	2.78458	3.04694	3.92384
AT1G04543	novel-transcribed gene	NA	NA	NA	0.144639	-1.26361	4.96037	-0.254741	0.798923	NA	9.90646	0.780929	1.75878	0.444018	0.65703	NA	3.44663	-1.60412	2.51887	-0.636839	0.52423	NA	4.63171	-0.452744	2.37274	-0.190811	0.848674	0.999918	5.23019	0.0269389	1.02321	0.0263278	0.978996	0.99992	0	0	0.0800908	0	1.56483	1.34533	0.654307	0.900878	0.116454	0.195978	0.153303	0.724216	0.328932	1.66492	1.75983
AT1G04547	non-coding gene	NA	NA	NA	0	NA	NA	NA	NA	NA	0	NA	NA	NA	NA	NA	0	NA	NA	NA	NA	NA	0	NA	NA	NA	NA	NA	0	NA	NA	NA	NA	NA	0	0	0	0	0	0	0	0	0	0	0	0.100847	0	0	0
AT1G04550	protein coding gene	IAA12	AUX/IAA transcriptional regulator family protein	IAA12/BDL plays a role in auxin-mediated processes of apical-basal patterning in the embryo, bdl mutants lack a primary root meristem	1004.01	0.929864	0.500193	1.85901	0.0630254	0.455079	777.01	-0.252161	0.303375	-0.831185	0.405869	0.999748	1094.38	-0.0746134	0.218969	-0.340749	0.733292	0.999999	458.169	0.224723	0.281382	0.798641	0.424499	0.999918	790.052	-0.127511	0.158031	-0.806877	0.419737	0.99992	45.6013	46.3071	32.4475	18.4779	29.885	26.6887	34.8573	27.3006	36.2408	28.3365	30.2391	34.8819	42.578	41.1534	39.3216
AT1G04555	protein coding gene	AT1G04555	transmembrane protein	NA	2295.92	0.683879	0.570981	1.19773	0.231023	0.754672	1612.95	0.259963	0.384894	0.675415	0.499412	0.999748	1743.12	0.0887416	0.194022	0.45738	0.647398	0.999999	1040.65	-0.289882	0.22364	-1.2962	0.194906	0.999918	1618.55	-0.12735	0.254719	-0.499963	0.617101	0.99992	127.965	67.5165	52.1578	68.2093	39.4686	99.9425	52.7429	56.0252	52.941	56.3698	54.026	45.0695	90.0307	69.6041	91.0098
AT1G04557	non-coding gene	NA	NA	NA	0	NA	NA	NA	NA	NA	0.817362	3.33588	4.85991	0.686408	0.492456	NA	0.999501	0.303524	4.82027	0.0629683	0.949792	NA	0	NA	NA	NA	NA	NA	0.391522	-1.05497	3.02958	-0.348223	0.727673	NA	0	0	0	0	1.6936	0	0	0	0.208891	0.592367	0.704622	0	0	0	0
AT1G04560	protein coding gene	AT1G04560	AWPM-19-like family protein	NA	48.6734	-0.881174	3.11733	-0.282669	0.77743	0.97476	12.6337	1.3433	1.91784	0.700426	0.483661	0.999748	6.1293	1.48102	2.30673	0.642042	0.520846	0.999999	8.82335	-1.3561	1.79846	-0.754034	0.450829	0.999918	17.3193	0.462288	1.19894	0.385582	0.699806	0.99992	3.68246	0	0	5.96653	0.110678	2.1942	0.0524366	0.791627	0	0.872969	0.213085	0.0964657	1.10243	0.231945	1.48069
AT1G04563	non-coding gene	NA	NA	NA	10.1282	6.78186	4.79016	1.41579	0.156837	NA	0.415543	0.158639	4.97119	0.0319117	0.974542	NA	2.26584	5.34887	4.40247	1.21497	0.224377	NA	2.31371	-0.645928	3.86377	-0.167175	0.867232	0.999918	3.26436	-2.02986	2.10414	-0.964697	0.334697	0.99992	14.4331	0	0	0	0.325075	0	0.478876	0	0	2.93818	0	0	3.61273	0.0180846	5.38199
AT1G04567	non-coding gene	NA	Natural antisense transcript overlaps with AT1G07220	NA	0	NA	NA	NA	NA	NA	0	NA	NA	NA	NA	NA	0	NA	NA	NA	NA	NA	0	NA	NA	NA	NA	NA	0	NA	NA	NA	NA	NA	0	0	0	0	0	0	0	0	0	0	0	0	0	0	0
AT1G04570	protein coding gene	AT1G04570	Major facilitator superfamily protein	NA	170.436	-0.463514	1.07591	-0.430809	0.666607	0.955799	30.9735	-0.781935	1.04215	-0.750311	0.453068	0.999748	33.7402	0.533808	0.825857	0.646369	0.518041	0.999999	20.1636	1.00754	1.26088	0.799083	0.424242	0.999918	54.0839	0.219789	0.585999	0.375067	0.70761	0.99992	3.2151	4.88197	10.523	2.17796	0.756081	0.70009	1.34739	0.964957	0.901248	0.999582	0.759776	0.511117	2.58372	0.848677	1.28528
AT1G04573	non-coding gene	NA	NA	NA	0	NA	NA	NA	NA	NA	5.06753	0.241776	2.49964	0.0967245	0.922945	NA	1.68583	-0.661175	3.54902	-0.186298	0.852211	NA	0.588589	-2.91458	4.89236	-0.595742	0.551348	0.999918	1.87841	0.385488	1.55582	0.247771	0.804312	NA	0	0	0	0	0.393133	4.66645	1.98998	2.00217	1.03449	0	1.01317	0.603927	0	0	0
AT1G04577	non-coding gene	NA	Natural antisense transcript overlaps with AT1G07470	NA	0	NA	NA	NA	NA	NA	0	NA	NA	NA	NA	NA	0	NA	NA	NA	NA	NA	0	NA	NA	NA	NA	NA	0	NA	NA	NA	NA	NA	0	0	0	0	0	0	0	0	0	0	0	0	0	0	0
AT1G04580	protein coding gene	AO4	aldehyde oxidase 4	Encodes aldehyde oxidase AAO4 preferentially expressed in developing seeds,	3147.32	-1.48158	0.410266	-3.61126	0.000304717	0.0190534	10.6449	0.436579	1.85732	0.235058	0.814164	NA	2.06457	-0.235466	3.32553	-0.0708057	0.943552	NA	9.30699	0.559597	1.9974	0.280163	0.779353	0.999918	33.6557	-0.10112	1.09299	-0.0925164	0.926288	0.99992	12.5829	20.5068	54.4477	39.1399	0.0586146	0.215562	0.170658	0.0195494	0.0327713	0	0.00722795	0.0294336	0.523541	0	0.141105
AT1G04583	non-coding gene	NA	Natural antisense transcript overlaps with AT1G07473	NA	0	NA	NA	NA	NA	NA	6.55603	0.778182	2.8426	0.273757	0.784271	NA	3.26823	-4.39485	3.93674	-1.11637	0.264264	NA	0	NA	NA	NA	NA	NA	2.33652	0.271184	2.93056	0.0925366	0.926272	0.99992	0	0	0	0	0	2.16233	0	1.19274	0.0110361	0	1.29831	0	0	0	0
AT1G04587	non-coding gene	NA	Natural antisense transcript overlaps with AT1G07480	NA	0	NA	NA	NA	NA	NA	0	NA	NA	NA	NA	NA	0	NA	NA	NA	NA	NA	0	NA	NA	NA	NA	NA	0	NA	NA	NA	NA	NA	0	0	0	0	0	0	0	0	0	0	0	0	0	0	0
AT1G04590	protein coding gene	AT1G04590	PPR containing-like protein	NA	455.497	0.705852	0.908793	0.776692	0.43734	0.893532	722.175	0.020764	0.32918	0.0630778	0.949705	0.999748	809.955	-0.165469	0.21956	-0.753636	0.451068	0.999999	325.342	-0.125641	0.316884	-0.39649	0.691743	0.999918	566.555	0.00942434	0.345099	0.0273091	0.978213	0.99992	12.7607	10.5647	15.4429	1.77118	17.923	16.8635	19.3392	12.3695	15.126	12.3794	14.6471	14.9567	15.7684	15.6587	17.7988
AT1G04593	non-coding gene	NA	NA	NA	0	NA	NA	NA	NA	NA	0	NA	NA	NA	NA	NA	0	NA	NA	NA	NA	NA	0.882884	-3.49949	4.85675	-0.720541	0.471192	0.999918	0.396176	1.14187	3.04454	0.375056	0.707619	NA	0	0	0	0	0	0	0	0	0	0	0	0	0	0	0
AT1G04597	non-coding gene	NA	NA	NA	0	NA	NA	NA	NA	NA	0.716633	-2.80041	4.85272	-0.577081	0.563885	NA	0.101657	0.186379	4.97084	0.0374945	0.970091	NA	0.219015	1.37626	4.93004	0.279158	0.780123	0.999918	0.296199	0.548067	3.04004	0.180283	0.856931	NA	0	0	0	0	0	0	0	0.991685	0	0	0	0.122958	0.771255	0	0
AT1G04600	protein coding gene	XIA	myosin XI A	member of Myosin-like proteins	233.525	1.51846	0.933633	1.6264	0.103865	0.552861	47.2109	1.64015	2.78023	0.589933	0.555236	0.999748	58.6357	1.52517	0.777896	1.96063	0.0499219	0.9633	49.775	-1.27078	0.773716	-1.64244	0.100499	0.999918	86.2646	-0.725916	0.694634	-1.04503	0.296008	0.99992	2.00891	1.60041	0.475641	0.739098	0.289153	0.572334	0	0.252904	0.440058	0.358851	0.058335	0.20204	0.293181	0.467735	0.836035
AT1G04603	non-coding gene	NA	NA	NA	0	NA	NA	NA	NA	NA	0.210712	-1.10437	4.99292	-0.221188	0.824946	NA	0	NA	NA	NA	NA	NA	0	NA	NA	NA	NA	NA	0.0551971	0.140681	3.05667	0.0460242	0.963291	NA	0	0	0	0	0	0	0.120227	0	0	0	0	0	0	0	0
AT1G04607	non-coding gene	NA	NA	NA	0	NA	NA	NA	NA	NA	0.477756	-2.213	4.88651	-0.452879	0.650636	NA	0	NA	NA	NA	NA	NA	0	NA	NA	NA	NA	NA	0.126493	0.608513	3.05155	0.199411	0.841941	NA	0	0	0	0	0	0	0	0.357127	0	0	0	0	0	0	0
AT1G04610	protein coding gene	YUC3	YUCCA 3	NA	88.8143	-1.85282	1.47391	-1.25708	0.208725	0.731096	16.9625	-0.214353	1.47512	-0.145312	0.884465	0.999748	10.7038	0.809601	1.63502	0.495162	0.620486	0.999999	14.1802	0.909138	1.4592	0.623041	0.533258	0.999918	28.8414	0.762692	0.752065	1.01413	0.310521	0.99992	0.28297	1.87516	6.32093	1.95596	0.23107	0.710112	0.21748	0.786388	0.0590562	0.549927	0.253666	0.0883053	1.83228	0.53241	0.379431
AT1G04613	novel-transcribed gene	NA	NA	NA	0	NA	NA	NA	NA	NA	21.022	-0.108459	1.44865	-0.074869	0.940319	0.999748	14.1834	0.916936	1.75752	0.52172	0.601865	0.999999	21.6138	0.04269	1.31348	0.0325015	0.974072	0.999918	17.7095	-0.0860802	1.29791	-0.0663223	0.947121	0.99992	0	0	0	0	1.81875	2.13245	0.236346	3.63649	1.85876	0.988347	0	1.3994	5.99616	3.1493	0.741333
AT1G04620	protein coding gene	HCAR	coenzyme F420 hydrogenase family / dehydrogenase, beta subunit family	Encodes a 7-hydroxymethyl chlorophyll a reductase, an enzyme of the chlorophyll cycle that converts 7-hydroxymethyl chlorophyll a to chlorophyll a,	376.648	0.807512	1.28513	0.62835	0.529775	0.924881	373.607	-0.228463	0.406564	-0.561935	0.57416	0.999748	375.787	-0.0699722	0.376447	-0.185875	0.852542	0.999999	98.4445	0.590852	0.55779	1.05927	0.289476	0.999918	279.567	-0.142453	0.493978	-0.288379	0.773057	0.99992	3.00968	10.0291	8.813	0.147873	5.52728	4.84921	7.2427	4.00347	3.54993	4.71091	3.05087	5.25186	4.36152	3.15477	2.6659
AT1G04623	non-coding gene	NA	NA	NA	0.289278	-1.89414	4.93399	-0.383895	0.701056	NA	0	NA	NA	NA	NA	NA	0	NA	NA	NA	NA	NA	0	NA	NA	NA	NA	NA	0.0522331	0.414141	3.0535	0.135628	0.892115	NA	0	0	0.723205	0	0	0	0	0	0	0	0	0	0	0	0
AT1G04625	protein coding gene	AT1G04625	Polynucleotidyl transferase, ribonuclease H-like superfamily protein	NA	31.5085	1.51004	2.28589	0.660592	0.508874	0.917733	32.5589	0.857927	1.07861	0.7954	0.426381	0.999748	45.6277	1.35433	0.711561	1.90332	0.0569989	0.999999	17.0758	1.06425	1.32628	0.802433	0.422303	0.999918	30.2553	-1.12649	0.493956	-2.28056	0.0225747	0.948618	0.2065	2.84354	0.192851	0.677573	1.11292	1.80725	0.385558	1.08847	1.95698	1.51003	0.719826	0.587075	2.29915	1.12689	0.464629
AT1G04630	protein coding gene	MEE4	GRIM-19 protein	NA	1854.32	0.434603	0.515865	0.842475	0.399522	0.877231	1304.56	0.0516846	0.272444	0.189707	0.849539	0.999748	1564.55	0.130193	0.193623	0.672402	0.501328	0.999999	711.463	0.0875312	0.236685	0.369822	0.711515	0.999918	1280.74	-0.126842	0.140637	-0.901912	0.367104	0.99992	121.468	69.3397	83.408	63.9727	70.1849	67.1969	68.2353	54.1469	69.0601	59.7714	52.5676	60.246	77.5221	83.7323	70.3949
AT1G04635	protein coding gene	EMB1687	ribonuclease P family protein / Rpp14 family protein	NA	48.136	2.0989	2.26487	0.926718	0.354073	0.848663	70.0845	0.211265	0.71877	0.293926	0.768815	0.999748	82.2307	0.571155	0.55149	1.03566	0.300362	0.999999	32.4319	-0.424052	0.947528	-0.447536	0.654488	0.999918	56.5654	-0.364509	0.478551	-0.761693	0.446244	0.99992	8.64511	6.25633	4.40276	0	7.03201	8.98761	6.79726	5.99363	9.84108	6.482	5.63214	4.94069	6.54961	6.11915	5.93633
AT1G04640	protein coding gene	LIP2	lipoyltransferase 2	Lipoyltransferase, located in mitochondria but not found in chloroplasts	101.338	2.54811	1.62687	1.56626	0.117287	0.587834	495.431	-0.211318	0.392406	-0.53852	0.590218	0.999748	601.268	-0.05014	0.267912	-0.187151	0.851542	0.999999	112.75	-0.530245	0.519281	-1.02111	0.3072	0.999918	314.602	0.102953	0.679968	0.151408	0.879654	0.99992	8.43419	8.73375	3.56683	0.0650485	30.3661	22.6905	37.2965	19.4536	30.6625	20.8331	24.4913	26.553	10.8601	10.3938	17.4734
AT1G04643	non-coding gene	NA	Natural antisense transcript overlaps with AT1G08120	NA	0	NA	NA	NA	NA	NA	0.817362	3.33588	4.85991	0.686408	0.492456	NA	1.01657	-2.73635	4.81838	-0.567898	0.570104	NA	1.87348	-3.25132	4.30959	-0.754438	0.450586	0.999918	1.22128	1.59801	2.85948	0.558847	0.576266	NA	0	0	0	0	0.28649	0	0	0	0	0	0	0.252034	0.0796616	0	1.28182
AT1G04645	protein coding gene	AT1G04645	Plant self-incompatibility protein S1 family	NA	3645.52	-0.195494	0.489949	-0.399008	0.689887	0.961276	6.12695	-1.54836	2.22089	-0.69718	0.48569	NA	3.14505	-1.38556	2.61269	-0.530318	0.595892	NA	65.2074	-0.446079	0.670418	-0.665374	0.505811	0.999918	184.775	1.83042	1.18184	1.54878	0.121435	0.99992	501.379	568.465	476.762	690.484	0.571203	0.488257	1.24168	1.60693	0.17371	0.291	1.02501	0.154686	20.6959	19.7337	23.3111
AT1G04647	non-coding gene	NA	Natural antisense transcript overlaps with AT1G08315	NA	83.2648	-0.642673	2.78522	-0.230744	0.817514	0.981178	17.863	1.0041	1.78933	0.56116	0.574689	0.999748	48.2148	-0.349369	2.61296	-0.133706	0.893635	0.999999	22.7071	0.0922759	1.47611	0.0625129	0.950154	0.999918	39.1021	0.268938	1.26743	0.212192	0.831957	0.99992	0.0187423	8.1452	0	9.66307	2.83648	0.411649	1.49639	0	4.41879	0	3.0079	2.25522	6.46365	0	2.13239
AT1G04650	protein coding gene	AT1G04650	holliday junction resolvase	NA	306.829	1.45736	1.26779	1.14953	0.250337	0.775585	120.346	0.309045	0.613917	0.503399	0.614684	0.999748	138.935	0.732143	0.457205	1.60135	0.1093	0.999999	25.597	0.210776	1.12807	0.186847	0.85178	0.999918	121.175	-0.795608	0.56746	-1.40205	0.1609	0.99992	5.38413	7.52002	5.68619	0.112473	2.40859	2.39422	1.14838	2.40356	2.67665	2.09321	1.68819	1.09044	0.438043	1.63559	0.636572
AT1G04653	non-coding gene	NA	NA	NA	0	NA	NA	NA	NA	NA	0	NA	NA	NA	NA	NA	0	NA	NA	NA	NA	NA	0	NA	NA	NA	NA	NA	0	NA	NA	NA	NA	NA	0	0	0	0	0	0	0	0	0	0	0	0	0	0	0
AT1G04657	non-coding gene	NA	NA	NA	0	NA	NA	NA	NA	NA	0	NA	NA	NA	NA	NA	0.529532	0.970161	4.92298	0.197068	0.843775	NA	0.219015	1.37626	4.93004	0.279158	0.780123	0.999918	0.194067	-0.949574	3.0506	-0.311275	0.755592	NA	0	0	0	0	0	0	0	0	0.520536	0	0.340068	0	0.955211	0	0
AT1G04660	protein coding gene	AT1G04660	glycine-rich protein	NA	27872.8	1.67612	0.538653	3.11168	0.00186025	0.065149	23.7245	0.420779	1.20748	0.348476	0.727482	0.999748	39.0481	0.211745	0.766775	0.276151	0.782432	0.999999	151.989	-0.186904	0.522311	-0.35784	0.720463	0.999918	495.148	1.75128	1.01739	1.72135	0.0851874	0.99992	2115.5	1644.04	1143.62	232.631	1.11268	1.62495	1.33437	0.568271	1.53956	1.67875	1.54033	1.14225	21.4304	8.92852	15.4838
AT1G04667	non-coding gene	NA	NA	NA	0	NA	NA	NA	NA	NA	0	NA	NA	NA	NA	NA	0.218631	-0.374696	4.94383	-0.0757906	0.939586	NA	1.17718	-3.9145	4.83885	-0.808972	0.418531	0.999918	0.553183	2.37955	3.01802	0.788446	0.430436	NA	0	0	0	0	0	0	0	0	0	0	0.155728	0	0	0	0
AT1G04670	protein coding gene	AT1G04670	hypothetical protein	NA	0	NA	NA	NA	NA	NA	2.63464	-2.37031	3.57773	-0.662519	0.507639	NA	3.84839	-2.71125	3.35987	-0.806951	0.419695	0.999999	0	NA	NA	NA	NA	NA	1.44204	2.45431	2.27408	1.07926	0.280474	NA	0	0	0	0	0.135438	0	0.386093	0.276841	0	0.134186	0.78663	0	0	0	0
AT1G04673	non-coding gene	NA	NA	NA	0	NA	NA	NA	NA	NA	0	NA	NA	NA	NA	NA	1.44108	-0.720049	4.6008	-0.156505	0.875635	NA	0.396375	-0.600023	4.95307	-0.121142	0.903579	0.999918	0.460284	0.764697	3.03562	0.251908	0.801112	NA	0	0	0	0	0	0	0	0	0	1.0386	1.62173	0	0.571903	0	0
AT1G04677	non-coding gene	NA	NA	NA	0	NA	NA	NA	NA	NA	0.716633	-2.80041	4.85272	-0.577081	0.563885	NA	0.539034	-1.7865	4.84928	-0.368406	0.712571	NA	2.59082	1.83774	3.72476	0.493386	0.62174	0.999918	0.546174	2.39995	2.90099	0.827286	0.408075	NA	0	0	0	0	0	0	0	0.522889	0	0	0.274674	0.0620905	3.49895	0	0
AT1G04680	protein coding gene	AT1G04680	Pectin lyase-like superfamily protein	NA	355.361	0.427347	1.00055	0.427111	0.669298	0.955863	1223.12	-0.083271	0.272016	-0.306125	0.759509	0.999748	1769.66	0.0358543	0.203952	0.175798	0.860453	0.999999	928.169	-0.0148494	0.243078	-0.0610889	0.951288	0.999918	1126.43	0.0264127	0.526205	0.0501948	0.959967	0.99992	6.44888	3.89358	8.53094	0.877049	17.8033	17.542	18.7863	15.7802	18.6394	21.2857	17.4583	19.9835	24.8785	33.3701	33.0364
AT1G04683	non-coding gene	NA	NA	NA	0	NA	NA	NA	NA	NA	0.759574	3.17007	4.86893	0.651082	0.514993	NA	0.711601	-2.22815	4.83243	-0.461082	0.64474	NA	1.81504	1.16653	4.30305	0.271094	0.786319	0.999918	1.13831	-1.03213	2.84399	-0.362915	0.716668	NA	0	0	0	0	0	1.0525	0	0	0	0	0	0.82427	4.05053	0	0
AT1G04687	non-coding gene	NA	NA	NA	0	NA	NA	NA	NA	NA	0	NA	NA	NA	NA	NA	0	NA	NA	NA	NA	NA	0	NA	NA	NA	NA	NA	0	NA	NA	NA	NA	NA	0	0	0	0	0	0	0	0	0	0	0	0	0	0	0
AT1G04690	protein coding gene	KAB1	potassium channel beta subunit 1	NA	3480.42	-0.156922	0.430791	-0.364266	0.715659	0.964081	1749.49	-0.162244	0.262413	-0.618277	0.536393	0.999748	1988.31	0.0234017	0.193259	0.12109	0.90362	0.999999	953.737	0.0352582	0.226526	0.155648	0.876311	0.999918	1876.77	0.130123	0.190744	0.682186	0.495121	0.99992	64.1887	104.536	138.59	61.6659	49.1316	46.1821	55.4331	43.0373	45.4215	41.8743	37.2082	45.123	58.7711	59.2623	65.5268
AT1G04693	non-coding gene	NA	NA	NA	0	NA	NA	NA	NA	NA	0	NA	NA	NA	NA	NA	0	NA	NA	NA	NA	NA	0	NA	NA	NA	NA	NA	0	NA	NA	NA	NA	NA	0	0	0	0	0	0	0	0	0	0	0	0	0	0	0
AT1G04697	non-coding gene	NA	Natural antisense transcript overlaps with AT1G09390	NA	0	NA	NA	NA	NA	NA	0	NA	NA	NA	NA	NA	0	NA	NA	NA	NA	NA	0	NA	NA	NA	NA	NA	0	NA	NA	NA	NA	NA	0	0	0	0	0	0	0	0	0	0	0	0	0	0	0
AT1G04700	protein coding gene	AT1G04700	PB1 domain-containing protein tyrosine kinase	NA	57.6196	-0.968899	1.59799	-0.606325	0.544299	0.929682	39.2898	0.442977	1.00774	0.439576	0.660244	0.999748	65.41	0.305257	0.597298	0.511063	0.609307	0.999999	37.8735	0.0760359	0.952391	0.0798369	0.936367	0.999918	49.489	0.0706238	0.368652	0.191573	0.848076	0.99992	0.293793	0.707288	1.61288	0.511215	0.522494	0.786395	0.212896	0.669673	0.7216	0.789271	0.62424	0.55245	0.484212	1.85575	1.0746
AT1G04703	non-coding gene	NA	NA	NA	0	NA	NA	NA	NA	NA	0	NA	NA	NA	NA	NA	0.218631	-0.374696	4.94383	-0.0757906	0.939586	NA	1.47185	0.684433	4.70032	0.145614	0.884226	0.999918	0.681537	-1.00581	3.01645	-0.333443	0.7388	NA	0	0	0	0	0	0	0	0	0	0	0.149421	0	1.69208	0	0
AT1G04707	non-coding gene	NA	Natural antisense transcript overlaps with AT1G09610	NA	6.4803	6.1403	4.7932	1.28104	0.200178	NA	7.97275	0.849889	2.61913	0.324493	0.745565	NA	13.1557	0.292912	1.69743	0.172562	0.862995	0.999999	1.17279	-3.90936	4.83905	-0.807878	0.419161	0.999918	6.2329	-0.636811	1.61139	-0.395192	0.692701	0.99992	0	2.14724	0	0	1.78174	0	0	0.895438	2.00147	0.0384279	0.760357	0.787023	0	0	0.117499
AT1G04710	protein coding gene	PKT4	peroxisomal 3-ketoacyl-CoA thiolase 4	EC2,3,1,16 thiolase, Its transcript levels change after inducing MUTE expression in a mute background,	1054.63	-0.262549	0.541266	-0.485064	0.627631	0.948928	610.99	-0.409262	0.316572	-1.29279	0.196082	0.999748	611.507	-0.365263	0.292714	-1.24785	0.212086	0.999999	222.937	0.00876444	0.387984	0.0225897	0.981978	0.999918	563.711	0.336696	0.24562	1.3708	0.170437	0.99992	21.656	16.3437	24.1465	22.0962	11.9922	12.1534	14.3542	15.177	11.7868	6.84927	11.6409	11.3344	9.2149	12.6438	11.3032
AT1G04713	non-coding gene	NA	NA	NA	0.289376	1.59777	4.97367	0.321246	0.748024	NA	1.40119	2.29141	4.75546	0.481847	0.629914	NA	1.14814	-2.89951	4.79351	-0.604884	0.545256	NA	1.55938	-1.60456	4.67574	-0.343167	0.731473	0.999918	1.33545	0.764806	1.57225	0.486439	0.626656	NA	0.274277	0	0	0	0.49047	1.03518	0	0.395909	0	0	0.387197	0.700941	0	0.679505	0
AT1G04717	non-coding gene	NA	NA	NA	0	NA	NA	NA	NA	NA	0	NA	NA	NA	NA	NA	2.45887	1.14934	3.23429	0.355362	0.722318	NA	6.83382	-2.20612	2.23672	-0.98632	0.323976	0.999918	3.44053	1.64544	2.14387	0.767507	0.44278	0.99992	0	0	0	0	0	0	0	0	0	2.13615	0.837652	0.125184	3.9258	0	3.09569
AT1G04720	non-coding gene	AT1G04720	tRNA-Met	NA	0	NA	NA	NA	NA	NA	0.938155	1.60933	4.86835	0.33057	0.740969	NA	0	NA	NA	NA	NA	NA	0.279596	-1.83067	4.99555	-0.36646	0.714022	0.999918	0.365981	-0.128696	3.0512	-0.0421789	0.966356	NA	0	0	0.249075	0	0	8.81092	2.69258	0	0	0	0	0	0	1.24828	0
AT1G04723	non-coding gene	NA	Natural antisense transcript overlaps with AT1G09795	NA	0	NA	NA	NA	NA	NA	0	NA	NA	NA	NA	NA	0	NA	NA	NA	NA	NA	0	NA	NA	NA	NA	NA	0	NA	NA	NA	NA	NA	0	0	0	0	0	0	0	0	0	0	0	0	0	0	0
AT1G04730	protein coding gene	CTF18	P-loop containing nucleoside triphosphate hydrolases superfamily protein	Necessary for sister chromatid cohesion, Acts in synergy with ETG1,	539.076	1.82597	0.722043	2.52889	0.0114425	0.188593	289.976	0.147546	0.416243	0.35447	0.722986	0.999748	394.384	0.561023	0.297702	1.88451	0.0594958	0.999999	111.939	0.0409513	0.590864	0.0693076	0.944745	0.999918	294.339	-0.676135	0.313692	-2.15541	0.0311297	0.99992	9.73352	7.01669	4.18711	1.19021	3.92015	2.88045	2.45565	3.17234	4.94492	3.38725	2.78931	2.63204	4.01757	1.56046	2.48389
AT1G04733	non-coding gene	NA	NA	NA	27.3743	0.459837	3.03731	0.151396	0.879663	0.987086	14.2604	0.760655	1.89743	0.400887	0.688504	0.999748	7.44171	-1.38239	1.71559	-0.80578	0.42037	0.999999	11.4517	-1.37316	1.54434	-0.889157	0.373919	0.999918	14.9126	0.276018	0.903097	0.305635	0.759883	0.99992	35.1374	2.39858	0	24.242	4.76796	17.8811	0	12.3878	2.47675	2.24247	4.16146	7.18828	8.97303	12.0117	31.8913
AT1G04737	non-coding gene	NA	Natural antisense transcript overlaps with AT1G09850	NA	0	NA	NA	NA	NA	NA	0	NA	NA	NA	NA	NA	0	NA	NA	NA	NA	NA	0	NA	NA	NA	NA	NA	0	NA	NA	NA	NA	NA	0	0	0	0	0	0	0	0	0	0	0	0	0	0	0
AT1G04743	non-coding gene	NA	Natural antisense transcript overlaps with AT1G09860	NA	3.02414	5.0426	4.80283	1.04992	0.293753	NA	3.03814	-2.60916	3.81696	-0.683569	0.494248	NA	2.51177	0.993611	3.63949	0.273008	0.784847	NA	0	NA	NA	NA	NA	NA	1.8173	-0.188987	2.36023	-0.0800714	0.93618	NA	0	0.826995	0	0	0.105686	0	0	0.688783	0	0.40017	0	0.174679	0	0	0
AT1G04747	non-coding gene	NA	NA	NA	0	NA	NA	NA	NA	NA	0	NA	NA	NA	NA	NA	0	NA	NA	NA	NA	NA	0.395997	-0.596105	4.95305	-0.120351	0.904205	0.999918	0.176131	-0.238329	3.0568	-0.0779669	0.937854	NA	0	0	0	0	0	0	0	0	0	0	0	0	0.739321	0	0
AT1G04750	protein coding gene	VAMP721	vesicle-associated membrane protein 721	Encodes vesicle-associated membrane protein 7B (VAMP7B, or VAMP721), Required for cell plate formation,	4446.49	0.331544	0.363019	0.913297	0.361086	0.853368	1756.75	-0.125212	0.301621	-0.415129	0.678047	0.999748	2498.31	0.200503	0.183666	1.09167	0.274977	0.999999	1473.08	0.061478	0.183945	0.334219	0.738214	0.999918	2374.62	-0.0893984	0.214781	-0.416231	0.677241	0.99992	136.805	143.254	139.287	91.8234	63.0297	44.492	66.5097	41.4961	61.3556	68.8863	52.9904	56.0564	109.44	102.225	104.513
AT1G04753	non-coding gene	NA	NA	NA	5.64091	-5.94558	4.79577	-1.23976	0.215066	NA	0.238878	-1.19581	4.98672	-0.239798	0.810487	NA	0	NA	NA	NA	NA	NA	1.28844	1.80934	4.83854	0.373942	0.708447	0.999918	0.605829	-1.59114	3.01986	-0.52689	0.59827	NA	0	0	10.9658	0	0	0	0	0.308584	0	0	0	0	3.22293	0	0.9437
AT1G04760	protein coding gene	VAMP726	vesicle-associated membrane protein 726	member of Synaptobrevin -like protein family	701.736	1.06633	0.581278	1.83445	0.0665867	0.466548	243.782	0.0999137	0.424325	0.235465	0.813848	0.999748	446.863	0.546296	0.260079	2.1005	0.0356846	0.853945	219.538	0.512194	0.384232	1.33303	0.182521	0.999918	368.371	-0.576175	0.2199	-2.62017	0.0087885	0.649065	24.0257	37.9943	16.1227	13.4316	9.26398	9.72928	8.32764	8.01274	15.1322	13.4767	9.31289	9.49552	20.2868	16.8141	13.9425
AT1G04763	non-coding gene	NA	NA	NA	0	NA	NA	NA	NA	NA	1.89894	4.5108	4.81828	0.936184	0.349179	NA	0.310271	2.82167	4.97628	0.567023	0.570698	NA	0	NA	NA	NA	NA	NA	0.525969	-2.67537	3.02086	-0.885632	0.375816	NA	0	0	0	0	0	2.74386	0	0	0.420658	0	0	0	0	0	0
AT1G04767	non-coding gene	NA	Natural antisense transcript overlaps with AT1G10110	NA	3.45644	-5.21979	4.80293	-1.08679	0.277128	NA	10.5427	-0.412405	2.01439	-0.20473	0.837783	NA	0.529125	0.960675	4.92261	0.195156	0.845271	NA	1.26428	3.53737	4.8292	0.732496	0.463866	0.999918	4.02499	0.391962	1.70248	0.23023	0.817913	0.99992	0	0	0	0.716699	1.33851	0	0.764707	0.80873	0.0377218	0	0.0490112	0	0.281933	0.531352	0.00835224
AT1G04770	protein coding gene	AT1G04770	Tetratricopeptide repeat (TPR)-like superfamily protein	NA	1016.47	0.00944363	0.513931	0.0183753	0.985339	0.998934	297.305	0.0701629	0.50274	0.139561	0.889007	0.999748	670.405	-0.309964	0.247201	-1.25389	0.209881	0.999999	245.301	0.61807	0.461885	1.33815	0.180849	0.999918	494.886	-0.00175481	0.331603	-0.00529189	0.995778	0.99992	42.4057	37.5259	55.6671	29.3023	19.29	8.31317	16.2528	7.89363	20.1517	20.5035	21.8184	26.4796	16.1865	40.5216	21.4547
AT1G04773	non-coding gene	NA	Natural antisense transcript overlaps with AT1G10120	NA	0	NA	NA	NA	NA	NA	0	NA	NA	NA	NA	NA	0	NA	NA	NA	NA	NA	0	NA	NA	NA	NA	NA	0	NA	NA	NA	NA	NA	0	0	0	0	0	0	0	0	0	0	0	0	0	0	0
AT1G04778	protein coding gene	AT1G04778	hypothetical protein	NA	9.57089	0.455094	3.99933	0.113792	0.909402	NA	12.1659	-1.79896	1.87612	-0.958875	0.337622	0.999748	10.9999	-0.239539	1.54198	-0.155345	0.876549	0.999999	3.6055	-0.405447	2.9415	-0.137837	0.890369	0.999918	8.5736	0.700715	0.774433	0.904811	0.365566	0.99992	0.639718	0.878346	1.37418	0	0.831648	0	1.70064	0.980729	0.150171	1.0126	0.544086	0.761334	0.212924	0.806887	0
AT1G04780	protein coding gene	AT1G04780	Ankyrin repeat family protein	NA	658.004	-0.179844	0.596612	-0.301442	0.763077	0.971322	618.367	0.112259	0.334689	0.335413	0.737313	0.999748	822.83	-0.0766209	0.213581	-0.358744	0.719786	0.999999	418.757	0.112316	0.302893	0.370811	0.710779	0.999918	619.201	0.0383538	0.173497	0.221063	0.825043	0.99992	9.26354	13.4904	19.0212	8.50171	14.7158	12.2084	9.7209	13.1255	13.1876	12.0138	13.4219	12.1349	16.8006	21.7985	19.5216
AT1G04783	non-coding gene	NA	NA	NA	4.34064	5.55812	4.7974	1.15857	0.246631	NA	0.20434	1.63952	4.97568	0.329507	0.741773	NA	0	NA	NA	NA	NA	NA	2.35436	-4.91447	4.3161	-1.13864	0.254855	0.999918	1.85054	0.318434	2.94298	0.108201	0.913836	NA	1.87902	0	0	0	0.112081	0	0	0	0	0	0	0	0	0	0
AT1G04787	non-coding gene	NA	NA	NA	0	NA	NA	NA	NA	NA	5.85146	0.819662	2.36422	0.346695	0.728821	NA	2.51873	3.35775	3.11431	1.07817	0.280958	NA	4.59046	0.394	2.94214	0.133916	0.893469	0.999918	4.0179	-0.844454	1.4993	-0.563233	0.573276	0.99992	0	0	0	0	0.356964	2.73802	0.346375	1.27719	0.439777	1.10474	0	0.130306	4.68968	0	0
AT1G04790	protein coding gene	AT1G04790	RING/U-box superfamily protein	NA	543.213	-0.558346	0.613361	-0.910305	0.362662	0.854264	556.79	-0.0645226	0.333861	-0.193261	0.846754	0.999748	581.923	-0.238592	0.273157	-0.87346	0.382412	0.999999	260.847	0.092216	0.457243	0.201679	0.840168	0.999918	468.005	0.222572	0.21804	1.02079	0.307356	0.99992	5.95737	7.38134	10.9937	8.84824	10.84	8.12535	9.99507	8.26389	8.23939	5.72905	8.74487	7.10265	5.45167	14.4344	10.3938
AT1G04793	non-coding gene	NA	NA	NA	0	NA	NA	NA	NA	NA	1.98645	1.63119	4.51641	0.361169	0.717973	NA	1.19629	-2.94377	4.81392	-0.611512	0.540861	NA	2.17179	-1.81599	3.62062	-0.501568	0.615972	0.999918	1.70625	0.913298	1.82027	0.501737	0.615853	NA	0	0	0	0	0	1.57761	0	0.473976	0	0	0.953999	0.0860642	1.07667	0	0.713647
AT1G04797	non-coding gene	NA	Natural antisense transcript overlaps with AT1G10522	NA	0	NA	NA	NA	NA	NA	0	NA	NA	NA	NA	NA	0	NA	NA	NA	NA	NA	0	NA	NA	NA	NA	NA	0	NA	NA	NA	NA	NA	0	0	0	0	0	0	0	0	0	0	0	0	0	0	0
AT1G04800	protein coding gene	AT1G04800	glycine-rich protein	NA	0.723774	-0.50787	4.90487	-0.103544	0.917531	NA	138.642	-0.391668	0.625666	-0.626002	0.531314	0.999748	52.8959	-0.961453	0.876189	-1.09731	0.272505	0.999999	24.7893	-1.8608	1.09521	-1.69903	0.0893129	0.999918	57.2297	0.755913	1.08192	0.69868	0.484752	0.99992	0.0747201	0	0	0.134698	5.98885	11.0879	6.4402	14.1519	3.1494	0.806554	5.54967	1.92344	1.06792	2.31515	5.59461
AT1G04803	non-coding gene	NA	Natural antisense transcript overlaps with AT1G10530	NA	13.9335	2.36085	4.24372	0.556317	0.577994	NA	3.53055	0.754212	3.55639	0.212072	0.832051	NA	1.13292	4.33719	4.86944	0.890696	0.373093	NA	0.411186	1.73454	4.91993	0.352554	0.724423	0.999918	1.75419	-0.308892	2.10164	-0.146977	0.88315	NA	0	9.63913	2.23604	0	0.0818866	1.74216	0.961721	0	0	0.78578	0	0	0	1.03804	0
AT1G04807	non-coding gene	NA	NA	NA	1.73626	4.23268	4.8164	0.878807	0.379506	NA	1.77038	-0.890787	4.24552	-0.209818	0.83381	NA	1.34132	-1.41308	3.98072	-0.35498	0.722605	NA	1.31796	-0.88476	4.46074	-0.198344	0.842776	0.999918	1.59544	0.173778	1.21726	0.142762	0.886478	NA	0.80558	0	0	0	0.36026	0	0.11347	0.507192	0.143438	0	0.0942693	0.34367	0.55636	0	0.358927
AT1G04810	protein coding gene	AT1G04810	26S proteasome regulatory complex, non-ATPase subcomplex, Rpn2/Psmd1 subunit	NA	1079.42	0.249637	0.649942	0.384091	0.700911	0.963139	1038.04	-0.239927	0.305689	-0.784874	0.432527	0.999748	1219.49	-0.0675039	0.2074	-0.325477	0.74482	0.999999	435.202	-0.301288	0.291443	-1.03378	0.301239	0.999918	887.458	0.142853	0.223768	0.638399	0.523214	0.99992	11.0865	14.3414	20.211	4.25594	13.3535	10.3322	15.3489	10.4378	11.0357	11.1018	10.2553	12.0001	9.07304	11.424	13.2616
AT1G04813	non-coding gene	NA	NA	NA	0	NA	NA	NA	NA	NA	0.822896	-0.428969	4.84818	-0.0884804	0.929495	NA	0.304972	-1.03141	4.89264	-0.210809	0.833036	NA	0.680891	-1.59194	4.85029	-0.328216	0.742748	0.999918	0.583155	1.20147	1.98668	0.604763	0.545337	NA	0	0	0	0	0	0.618665	0.367958	0.37225	0	0	0	0.419774	0.438851	0	0
AT1G04817	non-coding gene	NA	Natural antisense transcript overlaps with AT1G10747	NA	0	NA	NA	NA	NA	NA	0	NA	NA	NA	NA	NA	0	NA	NA	NA	NA	NA	0	NA	NA	NA	NA	NA	0	NA	NA	NA	NA	NA	0	0	0	0	0	0	0	0	0	0	0	0	0	0	0
AT1G04820	protein coding gene	TUA4	tubulin alpha-4 chain	Encodes an alpha tubulin isoform that is expressed in roots, leaves and flowers,	21227.3	-0.113405	0.416042	-0.27258	0.785176	0.975925	13898	-0.0569319	0.24312	-0.234172	0.814852	0.999748	17606.2	0.170539	0.181918	0.937447	0.348529	0.999999	7250.99	0.109503	0.13637	0.802985	0.421983	0.999918	13967.9	0.0267382	0.145587	0.183658	0.854282	0.99992	369.922	640.136	847.943	328.718	429.455	331.706	419.494	309.49	368.216	411.924	299.337	367.656	441.818	445.693	429.289
AT1G04823	non-coding gene	NA	Natural antisense transcript overlaps with AT1G10850	NA	0	NA	NA	NA	NA	NA	0	NA	NA	NA	NA	NA	0	NA	NA	NA	NA	NA	0	NA	NA	NA	NA	NA	0	NA	NA	NA	NA	NA	0	0	0	0	0	0	0	0	0	0	0	0	0	0	0
AT1G04827	non-coding gene	NA	Natural antisense transcript overlaps with AT1G10865	NA	0	NA	NA	NA	NA	NA	0	NA	NA	NA	NA	NA	0	NA	NA	NA	NA	NA	0	NA	NA	NA	NA	NA	0	NA	NA	NA	NA	NA	0	0	0	0	0	0	0	0	0	0	0	0	0	0	0
AT1G04830	protein coding gene	AT1G04830	Ypt/Rab-GAP domain of gyp1p superfamily protein	NA	960.044	-0.290198	0.524634	-0.553143	0.580165	0.937987	292.521	0.158323	0.40774	0.388293	0.697799	0.999748	436.704	0.411943	0.315017	1.30769	0.19098	0.999999	178.408	-0.0548503	0.417908	-0.13125	0.895578	0.999918	409.224	0.0789552	0.308042	0.256313	0.797709	0.99992	16.0059	16.4491	20.9073	18.96	7.90906	5.70571	5.28359	5.9116	8.89153	7.56867	7.31323	4.63307	7.2914	8.91708	8.18743
AT1G04833	non-coding gene	NA	Natural antisense transcript overlaps with AT1G11050	NA	122.469	-0.297745	1.36895	-0.217499	0.82782	0.982267	96.8798	-1.41879	0.651133	-2.17895	0.0293356	0.999748	93.6248	-1.04968	1.92664	-0.544823	0.585875	0.999999	13.177	0.592776	1.75437	0.337886	0.735449	0.999918	70.9689	0.842738	0.709077	1.1885	0.234636	0.99992	0.93683	5.00464	7.05333	1.08731	2.03289	1.07027	3.49418	4.11192	2.73604	0.0436843	3.50823	1.87397	1.12803	0.857226	0
AT1G04837	non-coding gene	NA	Natural antisense transcript overlaps with AT1G11090	NA	125.013	1.55168	1.96213	0.790816	0.429052	0.8892	1.63472	4.32248	4.82293	0.896236	0.370127	NA	34.7487	0.774828	1.0416	0.74388	0.456949	0.999999	52.3822	-1.26411	0.817373	-1.54655	0.121971	0.999918	52.1416	-0.140189	1.21279	-0.115592	0.907976	0.99992	9.39534	9.60448	0	5.32793	0.4156	0	0	0	0.884226	2.89079	1.75653	0.431851	4.24799	3.20236	4.58283
AT1G04840	protein coding gene	AT1G04840	Tetratricopeptide repeat (TPR)-like superfamily protein	NA	20.9042	0.421822	3.0387	0.138816	0.889595	0.987386	55.683	-0.0568379	0.848417	-0.0669929	0.946587	0.999748	86.7655	1.15547	0.529169	2.18356	0.0289943	0.787808	32.383	-0.396235	0.987153	-0.401392	0.688132	0.999918	48.853	-0.244882	0.591564	-0.413957	0.678906	0.99992	0.317254	0.729914	0.955015	0	1.97595	0.711943	1.1223	1.42879	2.52621	1.87968	0.920871	0.974692	0.789872	2.13029	2.3095
AT1G04847	non-coding gene	NA	NA	NA	0	NA	NA	NA	NA	NA	0.759574	3.17007	4.86893	0.651082	0.514993	NA	0	NA	NA	NA	NA	NA	0.822371	2.87151	4.85416	0.591556	0.554148	0.999918	0.552338	-2.31492	3.0303	-0.763926	0.444911	NA	0	0	0	0	0	0.686923	0	0	0	0	0	0	0	2.06013	0
AT1G04850	protein coding gene	AT1G04850	ubiquitin-associated (UBA)/TS-N domain-containing protein	NA	2869.37	-0.151072	0.434499	-0.347692	0.728071	0.965998	1682.45	-0.0867046	0.255373	-0.339522	0.734217	0.999748	2215.63	-0.0293377	0.177238	-0.165527	0.868529	0.999999	1281.57	-0.0755086	0.192918	-0.391403	0.695499	0.999918	1936.28	0.13674	0.129486	1.05602	0.29096	0.99992	39.7795	44.5853	72.6126	29.3944	29.3623	28.1777	30.0185	26.3469	32.4929	26.0913	29.4447	27.9249	47.5231	47.4878	52.9734
AT1G04853	non-coding gene	NA	Natural antisense transcript overlaps with AT1G11530	NA	0	NA	NA	NA	NA	NA	0	NA	NA	NA	NA	NA	0	NA	NA	NA	NA	NA	0	NA	NA	NA	NA	NA	0	NA	NA	NA	NA	NA	0	0	0	0	0	0	0	0	0	0	0	0	0	0	0
AT1G04857	non-coding gene	NA	NA	NA	21.1707	-7.84393	4.30842	-1.8206	0.068667	0.473452	1.52268	-1.77847	4.60251	-0.386412	0.699191	NA	4.22619	-3.29599	2.6066	-1.26448	0.206058	0.999999	0	NA	NA	NA	NA	NA	1.23675	2.74078	1.86777	1.4674	0.142266	NA	0	0	0	41.6788	0	0.895135	0.611168	1.75138	0.739475	0	4.79193	2.87061	0	0	0
AT1G04860	protein coding gene	UBP2	ubiquitin-specific protease 2	Encodes a ubiquitin-specific protease,	351.28	-0.333661	0.734679	-0.454159	0.649715	0.952778	535.074	-0.164865	0.389139	-0.423667	0.671809	0.999748	665.936	0.328256	0.228409	1.43715	0.150676	0.999999	156.815	-0.00981462	0.449582	-0.0218305	0.982583	0.999918	399.435	0.0492759	0.31966	0.154151	0.877491	0.99992	3.3835	5.70514	7.56767	4.30799	11.3586	5.49503	9.58563	7.70976	9.09853	9.29694	7.14984	6.93468	4.83808	6.12435	4.90892
AT1G04863	non-coding gene	NA	NA	NA	9.26004	6.65249	4.79067	1.38863	0.164944	NA	0.617556	0.564962	4.94092	0.114344	0.908965	NA	2.64295	0.788858	3.04397	0.259154	0.795516	NA	1.31993	-0.916301	4.75736	-0.192607	0.847267	0.999918	1.30789	-0.15039	1.56368	-0.0961765	0.92338	NA	4.64115	0	0	0	0	0.22145	0	0.132499	0	0.787953	0.205307	0.232489	0.58499	0	1.17034
AT1G04867	non-coding gene	NA	NA	NA	0	NA	NA	NA	NA	NA	0	NA	NA	NA	NA	NA	0.101657	0.186379	4.97084	0.0374945	0.970091	NA	0	NA	NA	NA	NA	NA	0.0202593	0.0448349	3.05791	0.014662	0.988302	NA	0	0	0	0	0	0	0	0	0	0	0	0.134784	0	0	0
AT1G04870	protein coding gene	PRMT10	protein arginine methyltransferase 10	Encodes a type I protein arginine methyltransferase based on the At1g04870,2 gene model, PRMT10 can catalyze the asymmetric dimethylation of arginine 3 on histone 4 and can also methylate myelin basic protein in vitro, Mutants lacking PRMT10 flower late due to defects in the autonomous pathway and they have elevated levels of FLC transcripts,	750.364	-0.329987	0.694925	-0.474853	0.634892	0.949311	1490.22	-0.0808521	0.277969	-0.290867	0.771153	0.999748	1651.06	0.225614	0.2141	1.05378	0.291985	0.999999	368.891	0.352966	0.325244	1.08523	0.277818	0.999918	1001.25	-0.0133153	0.384785	-0.0346045	0.972395	0.99992	9.48782	23.2026	34.7779	10.0964	45.9754	33.4586	42.7901	34.4656	42.2492	31.3059	27.5043	32.6518	20.3444	27.5566	21.011
AT1G04873	non-coding gene	NA	NA	NA	51.4688	4.14634	1.75863	2.35771	0.0183881	0.247728	53.8967	-0.473016	0.819274	-0.57736	0.563696	0.999748	46.1614	0.384454	0.788076	0.487838	0.625665	0.999999	12.3638	0.343592	1.48621	0.231186	0.81717	0.999918	36.9008	-0.604864	0.561788	-1.07668	0.281624	0.99992	32.1995	55.9911	1.27692	3.10825	25.8218	15.7116	30.0577	22.5419	25.6178	14.3548	20.2881	9.36298	8.95226	19.6665	9.2295
AT1G04877	non-coding gene	NA	NA	NA	168.687	10.8409	1.83162	5.91874	3.24426e-09	1.52791e-06	11.5916	1.96885	1.81089	1.08723	0.276937	NA	31.9445	-0.555142	0.852083	-0.651512	0.514716	0.999999	22.8488	0.427509	1.10567	0.386653	0.699013	0.999918	48.5133	-2.18833	0.949914	-2.30371	0.0212387	0.93536	103.129	96.8145	0	0	2.98898	8.76442	0.26838	2.49664	7.99799	5.79471	11.1129	8.47186	16.9314	20.8001	10.9591
AT1G04880	protein coding gene	AT1G04880	HMG (high mobility group) box protein with ARID/BRIGHT DNA-binding domain-containing protein	NA	80.5171	-1.29152	1.79297	-0.720321	0.471327	0.906257	39.6596	1.79304	0.941995	1.90345	0.0569817	0.999748	56.4566	3.01066	0.721577	4.17233	3.01496e-05	0.00586141	94.2074	1.17163	0.596005	1.9658	0.0493219	0.999918	75.926	-0.889857	0.708082	-1.25672	0.208857	0.99992	0.0739527	1.6558	4.39337	0.391417	1.19322	1.25024	0.394647	0.257315	1.92393	1.10849	0.127228	0.224528	3.92092	7.08728	2.18185
AT1G04883	non-coding gene	NA	Natural antisense transcript overlaps with AT1G11750	NA	0	NA	NA	NA	NA	NA	0	NA	NA	NA	NA	NA	0	NA	NA	NA	NA	NA	0	NA	NA	NA	NA	NA	0	NA	NA	NA	NA	NA	0	0	0	0	0	0	0	0	0	0	0	0	0	0	0
AT1G04887	non-coding gene	NA	Natural antisense transcript overlaps with AT1G11770	NA	0.289376	1.59777	4.97367	0.321246	0.748024	NA	8.73363	1.82559	2.58107	0.707299	0.47938	NA	12.9316	2.78469	4.59308	0.60628	0.544329	0.999999	2.72441	0.427747	3.61452	0.118341	0.905797	0.999918	6.0705	-1.82886	1.8505	-0.988308	0.323002	0.99992	0.0512151	0	0	0	0	1.45785	0	0.38383	0.0245188	1.77853	0	0.256842	0.70813	0	0.532077
AT1G04890	protein coding gene	AT1G04890	zein-binding protein (Protein of unknown function, DUF593)	NA	0	NA	NA	NA	NA	NA	0.408681	2.3594	4.93083	0.478499	0.632295	NA	1.13292	4.33719	4.86944	0.890696	0.373093	NA	0.294778	-1.91653	4.99734	-0.383509	0.701342	0.999918	0.455106	-1.47753	3.03646	-0.486596	0.626545	NA	0	0	0	0	0.0525688	0	0	0	0	0.102388	0	0	0	0	0.0776983
AT1G04893	non-coding gene	NA	Natural antisense transcript overlaps with AT1G11820	NA	0	NA	NA	NA	NA	NA	0	NA	NA	NA	NA	NA	0	NA	NA	NA	NA	NA	0	NA	NA	NA	NA	NA	0	NA	NA	NA	NA	NA	0	0	0	0	0	0	0	0	0	0	0	0	0	0	0
AT1G04895	protein coding gene	AT1G04895	hypothetical protein	NA	0	NA	NA	NA	NA	NA	0	NA	NA	NA	NA	NA	0	NA	NA	NA	NA	NA	0	NA	NA	NA	NA	NA	0	NA	NA	NA	NA	NA	0	0	0	0	0	0	0	0	0	0	0	0	0	0	0
AT1G04897	non-coding gene	NA	NA	NA	0	NA	NA	NA	NA	NA	2.02815	-4.30644	4.43047	-0.972004	0.331049	NA	0	NA	NA	NA	NA	NA	0.294778	-1.91653	4.99734	-0.383509	0.701342	0.999918	0.639448	2.63922	3.01058	0.876648	0.380678	NA	0	0	0	0	0	0	5.5251	1.74658	0	0.409151	0	0	0	0	3.46272
AT1G04900	protein coding gene	AT1G04900	NADH dehydrogenase ubiquinone complex I, assembly factor-like protein (DUF185)	NA	392.066	0.440528	0.701186	0.628262	0.529833	0.924909	264.762	0.278897	0.471991	0.590893	0.554592	0.999748	382.238	0.309803	0.282286	1.09748	0.272432	0.999999	139.057	0.0851293	0.468891	0.181555	0.855932	0.999918	272.658	-0.235672	0.157815	-1.49335	0.135347	0.99992	6.41905	6.58204	5.06906	4.567	6.16117	3.54589	4.7428	2.62137	5.85588	4.70469	4.28716	3.9038	4.56224	5.507	5.04932
AT1G04903	novel-transcribed gene	NA	NA	NA	0.64803	2.83175	4.86782	0.581729	0.560749	NA	8.9406	-0.946326	1.95529	-0.483982	0.628399	NA	10.7747	0.59224	1.47084	0.402653	0.687204	0.999999	8.39901	-0.666137	1.76937	-0.376482	0.706558	0.999918	8.15651	0.386125	0.933429	0.413663	0.679121	0.99992	0	0.761834	0	0	1.48117	1.91393	0.634896	5.52042	4.68513	1.52068	2.83161	1.1638	4.00795	4.03583	4.46924
AT1G04907	non-coding gene	NA	NA	NA	7.34434	6.32068	4.7922	1.31895	0.187186	NA	4.11789	2.23209	3.37378	0.6616	0.508228	NA	1.13292	4.33719	4.86944	0.890696	0.373093	NA	2.37433	-4.92618	3.84114	-1.28248	0.199674	0.999918	3.65037	-1.05891	2.12552	-0.498189	0.618351	0.99992	0	27.6806	0	0	0	11.3956	0	2.37429	0	3.5893	0	0	0	0	12.5804
AT1G04910	protein coding gene	AT1G04910	O-fucosyltransferase family protein	NA	528.986	-0.128742	0.658133	-0.195618	0.84491	0.983386	243.166	-0.460337	0.461298	-0.997918	0.318319	0.999748	344.383	-0.0305453	0.307233	-0.0994207	0.920804	0.999999	215.002	0.157464	0.400907	0.39277	0.694489	0.999918	317.585	0.14179	0.219595	0.645686	0.518483	0.99992	7.93387	9.06172	14.92	5.4727	5.17757	2.76063	4.81685	5.18511	5.64611	4.23154	5.32355	4.38846	11.0019	7.40333	8.21409
AT1G04913	non-coding gene	NA	Natural antisense transcript overlaps with AT1G11890	NA	0	NA	NA	NA	NA	NA	0	NA	NA	NA	NA	NA	0	NA	NA	NA	NA	NA	0	NA	NA	NA	NA	NA	0	NA	NA	NA	NA	NA	0	0	0	0	0	0	0	0	0	0	0	0	0	0	0
AT1G04917	non-coding gene	NA	Natural antisense transcript overlaps with AT1G11900	NA	66.301	0.0380048	1.47769	0.025719	0.979481	0.998743	28.553	-1.33764	1.09047	-1.22667	0.219947	0.999748	23.0117	-0.594726	1.43437	-0.414625	0.678417	0.999999	16.7997	-0.0438238	1.29867	-0.0337451	0.97308	0.999918	31.0192	0.43256	0.484409	0.892964	0.371877	0.99992	7.94989	4.85203	9.15881	4.42286	2.07589	1.459	4.33648	3.74091	3.06305	0	1.77286	2.67007	3.01829	4.43943	5.32615
AT1G04920	protein coding gene	SPS3F	sucrose phosphate synthase 3F	Encodes a protein with putative sucrose-phosphate synthase activity,	203.769	-1.76872	0.938632	-1.88436	0.0595162	0.441958	37.9962	1.23378	0.953278	1.29425	0.19558	0.999748	68.3262	-0.261853	0.586368	-0.446568	0.655187	0.999999	26.8975	0.145232	1.06189	0.136767	0.891215	0.999918	71.8062	0.750981	0.506155	1.4837	0.137889	0.99992	1.46257	0.874653	4.99151	3.40666	0.753216	0.825629	0.259167	0.358747	0.702637	0.680679	0.853725	0.742544	0.494449	1.29561	0.925245
AT1G04923	non-coding gene	NA	NA	NA	0	NA	NA	NA	NA	NA	0.477756	-2.213	4.88651	-0.452879	0.650636	NA	0	NA	NA	NA	NA	NA	0.328523	1.76416	4.91919	0.358629	0.719873	0.999918	0.269682	-0.474627	3.04621	-0.155809	0.876184	NA	0	0	0	0	0	0	0	0.233879	0	0	0	0	0.385777	0	0
AT1G04927	non-coding gene	NA	Natural antisense transcript overlaps with AT1G12140	NA	0	NA	NA	NA	NA	NA	0	NA	NA	NA	NA	NA	0	NA	NA	NA	NA	NA	0	NA	NA	NA	NA	NA	0	NA	NA	NA	NA	NA	0	0	0	0	0	0	0	0	0	0	0	0	0	0	0
AT1G04930	protein coding gene	AT1G04930	hydroxyproline-rich glycoprotein family protein	NA	115.874	1.40248	1.24877	1.12309	0.261399	0.785189	110.174	0.427513	0.614371	0.695855	0.48652	0.999748	123.747	0.199721	0.509517	0.391982	0.695071	0.999999	92.0567	-0.338625	0.585633	-0.578221	0.563115	0.999918	112.701	-0.241925	0.346173	-0.698854	0.484643	0.99992	2.04588	5.44365	2.46221	0.6401	2.44273	3.75509	1.82548	2.42969	3.01791	1.90687	2.61259	1.53336	3.24178	5.27301	5.79523
AT1G04933	non-coding gene	NA	Natural antisense transcript overlaps with AT1G12150	NA	78.1578	2.13425	1.40194	1.52235	0.127921	0.606453	9.93415	-1.25548	1.81799	-0.690586	0.489826	NA	16.4009	-1.37168	1.27352	-1.07708	0.281444	0.999999	16.3734	2.33187	1.36705	1.70577	0.0880506	0.999918	27.5227	-1.27856	0.674805	-1.89471	0.0581309	0.99992	7.08408	6.73736	2.7842	0.824153	0.260723	0.453236	1.06349	0.455707	0.421837	0.220759	1.29466	0.411908	3.59554	2.85425	0.515153
AT1G04937	non-coding gene	NA	NA	NA	0	NA	NA	NA	NA	NA	0	NA	NA	NA	NA	NA	0.304972	-1.03141	4.89264	-0.210809	0.833036	NA	0.624907	0.404453	4.91803	0.082239	0.934457	0.999918	0.333844	-0.254428	3.04358	-0.0835951	0.933378	NA	0	0	0	0	0	0	0	0	0	0	0	0.568481	1.8058	0	0
AT1G04940	protein coding gene	Tic20-I	translocon at the inner envelope membrane of chloroplasts 20	Tic20 is believed to function as a component of the protein-conducting channel at the inner envelope membrane, Genes AT1G04940 and AT1G04945 were switched for the TAIR7 genome release to give consistency with MIPs annotation, The Arabidopsis genome encodes four Tic20 homologous proteins, AT1G04940(Tic20-I), AT2G47840(Tic20-II), AT4G03320(Tic20-IV) and AT5G55710(Tic20-V),	1799.07	0.3092	0.447849	0.690411	0.489936	0.912963	4294.54	-0.334538	0.296571	-1.12802	0.259313	0.999748	5170.94	-0.0483254	0.218959	-0.220706	0.825322	0.999999	848.805	-0.140783	0.239576	-0.587634	0.556778	0.999918	2810.98	0.166779	0.433031	0.385142	0.700132	0.99992	58.1726	93.563	78.5551	47.7541	195.68	130.14	238.639	139.562	143.005	183.811	142.838	182.851	71.4597	74.6232	93.1886
AT1G04943	non-coding gene	NA	NA	NA	0	NA	NA	NA	NA	NA	1.89894	4.5108	4.81828	0.936184	0.349179	NA	0.203314	-0.476337	4.93986	-0.0964271	0.923181	NA	0.294295	-1.91535	4.99743	-0.383267	0.701522	0.999918	0.642323	-1.56227	3.01605	-0.517985	0.604469	NA	0	0	0	0	0	4.04383	0	0	0	0	0	0.369708	0	0	0
AT1G04945	protein coding gene	AT1G04945	HIT-type Zinc finger family protein	NA	122.418	0.42254	1.12944	0.374115	0.708319	0.963959	167.762	0.221827	0.491202	0.4516	0.651557	0.999748	220.57	0.139436	0.36608	0.380889	0.703286	0.999999	120.06	0.470051	0.504786	0.93119	0.351755	0.999918	157.552	-0.248589	0.248526	-1.00025	0.317188	0.99992	3.64912	4.04828	2.75609	2.91164	5.69376	4.77692	4.43755	3.84027	6.21605	4.28151	4.39198	4.7441	6.71872	8.45949	5.89629
AT1G04947	non-coding gene	NA	NA	NA	0	NA	NA	NA	NA	NA	0.379787	2.09344	4.95198	0.422748	0.672479	NA	0	NA	NA	NA	NA	NA	0	NA	NA	NA	NA	NA	0.100342	-0.638955	3.06005	-0.208805	0.8346	NA	0	0	0	0	0	0.444862	0	0	0	0	0	0	0	0	0
AT1G04950	protein coding gene	TAFII59	TATA BOX ASSOCIATED FACTOR II 59	Encodes one of two Arabidopsis proteins with significant similarity to the histone fold TBP-associated factor TAF6, Mutants are embryo lethal and transmission of the mutant allele through the male gametophyte is significantly reduced, This is due to reduced pollen tube growth of the mutant,	1271.61	0.224524	0.469829	0.477885	0.632732	0.949311	597.859	0.103528	0.322556	0.320961	0.74824	0.999748	762.397	0.143234	0.220552	0.649435	0.516057	0.999999	397.01	0.0249578	0.317999	0.0784838	0.937443	0.999918	701.397	-0.079214	0.167519	-0.472865	0.63631	0.99992	15.0577	21.2538	19.8862	12.2671	10.0861	8.63967	8.91412	7.15252	9.87414	8.28315	7.84394	7.93604	10.3634	15.2859	13.2497
AT1G04953	non-coding gene	NA	Natural antisense transcript overlaps with AT1G12480	NA	0	NA	NA	NA	NA	NA	1.29889	-3.66539	4.82217	-0.760112	0.447188	NA	0	NA	NA	NA	NA	NA	0	NA	NA	NA	NA	NA	0.340916	1.87087	3.02865	0.617723	0.536758	NA	0	0	0	0	0	0	0.363068	0.0648527	0	0	0	0	0	0	0
AT1G04957	non-coding gene	NA	NA	NA	0	NA	NA	NA	NA	NA	8.33745	-3.11265	2.19434	-1.41849	0.156048	NA	5.2696	-1.13806	2.42442	-0.469417	0.638772	0.999999	0.547538	2.40506	4.87969	0.492872	0.622103	0.999918	3.42843	1.76585	1.70966	1.03286	0.301668	0.99992	0	0	0	0	0.656304	0	2.06726	3.35406	0	1.01195	1.84724	0.298245	0.934162	0	0
AT1G04960	protein coding gene	AT1G04960	golgin family A protein (DUF1664)	NA	865.25	0.143446	0.697984	0.205514	0.83717	0.983221	363.197	-0.29521	0.369827	-0.79824	0.424731	0.999748	406.923	0.0434693	0.317116	0.137077	0.89097	0.999999	227.822	-0.292436	0.377654	-0.774347	0.438726	0.999918	425.834	0.123442	0.281213	0.438963	0.660688	0.99992	11.7528	23.7868	29.6109	6.51252	7.54612	6.76713	7.73549	8.42211	8.2004	5.47117	7.31844	5.44744	9.93538	9.05093	12.9151
AT1G04963	non-coding gene	NA	NA	NA	0.144639	-1.26361	4.96037	-0.254741	0.798923	NA	12.4365	-0.803372	1.61632	-0.497036	0.619163	0.999748	3.1881	-0.339449	2.49597	-0.135999	0.891822	NA	2.65216	-1.69153	3.38907	-0.499115	0.617699	0.999918	4.85658	0.959285	1.12894	0.849719	0.395481	0.99992	0	0	0.321209	0	2.74197	4.6397	3.77495	8.03543	0.446421	1.48608	0.583128	1.69743	0.818622	1.57846	7.52375
AT1G04967	non-coding gene	NA	NA	NA	0	NA	NA	NA	NA	NA	0	NA	NA	NA	NA	NA	8.49689	7.26091	2.88469	2.51705	0.0118341	0.518388	0.882884	-3.49949	4.85675	-0.720541	0.471192	0.999918	0.382344	1.12355	3.04477	0.369011	0.71212	NA	0	0	0	0	0	0	0	0	0	6.16446	0	0	0	0	0
AT1G04970	protein coding gene	AT1G04970	lipid-binding serum glycoprotein family protein	NA	682.281	-0.959978	0.589549	-1.62833	0.103456	0.552811	332.844	-0.104644	0.390159	-0.268209	0.788538	0.999748	576.993	0.0827229	0.243447	0.339798	0.734008	0.999999	240.486	-0.386206	0.395978	-0.975321	0.329401	0.999918	426.398	0.4188	0.198749	2.10718	0.035102	0.99992	9.81987	12.1208	21.2412	20.9676	9.32555	8.00329	9.9295	7.26252	13.1683	10.9973	10.6265	11.2624	9.03028	14.9259	14.5486
AT1G04973	non-coding gene	NA	Natural antisense transcript overlaps with AT1G12810	NA	0	NA	NA	NA	NA	NA	0	NA	NA	NA	NA	NA	0	NA	NA	NA	NA	NA	0	NA	NA	NA	NA	NA	0	NA	NA	NA	NA	NA	0	0	0	0	0	0	0	0	0	0	0	0	0	0	0
AT1G04977	non-coding gene	NA	Natural antisense transcript overlaps with AT1G12820	NA	119.66	-1.60548	2.03297	-0.789719	0.429692	0.889292	110.574	0.575484	0.582833	0.98739	0.323451	0.999748	237.323	0.182201	0.427217	0.426484	0.669755	0.999999	190.781	-0.147631	0.420437	-0.351136	0.725486	0.999918	178.87	0.147797	0.694572	0.212788	0.831492	0.99992	12.5023	0	46.0134	3.69804	17.1126	15.9189	9.78228	10.555	20.8732	27.8656	14.8416	26.2086	55.624	40.5118	60.1347
AT1G04980	protein coding gene	PDIL2-2	PDI-like 2-2	Encodes a protein disulfide isomerase-like (PDIL) protein, a member of a multigene family within the thioredoxin (TRX) superfamily, Transcript levels for this gene are up-regulated in response to three different chemical inducers of ER stress (dithiothreitol, beta-mercaptoethanol, and tunicamycin), AtIRE1-2 does not appear to be required for this response, but the atbzip60 mutant has a diminished…	1458.35	-1.33386	0.516111	-2.58445	0.00975348	0.172026	315.762	0.156665	0.437896	0.357768	0.720517	0.999748	483.828	-0.401919	0.27825	-1.44445	0.148611	0.999999	204.102	-0.0439544	0.403386	-0.108964	0.913231	0.999918	530.62	0.753148	0.416951	1.80632	0.0708679	0.99992	14.5785	24.5136	46.5318	49.139	11.0115	6.80024	9.29963	5.41428	7.53429	9.1332	10.0796	11.0599	9.93482	12.7543	10.289
AT1G04983	non-coding gene	NA	NA	NA	0	NA	NA	NA	NA	NA	2.59114	-3.20722	4.11712	-0.778995	0.435982	NA	2.65075	-4.10098	3.4085	-1.20316	0.228914	NA	1.07771	-1.5635	4.78928	-0.326459	0.744077	0.999918	1.67698	2.81756	1.85884	1.51577	0.129578	NA	0	0	0	0	0.383761	0	0	3.90832	0	0	2.29918	1.6182	0.923736	0	0
AT1G04985	protein coding gene	AT1G04985	triacylglycerol lipase-like protein	NA	933.813	0.657094	0.551734	1.19096	0.233668	0.758067	514.209	-0.133181	0.34226	-0.389124	0.697185	0.999748	682.718	-0.0162147	0.268414	-0.0604091	0.95183	0.999999	263.16	0.349121	0.353901	0.986493	0.323891	0.999918	545.266	-0.182532	0.179874	-1.01478	0.310212	0.99992	27.3444	22.998	24.3602	10.5203	14.597	10.4386	13.4457	11.8073	12.6574	13.2914	14.9918	10.3492	16.2469	15.4721	13.8032
AT1G04987	non-coding gene	NA	NA	NA	0	NA	NA	NA	NA	NA	0.20434	1.63952	4.97568	0.329507	0.741773	NA	0.203314	-0.476337	4.93986	-0.0964271	0.923181	NA	1.8728	-1.54855	4.24638	-0.364675	0.715354	0.999918	0.927594	1.09806	2.95708	0.371331	0.710391	NA	0	0	0	0	0.371991	0	0	0	0	0	0	0.285279	1.78971	0	0
AT1G04990	protein coding gene	AT1G04990	Zinc finger C-x8-C-x5-C-x3-H type family protein	NA	1397.4	0.0261535	0.486466	0.0537622	0.957125	0.996666	205.488	-0.281126	0.469336	-0.598986	0.549182	0.999748	264.286	0.26648	0.327018	0.81488	0.415141	0.999999	240.814	0.409506	0.390163	1.04958	0.293912	0.999918	454.255	-0.0364309	0.496415	-0.073388	0.941497	0.99992	22.7829	40.1491	39.5649	23.9947	5.29276	4.30456	4.49269	6.1915	5.69063	5.6257	4.97259	4.08989	14.4694	15.2367	13.7168
AT1G04993	non-coding gene	MIR8166	NA	NA	0	NA	NA	NA	NA	NA	0.210712	-1.10437	4.99292	-0.221188	0.824946	NA	1.69907	1.25753	3.58596	0.350682	0.725827	NA	0.294778	-1.91653	4.99734	-0.383509	0.701342	0.999918	0.50522	0.221452	2.40922	0.0919183	0.926763	NA	0	0	0	0	0	0	2.40391	0	5.36384	4.60779	0	3.80405	0	0	6.81529
AT1G04997	non-coding gene	NA	NA	NA	7.77698	-6.3963	4.79282	-1.33456	0.18202	NA	3.59857	1.44104	3.54088	0.406974	0.684027	NA	0.930814	4.12001	4.88297	0.84375	0.398809	NA	2.09924	0.55136	3.66244	0.150544	0.880335	0.999918	3.56415	0.643933	1.90635	0.337784	0.735526	0.99992	0	0	0	5.27629	0	2.19036	0	0.750604	0.680211	0	0	0	2.31135	0	0.558636
AT1G05000	protein coding gene	PFA-DSP1	Phosphotyrosine protein phosphatases superfamily protein	Encodes an atypical dual-speci&#64257;city phosphatase,	366.323	-0.908808	0.73139	-1.24258	0.214024	0.736118	46.4118	0.652634	0.959968	0.67985	0.496599	0.999748	55.1806	-0.728457	0.694166	-1.0494	0.293994	0.999999	34.8092	-0.051046	0.934048	-0.0546503	0.956417	0.999918	104.07	0.646273	0.623472	1.03657	0.299937	0.99992	5.14485	3.75033	10.4259	7.08438	0.894009	1.39792	1.08207	0.280785	0.807117	0.467013	0.833127	1.18989	1.11117	1.84836	1.01464
AT1G05003	non-coding gene	NA	NA	NA	0	NA	NA	NA	NA	NA	0	NA	NA	NA	NA	NA	0	NA	NA	NA	NA	NA	0	NA	NA	NA	NA	NA	0	NA	NA	NA	NA	NA	0	0	0	0	0	0	0	0	0	0	0	0	0	0	0
AT1G05005	protein coding gene	AT1G05005	PPR containing protein	NA	0	NA	NA	NA	NA	NA	1.0217	3.65261	4.84525	0.753854	0.450937	NA	0.42194	-1.45061	4.86589	-0.298119	0.765613	NA	17.5325	-0.682407	1.29488	-0.527005	0.59819	0.999918	2.90465	0.121904	1.95912	0.0622239	0.950385	0.99992	0	0	0	0	0.308825	0	0	0	0	0	0.0477029	0.0431945	2.60212	1.64743	5.00684
AT1G05007	non-coding gene	NA	NA	NA	0	NA	NA	NA	NA	NA	0.238878	-1.19581	4.98672	-0.239798	0.810487	NA	0.566459	3.26245	4.95304	0.658677	0.510103	NA	1.37363	-1.99693	4.40246	-0.453595	0.65012	0.999918	0.784286	1.2559	2.46215	0.510082	0.609994	NA	0	0	0	0	0	0	0	0.30084	0	0.632385	0	0	0.697289	0	0.91919
AT1G05010	protein coding gene	EFE	ethylene-forming enzyme	Encodes 1-aminocyclopropane-1-carboxylate oxidase	107.21	-1.82473	1.75077	-1.04224	0.2973	0.8121	1470.38	-0.167847	0.270285	-0.620999	0.534601	0.999748	1031.02	-0.0379042	0.249532	-0.151901	0.879265	0.999999	160.082	0.0473575	0.435511	0.10874	0.913409	0.999918	671.136	0.175244	0.817357	0.214403	0.830232	0.99992	0.0354827	3.3482	3.51379	6.86225	54.8807	50.5444	61.8807	47.4399	33.6141	25.1099	33.89	24.0996	12.5176	13.7656	13.2255
AT1G05013	non-coding gene	NA	NA	NA	0	NA	NA	NA	NA	NA	2.24588	-0.100183	3.8347	-0.0261254	0.979157	NA	1.55476	1.37675	3.77652	0.364556	0.715443	NA	0	NA	NA	NA	NA	NA	0.883052	-0.290873	2.0441	-0.142299	0.886844	NA	0	0	0	0	0	1.8335	0.726294	1.10327	0	1.57123	0.307835	0.276229	0	0	0
AT1G05017	non-coding gene	NA	Natural antisense transcript overlaps with AT1G13690	NA	0	NA	NA	NA	NA	NA	0	NA	NA	NA	NA	NA	0	NA	NA	NA	NA	NA	0	NA	NA	NA	NA	NA	0	NA	NA	NA	NA	NA	0	0	0	0	0	0	0	0	0	0	0	0	0	0	0
AT1G05020	protein coding gene	AT1G05020	ENTH/ANTH/VHS superfamily protein	NA	5.49628	-5.90829	4.79605	-1.23191	0.217984	NA	40.1063	0.0265431	0.971275	0.0273281	0.978198	0.999748	22.2848	0.812967	1.19002	0.683156	0.494508	0.999999	28.9799	0.557842	1.02299	0.545304	0.585545	0.999918	28.4179	-0.251041	0.960908	-0.261254	0.793896	0.99992	0	0	0.641728	0	0.642824	1.45655	0.750461	1.15408	0.152681	0.94817	0.269128	0.33492	1.99377	1.83637	0.720196
AT1G05023	non-coding gene	NA	Natural antisense transcript overlaps with AT1G13700	NA	0	NA	NA	NA	NA	NA	0	NA	NA	NA	NA	NA	0	NA	NA	NA	NA	NA	0	NA	NA	NA	NA	NA	0	NA	NA	NA	NA	NA	0	0	0	0	0	0	0	0	0	0	0	0	0	0	0
AT1G05027	non-coding gene	NA	NA	NA	0	NA	NA	NA	NA	NA	1.37201	4.05322	4.83065	0.839063	0.401434	NA	0	NA	NA	NA	NA	NA	3.6425	-1.30812	2.85049	-0.458913	0.646297	0.999918	1.95577	0.476755	2.43393	0.195878	0.844705	NA	0	0	0	0	0.29812	0.341589	0	0	0	0	0	0	1.00311	0	1.7885
AT1G05030	protein coding gene	AT1G05030	Major facilitator superfamily protein	NA	226.336	0.379718	1.00063	0.379477	0.704333	0.963204	150.674	0.218409	0.541568	0.403289	0.686735	0.999748	210.95	-0.146457	0.373301	-0.392329	0.694815	0.999999	95.76	1.00172	0.667547	1.5006	0.133459	0.999918	161.935	-0.29713	0.297434	-0.998977	0.317806	0.99992	6.29772	2.34001	3.07679	3.63527	2.73484	3.7322	2.10622	3.01695	3.30615	2.73532	3.7167	2.73515	5.65728	5.12711	1.15281
AT1G05033	non-coding gene	NA	Natural antisense transcript overlaps with AT1G13740	NA	23.1485	-2.07753	2.90278	-0.715703	0.474175	0.907633	8.90048	3.23015	2.52058	1.28151	0.200015	NA	19.4478	0.257006	1.2648	0.203199	0.838979	0.999999	5.75911	4.25683	2.92813	1.45377	0.146009	0.999918	12.7874	-0.31265	1.17732	-0.26556	0.790578	0.99992	0	2.98737	5.11677	6.48955	5.70389	0	0.609409	0	4.90561	0.860471	3.56048	1.1281	7.98889	0	0
AT1G05035	protein coding gene	AT1G05035	hypothetical protein	NA	6.19723	-4.44355	4.77219	-0.931133	0.351785	NA	11.8326	0.543834	1.70865	0.318284	0.75027	0.999748	18.1169	0.162536	1.11908	0.14524	0.884521	0.999999	11.1902	-0.249349	1.59358	-0.156471	0.875662	0.999918	12.6392	0.194393	0.809835	0.24004	0.810299	0.99992	0.0600971	0	1.70728	0	0.283622	1.49515	0.462099	0.664556	0.667914	1.17506	0.667502	0.925428	1.85899	0.908321	0.8055
AT1G05037	non-coding gene	NA	NA	NA	0	NA	NA	NA	NA	NA	0	NA	NA	NA	NA	NA	0.566459	3.26245	4.95304	0.658677	0.510103	NA	0.438031	2.09724	4.9013	0.427895	0.668727	0.999918	0.300366	-1.94162	3.03875	-0.638953	0.522853	NA	0	0	0	0	0	0	0	0	0	1.06252	0	0	2.3463	0	0
AT1G05040	protein coding gene	AT1G05040	UBA-like domain protein	NA	0	NA	NA	NA	NA	NA	4.51877	0.46659	2.95585	0.157853	0.874572	NA	4.26288	0.575558	2.21763	0.259537	0.795221	0.999999	9.61143	0.24992	1.66243	0.150335	0.880501	0.999918	6.17906	-0.328819	1.27814	-0.257264	0.796975	0.99992	0	0	0	0	0	0.690478	0.0542501	0.409347	0.0669217	0.45175	0.176437	0.157249	1.55966	1.44015	0.851004
AT1G05043	non-coding gene	NA	Natural antisense transcript overlaps with AT1G14010	NA	0	NA	NA	NA	NA	NA	0	NA	NA	NA	NA	NA	0	NA	NA	NA	NA	NA	0	NA	NA	NA	NA	NA	0	NA	NA	NA	NA	NA	0	0	0	0	0	0	0	0	0	0	0	0	0	0	0
AT1G05047	non-coding gene	NA	Natural antisense transcript overlaps with AT1G14030	NA	21.9106	0.662376	3.81182	0.173769	0.862047	0.984695	7.8164	-0.520789	2.01894	-0.257952	0.796444	NA	48.3737	0.313643	0.861455	0.364085	0.715794	0.999999	4.59156	1.5969	2.60529	0.612947	0.539911	0.999918	17.6161	-0.368521	0.997863	-0.36931	0.711897	0.99992	8.72211	0	0	4.92067	1.99888	0.492614	0.94506	2.30337	3.07009	12.7957	6.61511	5.8972	3.00047	2.72753	0
AT1G05053	non-coding gene	NA	NA	NA	15.554	-7.39892	4.78105	-1.54755	0.121731	NA	2.33439	-0.117668	4.20785	-0.027964	0.977691	NA	0	NA	NA	NA	NA	NA	1.58517	2.16673	4.70284	0.460728	0.644993	0.999918	1.25622	-0.943883	2.92636	-0.322544	0.74704	NA	0	0	0	29.3275	0	2.39089	0	2.39175	0	0	0	0	0	6.73163	0
AT1G05055	protein coding gene	GTF2H2	general transcription factor II H2	Member of transcription factor TFIIH complex, Involved in transcription and DNA repair and interacts with AtXPD,	422.482	-0.207439	0.735306	-0.282113	0.777857	0.97498	285.983	-0.238879	0.434558	-0.549706	0.582521	0.999748	407.635	0.194055	0.303287	0.63984	0.522277	0.999999	143.668	0.0809953	0.471	0.171965	0.863465	0.999918	291.623	0.096093	0.19278	0.49846	0.61816	0.99992	6.55573	14.8077	12.7806	11.3811	10.3581	5.67302	9.07314	8.27176	8.55109	11.2826	8.1254	8.54475	8.19148	10.8459	10.003
AT1G05057	non-coding gene	NA	NA	NA	1.50766	4.03451	4.82085	0.836888	0.402656	NA	0.632137	-2.63075	4.86113	-0.54118	0.588383	NA	0	NA	NA	NA	NA	NA	2.10405	-4.75113	4.0913	-1.16128	0.245529	0.999918	1.32513	1.6773	2.40764	0.696658	0.486017	NA	1.507	1.84656	0	0	0	0	1.54407	0	0	0	0	0	0	0	9.87385
AT1G05060	protein coding gene	AT1G05060	coiled-coil protein	NA	428.812	-0.949791	0.750306	-1.26587	0.205559	0.727407	173.398	-0.565287	0.487891	-1.15863	0.246605	0.999748	244.886	0.497864	0.371317	1.34081	0.179984	0.999999	168.218	-0.472054	0.449374	-1.05047	0.293502	0.999918	242.975	0.497182	0.286501	1.73536	0.0826773	0.99992	5.80004	13.8647	18.3491	18.3374	5.75966	4.67646	7.7713	6.45987	10.1662	6.08213	5.41985	5.60048	9.65612	12.6877	18.2539
AT1G05061	pseudogene	NA	NA	NA	38.4136	4.30285	2.39555	1.79618	0.0724656	0.482563	11.289	-2.30485	2.06255	-1.11748	0.26379	NA	30.2774	0.0421435	0.963849	0.0437241	0.965124	0.999999	5.22472	2.26906	2.62521	0.864335	0.387404	0.999918	17.6034	-0.884114	0.992661	-0.89065	0.373117	0.99992	4.42246	0.80164	0.334492	0	0.324635	0	0.102088	1.36298	1.58503	0.423275	0.963916	0.909943	0.0794276	1.5015	0.320494
AT1G05063	novel-transcribed gene	NA	NA	NA	0	NA	NA	NA	NA	NA	14.0092	1.29266	1.8523	0.697868	0.48526	0.999748	11.9451	1.03498	1.3708	0.755016	0.450239	0.999999	1.97114	4.20809	4.61762	0.91131	0.362132	0.999918	6.67438	-1.41569	1.53212	-0.924005	0.355484	0.99992	0	0	0	0	15.5254	8.50605	0	8.97766	7.6366	9.15391	6.01783	2.14991	11.1369	0	0
AT1G05065	protein coding gene	CLE20	CLAVATA3/ESR-RELATED 20	Member of a large family of putative ligands homologous to the Clavata3 gene, Consists of a single exon,	0	NA	NA	NA	NA	NA	34.9167	-0.528706	1.00576	-0.525677	0.599113	0.999748	57.1582	-0.435662	0.657918	-0.662183	0.507854	0.999999	17.2268	-0.319693	1.26617	-0.252488	0.800664	0.999918	27.81	0.475088	1.06071	0.447895	0.654229	0.99992	0	0	0	0	3.3784	2.82524	5.57746	2.70895	4.3361	3.83142	4.3526	6.20044	3.98299	3.10006	3.28121
AT1G05067	non-coding gene	NA	NA	NA	8.20904	-6.47458	4.79239	-1.35101	0.176692	NA	4.45578	-0.446907	2.58612	-0.17281	0.862801	NA	1.90037	2.93602	4.06474	0.722314	0.470102	NA	11.628	-1.66615	1.90779	-0.87334	0.382478	0.999918	8.29063	1.63819	1.45063	1.12929	0.258774	0.99992	0	0	0	3.63456	0.245999	0.8167	0.354946	0.970008	0	0.747077	0	0.0816784	3.35558	0	0.694703
AT1G05070	protein coding gene	AT1G05070	transmembrane protein, putative (DUF1068)	NA	896.274	0.863722	0.535161	1.61395	0.106539	0.55781	445.568	0.0949033	0.345025	0.275062	0.783269	0.999748	594.732	-0.0233975	0.257674	-0.0908029	0.927649	0.999999	344.576	0.113643	0.333911	0.340341	0.7336	0.999918	538.781	-0.251912	0.179969	-1.39975	0.161587	0.99992	36.8702	42.4969	32.3371	14.5746	18.6738	17.1517	16.4885	14.4362	15.9786	18.6857	16.0423	17.7884	27.5947	31.5776	32.4043
AT1G05073	non-coding gene	NA	NA	NA	0	NA	NA	NA	NA	NA	2.97929	1.63113	3.81871	0.427143	0.669275	NA	0.928679	1.0535	4.82299	0.218433	0.827092	NA	0.787269	2.92913	4.8528	0.603596	0.546112	0.999918	1.27394	-1.83177	2.30863	-0.793442	0.42752	NA	0	0	0	0	0	2.66612	0	0.862049	0.652285	0	0	0.301492	2.03949	0	0.0978032
AT1G05077	non-coding gene	NA	Natural antisense transcript overlaps with AT1G14370	NA	0	NA	NA	NA	NA	NA	0	NA	NA	NA	NA	NA	0	NA	NA	NA	NA	NA	0	NA	NA	NA	NA	NA	0	NA	NA	NA	NA	NA	0	0	0	0	0	0	0	0	0	0	0	0	0	0	0
AT1G05080	protein coding gene	AT1G05080	F-box/RNI-like/FBD-like domains-containing protein	NA	0	NA	NA	NA	NA	NA	0	NA	NA	NA	NA	NA	0.667818	1.95589	4.92621	0.397037	0.69134	NA	0.109508	0.769147	4.95343	0.155276	0.876604	0.999918	0.178696	-0.696022	3.05662	-0.22771	0.819872	NA	0	0	0	0	0	0	0	0	0	0.0787866	0	0.0139229	0.0443246	0	0
AT1G05083	non-coding gene	NA	Natural antisense transcript overlaps with AT1G14380	NA	0	NA	NA	NA	NA	NA	0	NA	NA	NA	NA	NA	0	NA	NA	NA	NA	NA	0	NA	NA	NA	NA	NA	0	NA	NA	NA	NA	NA	0	0	0	0	0	0	0	0	0	0	0	0	0	0	0
AT1G05085	protein coding gene	AT1G05085	hypothetical protein	NA	0	NA	NA	NA	NA	NA	0	NA	NA	NA	NA	NA	0.406629	-1.4357	4.86672	-0.295003	0.767992	NA	2.06345	-4.72411	4.55358	-1.03745	0.299526	0.999918	0.959589	3.2058	2.99926	1.06886	0.285131	NA	0	0	0	0	0	0	0	0	0	0	0	0.137012	0	0	2.02796
AT1G05087	protein coding gene	AT1G05087	dentin sialophosphoprotein	NA	37.118	-1.71241	2.56994	-0.666325	0.505203	0.916953	40.1455	-0.743995	0.961464	-0.773815	0.43904	0.999748	25.7445	0.83105	1.20539	0.689447	0.490542	0.999999	6.96579	0.166171	2.32412	0.0714986	0.943001	0.999918	25.0357	0.604251	0.823179	0.734045	0.462921	0.99992	2.00801	0	6.40413	1.56769	2.97364	1.23287	3.76455	2.6974	3.18854	0.355223	1.38785	0.526074	0	2.23351	1.07677
AT1G05090	protein coding gene	AT1G05090	dentin sialophosphoprotein-like protein	NA	260.469	1.19247	0.917757	1.29933	0.19383	0.711515	125.936	-0.440509	0.570618	-0.771986	0.440123	0.999748	269.417	-0.0059902	0.31668	-0.0189156	0.984908	0.999999	132.282	-0.172257	0.495112	-0.347915	0.727904	0.999918	188.42	-0.106234	0.295855	-0.359074	0.71954	0.99992	10.4574	17.4357	11.0603	2.60655	4.15537	5.02564	4.79622	6.6511	9.00274	8.51986	8.73446	8.16584	13.4965	9.05984	11.5682
AT1G05093	non-coding gene	NA	NA	NA	0	NA	NA	NA	NA	NA	0.20434	1.63952	4.97568	0.329507	0.741773	NA	0	NA	NA	NA	NA	NA	0	NA	NA	NA	NA	NA	0.0530597	-0.638955	3.06005	-0.208805	0.8346	NA	0	0	0	0	0.145157	0	0	0	0	0	0	0	0	0	0
AT1G05097	non-coding gene	NA	NA	NA	0	NA	NA	NA	NA	NA	0.379787	2.09344	4.95198	0.422748	0.672479	NA	0.203314	-0.476337	4.93986	-0.0964271	0.923181	NA	0.219015	1.37626	4.93004	0.279158	0.780123	0.999918	0.233201	-0.782313	3.04894	-0.256586	0.797499	NA	0	0	0	0	0	0.658045	0	0	0	0	0	0.297987	0.935955	0	0
AT1G05100	protein coding gene	MAPKKK18	mitogen-activated protein kinase kinase kinase 18	member of MEKK subfamily	16.7781	-7.51362	4.57283	-1.6431	0.100362	0.548666	18.6065	-0.832826	1.36067	-0.612072	0.54049	0.999748	25.9835	-0.846362	1.0123	-0.836075	0.403113	0.999999	25.4066	-0.0310597	1.04731	-0.0296565	0.976341	0.999918	24.08	0.782251	0.899948	0.869218	0.384728	0.99992	0	0	4.07716	0	0.405553	1.01083	0.894562	1.42694	0.628266	0.884667	0.759947	1.81378	3.23265	2.4463	2.54021
AT1G05103	non-coding gene	NA	NA	NA	0.144639	-1.26361	4.96037	-0.254741	0.798923	NA	6.18604	-0.941772	2.19584	-0.428889	0.668004	NA	4.77417	1.14775	2.11108	0.543682	0.586661	0.999999	2.22827	0.672377	3.57658	0.187994	0.850881	0.999918	3.4668	-0.0438976	1.03036	-0.0426041	0.966017	0.99992	0	0	0.237761	0	1.30468	1.18654	3.08711	1.59833	1.66265	1.66226	1.22009	0.18137	3.5881	0	1.61499
AT1G05107	non-coding gene	NA	NA	NA	0	NA	NA	NA	NA	NA	0.379787	2.09344	4.95198	0.422748	0.672479	NA	0.929334	-2.60031	4.8217	-0.539293	0.589685	NA	2.73782	-2.21983	3.64174	-0.609551	0.542159	0.999918	1.49502	1.85909	2.38869	0.778288	0.4364	NA	0	0	0	0	0	0.560859	0	0	0	0	0.284976	0.665582	1.23996	0	0
AT1G05113	non-coding gene	NA	NA	NA	0	NA	NA	NA	NA	NA	0.238878	-1.19581	4.98672	-0.239798	0.810487	NA	0	NA	NA	NA	NA	NA	0	NA	NA	NA	NA	NA	0.0632465	0.140681	3.05667	0.0460242	0.963291	NA	0	0	0	0	0	0	0	0.507042	0	0	0	0	0	0	0
AT1G05117	non-coding gene	NA	NA	NA	0	NA	NA	NA	NA	NA	1.15968	-1.88894	4.81325	-0.392447	0.694728	NA	0.218631	-0.374696	4.94383	-0.0757906	0.939586	NA	0.589556	-2.91673	4.8922	-0.596201	0.551041	0.999918	0.595869	2.0429	2.9579	0.690658	0.48978	NA	0	0	0	0	0.329518	0	0	1.34417	0	0	0.279217	0	0	0	2.0638
AT1G05120	protein coding gene	AT1G05120	Helicase protein with RING/U-box domain-containing protein	NA	966.782	-0.0116505	0.507555	-0.0229541	0.981687	0.99877	278.359	0.460305	0.468651	0.982193	0.326005	0.999748	388.292	0.282857	0.289072	0.978499	0.327828	0.999999	224.887	0.594421	0.414162	1.43524	0.15122	0.999918	417.446	-0.199571	0.331527	-0.601977	0.54719	0.99992	11.7467	11.2276	14.0555	9.907	3.08049	5.76782	2.59805	3.365	5.02389	3.86138	3.79056	3.23489	8.96875	6.8279	3.94286
AT1G05123	non-coding gene	NA	Natural antisense transcript overlaps with AT1G14810	NA	0	NA	NA	NA	NA	NA	0	NA	NA	NA	NA	NA	0	NA	NA	NA	NA	NA	0	NA	NA	NA	NA	NA	0	NA	NA	NA	NA	NA	0	0	0	0	0	0	0	0	0	0	0	0	0	0	0
AT1G05127	non-coding gene	NA	NA	NA	3.18314	5.10981	4.802	1.0641	0.287284	NA	0.443269	0.12834	4.9647	0.0258505	0.979377	NA	1.45334	-3.24175	4.35909	-0.743676	0.457072	NA	3.46824	-0.40521	3.2765	-0.123672	0.901575	0.999918	2.47895	-0.0448199	1.8354	-0.0244196	0.980518	0.99992	2.78691	0	0	0	0.223784	0	0	0.228984	0	0	0.367136	0.829063	3.36714	0	0
AT1G05133	non-coding gene	NA	NA	NA	0	NA	NA	NA	NA	NA	0	NA	NA	NA	NA	NA	0	NA	NA	NA	NA	NA	0.219015	1.37626	4.93004	0.279158	0.780123	0.999918	0.0952853	-1.02058	3.05874	-0.333659	0.738637	NA	0	0	0	0	0	0	0	0	0	0	0	0	0.248974	0	0
AT1G05135	pseudogene	NA	NA	NA	35.5154	1.81936	1.94964	0.933179	0.350727	0.846642	87.1405	-0.149393	0.657547	-0.227197	0.82027	0.999748	103.162	-0.510258	0.525881	-0.970292	0.331901	0.999999	64.7402	-0.684041	0.666909	-1.02569	0.305038	0.999918	76.9602	0.320298	0.489317	0.654581	0.512738	0.99992	3.29304	1.48458	0.694851	0.693971	3.74284	4.55135	3.73713	4.7354	3.15847	3.33647	5.56905	3.37578	4.97244	5.67858	8.19839
AT1G05136	protein coding gene	AT1G05136	hypothetical protein	NA	0	NA	NA	NA	NA	NA	0	NA	NA	NA	NA	NA	0	NA	NA	NA	NA	NA	0	NA	NA	NA	NA	NA	0	NA	NA	NA	NA	NA	0	0	0	0	0	0	0	0	0	0	0	0	0	0	0
AT1G05137	non-coding gene	NA	NA	NA	0.63962	-0.586618	4.92104	-0.119206	0.905112	NA	0	NA	NA	NA	NA	NA	0.304972	-1.03141	4.89264	-0.210809	0.833036	NA	0	NA	NA	NA	NA	NA	0.17182	0.425576	3.04913	0.139573	0.888997	NA	0	1.15977	0	3.57594	0	0	0.886369	0	0	0	0	1.91322	0	1.37781	0
AT1G05140	protein coding gene	AT1G05140	Peptidase M50 family protein	NA	387.238	-0.222157	1.15097	-0.193017	0.846945	0.98339	1078.25	-0.226547	0.282708	-0.801346	0.422932	0.999748	1121	-0.0674339	0.212131	-0.317889	0.750569	0.999999	326.726	-0.229234	0.344981	-0.664482	0.506382	0.999918	707.896	0.2087	0.500725	0.416795	0.676828	0.99992	12.4858	17.3194	41.3496	1.34442	47.7107	45.2079	56.1953	44.1712	39.8063	37.9048	35.6076	42.4589	27.5513	32.2632	42.0224
AT1G05143	non-coding gene	NA	Natural antisense transcript overlaps with AT1G15030	NA	0.21601	1.38422	4.98696	0.277569	0.781344	NA	0	NA	NA	NA	NA	NA	0	NA	NA	NA	NA	NA	0	NA	NA	NA	NA	NA	0.0372629	-0.638955	3.06005	-0.208805	0.8346	NA	0	0.276798	0	0	0	0	0	0	0	0	0	0	0	0	0
AT1G05147	non-coding gene	NA	Natural antisense transcript overlaps with AT1G15040	NA	0	NA	NA	NA	NA	NA	5.39827	-1.58096	2.35535	-0.67122	0.50208	NA	0.203314	-0.476337	4.93986	-0.0964271	0.923181	NA	0.589556	-2.91673	4.8922	-0.596201	0.551041	0.999918	1.70085	1.86154	1.98951	0.935678	0.349439	NA	0	0	0	0	0.375885	0.324839	1.36561	0.888379	0	0	0	0.0929143	0	0	0.878673
AT1G05150	protein coding gene	AT1G05150	Calcium-binding tetratricopeptide family protein	NA	1037.91	-0.653561	0.491896	-1.32866	0.183961	0.698498	930.555	-0.0162304	0.318195	-0.0510078	0.959319	0.999748	1016.26	-0.112763	0.214475	-0.525762	0.599053	0.999999	503.949	0.0933037	0.333648	0.279647	0.779748	0.999918	843.903	0.195035	0.181744	1.07313	0.283212	0.99992	14.476	18.0309	30.3298	21.9287	24.6132	18.0785	23.93	15.8369	15.9227	17.7697	18.4379	16.6433	19.6416	31.1114	29.4198
AT1G05153	non-coding gene	NA	NA	NA	30.6938	3.10328	2.54162	1.22098	0.222092	0.745581	15.2862	0.641437	1.45981	0.439397	0.660374	0.999748	31.2023	-0.716774	0.853353	-0.83995	0.400936	0.999999	12.2395	-1.10101	1.58437	-0.694918	0.487106	0.999918	20.7952	-0.225557	0.586687	-0.384458	0.700639	0.99992	4.17608	2.89779	1.031	0	1.82027	0.930535	1.08252	0.562001	1.33274	1.32631	2.16241	2.03598	1.89111	0.514397	1.1995
AT1G05157	novel-transcribed gene	NA	NA	NA	0	NA	NA	NA	NA	NA	0	NA	NA	NA	NA	NA	0	NA	NA	NA	NA	NA	0	NA	NA	NA	NA	NA	0	NA	NA	NA	NA	NA	0	0	0	0	0	0	0	0	0	0	0	0	0	0	0
AT1G05160	protein coding gene	CYP88A3	cytochrome P450, family 88, subfamily A, polypeptide 3	Encodes an ent-kaurenoic acid hydroxylase, a member of the CYP88A cytochrome p450 family,	2913.38	-0.387854	0.408636	-0.949144	0.342548	0.841344	428.363	0.314457	0.380116	0.827267	0.408086	0.999748	577.908	-0.264601	0.302854	-0.873694	0.382285	0.999999	284.773	0.0659833	0.364847	0.180852	0.856484	0.999918	870.959	0.291256	0.532935	0.546513	0.584714	0.99992	32.7234	51.583	66.1451	46.0756	8.20992	9.66366	5.4257	7.80821	8.62557	6.30032	10.5125	6.76272	12.3205	10.9805	8.73443
AT1G05163	non-coding gene	NA	Natural antisense transcript overlaps with AT1G15410	NA	27.3872	-2.26892	2.51984	-0.900422	0.367896	0.857792	25.9088	0.254871	1.12585	0.226381	0.820905	0.999748	10.3565	-0.063927	1.80216	-0.0354725	0.971703	0.999999	10.2098	-1.36474	1.66122	-0.821531	0.411344	0.999918	18.1948	0.804468	0.727514	1.10578	0.268823	0.99992	1.30989	0.459185	0.203716	7.00268	3.20984	2.73607	2.1039	2.5656	1.68517	0	0.910163	0.810091	1.06779	1.63118	5.04298
AT1G05167	novel-transcribed gene	NA	NA	NA	0	NA	NA	NA	NA	NA	1.86819	-0.704937	4.1782	-0.168718	0.866019	NA	2.00611	0.632942	2.94612	0.214839	0.829893	NA	14.4084	-0.56598	1.85796	-0.304625	0.760652	0.999918	1.06238	0.363141	1.39219	0.260842	0.794214	NA	0	0	0	0	0	0.232613	0.0698878	0.242879	0.155922	0.135639	0.053549	0.131074	3.50471	0	0.197649
AT1G05170	protein coding gene	AT1G05170	Galactosyltransferase family protein	NA	241.374	-2.31859	0.926777	-2.50177	0.0123573	0.197399	178.588	-0.429518	0.477161	-0.900154	0.368038	0.999748	142.003	-0.818628	0.452544	-1.80895	0.0704592	0.999999	86.9217	-0.430446	0.594969	-0.723476	0.469387	0.999918	155.677	0.995605	0.319271	3.11837	0.00181855	0.276269	1.63025	1.38316	13.5879	3.57133	3.32869	3.16377	4.17599	3.88323	1.94871	1.34911	3.24206	2.37615	3.10635	3.63151	5.45203
AT1G05173	non-coding gene	NA	NA	NA	0	NA	NA	NA	NA	NA	0.759574	3.17007	4.86893	0.651082	0.514993	NA	0	NA	NA	NA	NA	NA	0	NA	NA	NA	NA	NA	0.200684	-1.02058	3.05874	-0.333659	0.738637	NA	0	0	0	0	0	1.29359	0	0	0	0	0	0	0	0	0
AT1G05177	non-coding gene	NA	NA	NA	0	NA	NA	NA	NA	NA	0	NA	NA	NA	NA	NA	0.218631	-0.374696	4.94383	-0.0757906	0.939586	NA	1.56777	-1.63786	4.66557	-0.351053	0.725548	0.999918	0.725483	2.01003	3.01813	0.665986	0.50542	NA	0	0	0	0	0	0	0	0	0	0	0.127257	0	0	0.689106	0
AT1G05180	protein coding gene	AXR1	NAD(P)-binding Rossmann-fold superfamily protein	Encodes a subunit of the RUB1 activating enzyme that regulates the protein degradation activity of Skp1-Cullin-Fbox complexes, primarily, but not exclusively, affecting auxin responses, Acts alongside AS1 to exclude BP expression from leaves,	783.371	0.452683	0.864042	0.523913	0.600339	0.943198	636.847	0.236839	0.315471	0.750746	0.452805	0.999748	752.413	0.163606	0.22518	0.726557	0.467497	0.999999	361.422	-0.358548	0.31072	-1.15393	0.24853	0.999918	607.157	-0.0710868	0.284601	-0.249777	0.80276	0.99992	13.3424	15.0947	23.0712	1.99001	13.5313	11.4937	10.6845	8.88319	11.6797	10.0466	8.8646	9.73321	13.132	11.1197	14.5143
AT1G05183	non-coding gene	NA	Natural antisense transcript overlaps with AT1G15700	NA	0	NA	NA	NA	NA	NA	217.993	-0.42198	0.626314	-0.673751	0.50047	0.999748	263.666	-1.57777	0.341543	-4.61955	3.84564e-06	0.000945538	193.095	0.53933	0.408985	1.3187	0.187268	0.999918	191.977	0.311008	1.23377	0.252078	0.800981	0.99992	0	0	0	0	4.18209	16.0323	8.5993	16.5816	6.35167	4.76313	16.9446	15.0035	23.2087	30.5577	18.0792
AT1G05187	non-coding gene	NA	Natural antisense transcript overlaps with AT1G15720	NA	93.3228	1.9971	2.63856	0.75689	0.449116	0.897603	35.2138	0.592587	0.977528	0.60621	0.544376	0.999748	47.958	0.106814	2.91112	0.0366919	0.970731	0.999999	4.44117	3.79957	3.26287	1.16449	0.244226	0.999918	36.8177	-1.07754	1.29965	-0.829106	0.407044	0.99992	14.5127	5.53782e-10	4.90716	0	2.61311	2.40496	1.34427	1.66347	0	4.27119	1.20494	2.77748	0	2.00804	0.00102164
AT1G05190	protein coding gene	emb2394	Ribosomal protein L6 family	NA	2115.24	0.0797736	0.415031	0.192211	0.847577	0.98339	9804.24	-0.203604	0.237562	-0.857056	0.391414	0.999748	11605.4	-0.0272491	0.167231	-0.162943	0.870563	0.999999	2056.62	-0.108584	0.198774	-0.546268	0.584882	0.999918	6070.48	0.137623	0.52014	0.264589	0.791326	0.99992	76.5583	92.5954	108.97	59.6385	435.827	366.87	486.675	365.498	370.937	393.612	346.621	402.592	165.844	203.821	226.62
AT1G05193	non-coding gene	NA	NA	NA	0	NA	NA	NA	NA	NA	0	NA	NA	NA	NA	NA	1.13292	4.33719	4.86944	0.890696	0.373093	NA	0.510919	0.00063642	4.92925	0.000129111	0.999897	0.999955	0.452449	-1.44629	3.03786	-0.476088	0.634012	NA	0	0	0	0	0	0	0	0	0	1.55075	0	0	0.855228	0	0
AT1G05197	non-coding gene	NA	NA	NA	0	NA	NA	NA	NA	NA	0	NA	NA	NA	NA	NA	0	NA	NA	NA	NA	NA	0	NA	NA	NA	NA	NA	0	NA	NA	NA	NA	NA	0	0	0	0	0	0	0	0	0	0	0	0	0	0	0
AT1G05200	protein coding gene	GLR3,4	glutamate receptor 3,4	Encodes a putative glutamate receptor GLR3 with dual localization in plastid and plasma membrane,	215.429	-1.47374	1.04631	-1.40851	0.158981	0.658749	229.183	-0.321264	0.435118	-0.738338	0.460309	0.999748	356.047	-0.798637	0.351286	-2.27347	0.022998	0.704098	124.996	0.045035	0.499361	0.0901853	0.92814	0.999918	222.557	0.60906	0.330983	1.84015	0.0657457	0.99992	2.45498	0.674253	4.92597	4.22756	3.40948	3.39456	3.76948	4.07772	3.4184	3.09029	6.90939	4.04528	4.29147	4.75726	3.63044
AT1G05203	non-coding gene	NA	Natural antisense transcript overlaps with AT1G15810	NA	0	NA	NA	NA	NA	NA	0	NA	NA	NA	NA	NA	0	NA	NA	NA	NA	NA	0	NA	NA	NA	NA	NA	0	NA	NA	NA	NA	NA	0	0	0	0	0	0	0	0	0	0	0	0	0	0	0
AT1G05205	protein coding gene	AT1G05205	hexokinase-1 protein	NA	1073.54	-0.140463	0.604156	-0.232494	0.816154	0.981104	547.557	0.0820963	0.326284	0.25161	0.801343	0.999748	724.617	0.00587592	0.227762	0.0257985	0.979418	0.999999	424.493	-0.112268	0.286227	-0.392235	0.694885	0.999918	660.595	0.107189	0.197355	0.543127	0.587042	0.99992	44.6351	61.7794	43.1544	67.1008	32.6812	32.8059	30.6909	26.4089	34.2194	30.2517	29.16	32.3929	53.7529	47.0657	53.8472
AT1G05207	non-coding gene	NA	Natural antisense transcript overlaps with AT1G15820	NA	0	NA	NA	NA	NA	NA	0	NA	NA	NA	NA	NA	0	NA	NA	NA	NA	NA	0	NA	NA	NA	NA	NA	0	NA	NA	NA	NA	NA	0	0	0	0	0	0	0	0	0	0	0	0	0	0	0
AT1G05210	protein coding gene	AT1G05210	Transmembrane protein 97, Putative	NA	706.871	0.0961302	0.810526	0.118602	0.905591	0.989861	232.541	0.0762232	0.441957	0.172467	0.86307	0.999748	339.861	0.114576	0.325381	0.352127	0.724743	0.999999	210.815	0.254181	0.398134	0.63843	0.523194	0.999918	345.197	-0.0744231	0.33997	-0.218911	0.82672	0.99992	47.9858	22.6322	17.945	43.9771	11.807	14.8883	11.616	11.771	13.9559	16.2143	11.5348	15.1537	29.1159	25.5655	19.4237
AT1G05213	non-coding gene	NA	Natural antisense transcript overlaps with AT1G15950	NA	0	NA	NA	NA	NA	NA	0	NA	NA	NA	NA	NA	0	NA	NA	NA	NA	NA	0	NA	NA	NA	NA	NA	0	NA	NA	NA	NA	NA	0	0	0	0	0	0	0	0	0	0	0	0	0	0	0
AT1G05217	non-coding gene	NA	NA	NA	0.864109	-3.18466	4.85797	-0.655555	0.512111	NA	0	NA	NA	NA	NA	NA	0	NA	NA	NA	NA	NA	0.851698	1.04692	4.87594	0.214711	0.829993	0.999918	0.535452	-0.413554	3.02586	-0.136673	0.891289	NA	0	0	0	1.25617	0	0	0	0	0	0	0	0	2.22233	0	0
AT1G05220	protein coding gene	AT1G05220	Transmembrane protein 97, Putative	NA	282.484	-2.1611	1.12711	-1.91737	0.0551904	0.425362	31.6416	-0.401496	1.15118	-0.34877	0.727262	0.999748	38.4646	0.687868	0.834909	0.823884	0.410005	0.999999	23.3985	1.06142	1.10674	0.959051	0.337533	0.999918	43.3791	-0.256383	0.487475	-0.52594	0.59893	0.99992	10.9995	2.92743	12.467	45.0129	2.59776	1.7359	0.848869	4.30944	4.1896	1.53683	1.78927	1.64784	5.31878	5.21181	1.82892
AT1G05223	non-coding gene	NA	NA	NA	0	NA	NA	NA	NA	NA	1.13936	3.76536	4.84075	0.777846	0.43666	NA	0.101657	0.186379	4.97084	0.0374945	0.970091	NA	0.964664	-2.1765	4.81379	-0.452139	0.651169	0.999918	0.734259	-0.373704	2.99078	-0.124952	0.900562	NA	0	0	0	0	0	1.87967	0	0	0	0	0	0.141691	0.444466	0	0
AT1G05227	non-coding gene	NA	NA	NA	0	NA	NA	NA	NA	NA	1.47584	0.0282857	4.72021	0.00599248	0.995219	NA	0.874171	3.98377	4.89227	0.814299	0.415474	NA	0	NA	NA	NA	NA	NA	0.545135	-0.736123	3.01975	-0.24377	0.807409	NA	0	0	0	0	0	0.971862	0	0.87636	0.368556	0.338479	0	0	0	0	0
AT1G05230	protein coding gene	HDG2	homeodomain GLABROUS 2	Encodes a homeobox-leucine zipper family protein belonging to the HD-ZIP IV family, Mutants have trichomes that appear glass-like under a dissecting microscope as compared to the wild-type trichomes, The mutations do not affect trichome growth or branch number,	683.379	-1.48971	0.748909	-1.98918	0.0466819	0.389632	299.575	0.277489	0.415614	0.667661	0.50435	0.999748	341.716	-0.189785	0.360919	-0.525836	0.599002	0.999999	65.0337	0.74196	0.735617	1.00862	0.313156	0.999918	295.91	0.495589	0.478211	1.03634	0.300043	0.99992	2.67967	5.41669	21.3617	4.31722	4.72967	4.35975	4.24261	2.68649	3.05541	3.46399	4.54487	2.64835	1.70271	2.6297	1.8491
AT1G05233	non-coding gene	NA	NA	NA	0	NA	NA	NA	NA	NA	0	NA	NA	NA	NA	NA	0.784805	1.39405	4.8989	0.284563	0.775979	NA	0.510744	0.00637422	4.92919	0.00129316	0.998968	0.999918	0.376827	-0.514429	3.0453	-0.168926	0.865855	NA	0	0	0	0	0	0	0	0	0	0.939607	0.367147	0	1.03406	0	0
AT1G05237	non-coding gene	NA	NA	NA	7.52122	-6.35882	4.79303	-1.32668	0.184614	NA	5.61943	0.0407625	2.28091	0.0178711	0.985742	NA	1.97085	-1.01727	3.35018	-0.303647	0.761397	NA	3.20074	-0.162916	3.05391	-0.0533468	0.957456	0.999918	4.74174	1.22023	1.10102	1.10827	0.267743	0.99992	0	0	12.8203	0	1.34624	2.28562	1.32868	1.92413	0.688438	0	0.449258	0.909636	1.89726	2.42279	0
AT1G05240	protein coding gene	AT1G05240	Peroxidase superfamily protein	NA	144.026	-0.865167	1.12943	-0.76602	0.443664	0.89582	41.5425	1.16743	1.07022	1.09083	0.275346	0.999748	82.0227	0.894539	0.558066	1.60293	0.108951	0.999999	30.6986	1.46166	1.01282	1.44317	0.148973	0.999918	66.1804	-0.267413	0.502682	-0.531972	0.594746	0.99992	2.27564	2.128	2.60638	4.90893	0.546333	2.25304	0.276586	0.879485	1.95275	2.0418	0.844666	1.20117	2.90328	1.82711	0.495001
AT1G05243	non-coding gene	NA	Natural antisense transcript overlaps with AT1G16560	NA	0	NA	NA	NA	NA	NA	0	NA	NA	NA	NA	NA	0	NA	NA	NA	NA	NA	0	NA	NA	NA	NA	NA	0	NA	NA	NA	NA	NA	0	0	0	0	0	0	0	0	0	0	0	0	0	0	0
AT1G05247	non-coding gene	NA	NA	NA	2.02713	0.510259	4.68777	0.108849	0.913322	NA	6.37216	0.091648	2.54379	0.0360282	0.97126	NA	3.27607	0.135841	2.82025	0.0481662	0.961584	NA	1.78131	-1.90801	3.91222	-0.487704	0.62576	0.999918	3.47939	0.287699	1.14325	0.251649	0.801312	0.99992	10.0773	0	0	5.56664	1.12023	38.4556	8.15425	24.0209	0	16.5435	4.13729	8.60938	9.37025	0	12.3272
AT1G05250	protein coding gene	AT1G05250	Peroxidase superfamily protein	Encodes a cationic cell-wall-bound peroxidase homolog that is involved in the lignification of cell walls,	4.55508	5.63148	4.79676	1.17402	0.240388	NA	0	NA	NA	NA	NA	NA	0	NA	NA	NA	NA	NA	3.53734	-5.50175	3.68939	-1.49123	0.1359	0.999918	2.29843	0.888196	2.93617	0.302502	0.76227	0.99992	0.0980288	0.562838	0	0	0	0	0	0	0	0	0	0.00519069	0	0	1.19568
AT1G05253	non-coding gene	NA	Natural antisense transcript overlaps with AT1G16720	NA	0.432055	-2.06436	4.92848	-0.418863	0.675316	NA	27.9032	0.646478	1.53983	0.419837	0.674604	0.999748	0	NA	NA	NA	NA	NA	0	NA	NA	NA	NA	NA	1.23123	-3.32224	2.99373	-1.10973	0.267114	NA	0	0	0	0.22848	12.7552	4.18518	10.0077	0	0	0	0	0	0	0	0
AT1G05257	non-coding gene	NA	Natural antisense transcript overlaps with AT1G16730	NA	3.88849	-5.39103	4.80091	-1.12292	0.261471	NA	0.817362	3.33588	4.85991	0.686408	0.492456	NA	1.18739	4.43769	4.79354	0.925766	0.354568	NA	0	NA	NA	NA	NA	NA	1.14364	0.669609	2.9426	0.227557	0.81999	NA	0	0	0	18.8205	4.93951	0	0	0	3.04677	2.69594	0	0	0	1.46494	0
AT1G05260	protein coding gene	RCI3	Peroxidase superfamily protein	Encodes a cold-inducible cationic peroxidase that is involved in the stress response, In response to low temperature, RCI3 transcripts accumulate in the aerial part and in roots of etiolated seedlings but only in roots of light-grown seedlings,	6024.03	-0.662255	0.403965	-1.63939	0.101133	0.549317	48.4479	-0.0170972	0.987769	-0.0173089	0.98619	0.999748	59.7737	0.0321492	0.71789	0.0447828	0.96428	0.999999	109.566	-0.347559	0.666774	-0.521255	0.602189	0.999918	169.472	0.108566	0.687994	0.157801	0.874614	0.99992	136.468	202.398	266.77	260.37	0.827388	3.03683	0.975353	2.64044	1.07547	2.62778	1.6571	1.82143	12.9377	3.58564	7.043
AT1G05263	non-coding gene	NA	NA	NA	2.89376	4.97198	4.80373	1.03502	0.300657	NA	3.0302	-1.19645	3.09699	-0.386327	0.699255	NA	1.78223	-1.23858	4.20472	-0.294568	0.768324	NA	2.73007	-0.666703	3.27152	-0.20379	0.838517	0.999918	2.85422	0.190848	1.30609	0.146122	0.883825	0.99992	4.88318	0	0	0	0.425175	1.44453	0.865173	3.03524	0	0.939607	0	1.96484	4.65329	0	1.35055
AT1G05267	non-coding gene	NA	Natural antisense transcript overlaps with AT1G16820	NA	0	NA	NA	NA	NA	NA	0	NA	NA	NA	NA	NA	0	NA	NA	NA	NA	NA	0	NA	NA	NA	NA	NA	0	NA	NA	NA	NA	NA	0	0	0	0	0	0	0	0	0	0	0	0	0	0	0
AT1G05270	protein coding gene	AT1G05270	TraB family protein	NA	1453.55	-0.801725	0.464689	-1.7253	0.0844741	0.516117	566.63	0.0466456	0.323254	0.1443	0.885263	0.999748	686.493	0.116265	0.237432	0.489678	0.624362	0.999999	259.356	-0.333655	0.419111	-0.796102	0.425973	0.999918	655.71	0.394904	0.302904	1.30373	0.192327	0.99992	20.7456	19.1369	39.8982	31.2979	12.0968	12.86	11.1768	11.1114	12.0508	11.2602	11.4724	9.24384	7.10042	14.1238	11.1065
AT1G05273	non-coding gene	NA	NA	NA	0.537721	2.48142	4.88259	0.508217	0.611301	NA	10.8742	5.51983	2.27056	2.43104	0.0150555	NA	4.87649	1.72738	2.09625	0.824036	0.409919	0.999999	6.19418	-0.527881	2.02556	-0.26061	0.794393	0.999918	6.42776	-1.32782	1.12659	-1.17862	0.23855	0.99992	1.29858	0	0	0.000198293	11.4622	15.1445	0.0685139	0.513424	6.76544	1.24472	1.54163	1.05038	7.34775	6.98049	7.89241
AT1G05277	non-coding gene	NA	Natural antisense transcript overlaps with AT1G16890	NA	0	NA	NA	NA	NA	NA	0	NA	NA	NA	NA	NA	0	NA	NA	NA	NA	NA	0	NA	NA	NA	NA	NA	0	NA	NA	NA	NA	NA	0	0	0	0	0	0	0	0	0	0	0	0	0	0	0
AT1G05280	protein coding gene	AT1G05280	ERV-F (C)1 provirus ancestral Env polyprotein, putative (DUF604)	NA	1521.16	-2.25413	0.601908	-3.74497	0.000180417	0.0133563	4.74986	1.98155	3.19101	0.62098	0.534613	NA	1.11823	-2.87247	4.81537	-0.59652	0.550828	NA	10.3618	-0.389124	1.62958	-0.238789	0.811269	0.999918	24.4476	-1.39014	1.32288	-1.05084	0.29333	0.99992	5.99996	17.4053	50.8276	55.3546	0	0.359712	0	0.0849318	0	0	0	0.0785184	0.501746	0.430576	0.921282
AT1G05283	non-coding gene	NA	NA	NA	1.08005	3.56305	4.83498	0.736931	0.461164	NA	1.51915	4.18567	4.8267	0.867192	0.385837	NA	1.45734	2.58559	4.43431	0.583087	0.559835	NA	0.510684	0.00839662	4.92917	0.00170346	0.998641	0.999918	1.06365	-2.50768	1.81716	-1.38	0.167587	NA	0	2.33744	0	0	0	2.66001	0	0	2.10827	0	0	0.350933	0.795605	0	0
AT1G05287	non-coding gene	NA	Natural antisense transcript overlaps with AT1G17070	NA	27.4668	2.99555	2.78338	1.07623	0.281826	0.80347	10.6587	0.0312126	2.08599	0.0149629	0.988062	NA	2.40494	-3.95421	4.37603	-0.903607	0.366204	NA	5.69437	-3.31862	2.39232	-1.3872	0.165382	0.999918	10.599	-0.348965	1.34852	-0.258777	0.795808	0.99992	5.94572	14.8727	0	2.16348	3.19183	1.77482	0	4.33179	0	0	1.70194	0	0.769691	0	4.99168
AT1G05290	protein coding gene	AT1G05290	CCT motif family protein	NA	28.253	-8.25983	3.12483	-2.64329	0.00821049	0.158863	0.759574	3.17007	4.86893	0.651082	0.514993	NA	1.69938	4.93225	4.84109	1.01883	0.308283	NA	3.81022	-0.165902	3.1582	-0.0525305	0.958106	0.999918	7.58512	2.27997	2.11492	1.07804	0.281015	0.99992	0	0	0.762865	3.66785	0	0.147156	0	0	0	0.250824	0	0	0.752312	0	0
AT1G05291	protein coding gene	AT1G05291	GPI inositol-deacylase C, putative (DUF1218)	NA	66.9736	0.775635	1.6581	0.467787	0.639937	0.950954	0	NA	NA	NA	NA	NA	0	NA	NA	NA	NA	NA	1.20458	3.50809	4.82983	0.726339	0.467631	0.999918	2.9562	-1.15686	2.36237	-0.489705	0.624343	0.99992	1.83176	8.8445	6.16002	0.85358	0	0	0	0	0	0	0	0	0.693421	0	0
AT1G05293	non-coding gene	NA	Natural antisense transcript overlaps with AT1G17130	NA	0	NA	NA	NA	NA	NA	0	NA	NA	NA	NA	NA	0	NA	NA	NA	NA	NA	0	NA	NA	NA	NA	NA	0	NA	NA	NA	NA	NA	0	0	0	0	0	0	0	0	0	0	0	0	0	0	0
AT1G05297	non-coding gene	NA	Natural antisense transcript overlaps with AT1G17140	NA	0	NA	NA	NA	NA	NA	0	NA	NA	NA	NA	NA	0	NA	NA	NA	NA	NA	0	NA	NA	NA	NA	NA	0	NA	NA	NA	NA	NA	0	0	0	0	0	0	0	0	0	0	0	0	0	0	0
AT1G05300	protein coding gene	ZIP5	zinc transporter 5 precursor	member of Fe(II) transporter isolog family	110.525	-0.572973	1.19803	-0.478264	0.632462	0.949311	33.3055	1.53067	1.08953	1.40489	0.160053	0.999748	67.8292	0.228925	0.643029	0.356011	0.721833	0.999999	18.4838	-0.345227	1.38811	-0.248702	0.803591	0.999918	49.939	0.0249974	0.506139	0.0493883	0.96061	0.99992	2.08061	1.60327	2.52627	2.90075	0.76159	1.66551	0.210667	0.562766	1.02871	1.6116	1.34319	0.838512	1.42517	0.162972	0.523144
AT1G05303	non-coding gene	NA	NA	NA	0	NA	NA	NA	NA	NA	0	NA	NA	NA	NA	NA	0	NA	NA	NA	NA	NA	0	NA	NA	NA	NA	NA	0	NA	NA	NA	NA	NA	0	0	0	0	0	0	0	0	0	0	0	0	0	0	0
AT1G05307	non-coding gene	NA	NA	NA	0	NA	NA	NA	NA	NA	0.759574	3.17007	4.86893	0.651082	0.514993	NA	0	NA	NA	NA	NA	NA	0.219015	1.37626	4.93004	0.279158	0.780123	0.999918	0.292475	-1.84549	3.04139	-0.606793	0.543988	NA	0	0	0	0	0	0.68636	0	0	0	0	0	0	0.46311	0	0
AT1G05310	protein coding gene	AT1G05310	Pectin lyase-like superfamily protein	NA	25.026	1.39446	3.6404	0.38305	0.701683	0.963139	17.3575	0.824807	1.42472	0.578924	0.562641	0.999748	35.622	-1.07484	0.810776	-1.32569	0.184943	0.999999	5.14366	-1.46369	2.82135	-0.51879	0.603907	0.999918	18.16	0.0835237	1.01203	0.0825307	0.934225	0.99992	0	2.26775	0	0.65884	0.897838	0.581888	0.158529	0.601603	0.549254	0.601574	1.17405	1.14961	0.369899	0	1.07859
AT1G05313	non-coding gene	NA	NA	NA	12.6122	-3.01214	4.47875	-0.67254	0.50124	NA	3.94564	0.405532	3.41482	0.118757	0.905468	NA	0.304972	-1.03141	4.89264	-0.210809	0.833036	NA	2.81695	-0.0412657	3.22067	-0.0128128	0.989777	0.999918	4.69924	1.24057	1.66826	0.743632	0.457099	0.99992	0.984677	0	0	6.96831	0	1.79269	0	1.25353	0	0	0	0.191695	1.00024	1.52879	0
AT1G05317	non-coding gene	NA	Natural antisense transcript overlaps with AT1G17745	NA	0	NA	NA	NA	NA	NA	0	NA	NA	NA	NA	NA	0	NA	NA	NA	NA	NA	0	NA	NA	NA	NA	NA	0	NA	NA	NA	NA	NA	0	0	0	0	0	0	0	0	0	0	0	0	0	0	0
AT1G05320	protein coding gene	AT1G05320	myosin heavy chain, embryonic smooth protein	NA	106.719	-1.32222	1.28564	-1.02845	0.303739	0.816179	239.371	0.3226	0.446672	0.72223	0.470153	0.999748	318.581	0.154573	0.302278	0.511359	0.6091	0.999999	146.15	-0.142477	0.545268	-0.261297	0.793863	0.999918	208.296	0.0509524	0.458835	0.111047	0.911579	0.99992	1.34967	0.58682	2.01457	2.77718	4.9545	5.34629	3.14186	4.43502	5.56012	4.3967	4.31058	4.27891	8.24965	3.17034	7.4913
AT1G05323	non-coding gene	NA	NA	NA	0.289376	1.59777	4.97367	0.321246	0.748024	NA	0.648358	-0.846621	4.8739	-0.173705	0.862097	NA	0.874523	-2.48441	4.82474	-0.514931	0.606601	NA	0.983965	-0.557126	4.81516	-0.115702	0.907888	0.999918	0.8323	1.27378	2.02235	0.62985	0.528793	NA	0.547819	0	0	0	0.468218	0.34276	1.00916	0	0	0	1.45316	0	8.07593e-07	1.00491	0
AT1G05327	non-coding gene	NA	Natural antisense transcript overlaps with AT1G17750	NA	0	NA	NA	NA	NA	NA	1.43515	-3.8058	4.81878	-0.789785	0.429653	NA	0	NA	NA	NA	NA	NA	0.294295	-1.91535	4.99743	-0.383267	0.701522	0.999918	0.512182	2.31197	3.01978	0.76561	0.443908	NA	0	0	0	0	0.0405079	0	0	0.582711	0	0	0	0	0	0	0
AT1G05330	protein coding gene	AT1G05330	hypothetical protein	NA	0	NA	NA	NA	NA	NA	10.4428	-1.07891	1.82137	-0.592361	0.553609	NA	6.63524	1.0051	1.72724	0.58191	0.560627	0.999999	12.3767	0.320623	1.80966	0.177173	0.859372	0.999918	9.37721	0.0232077	1.24009	0.0187145	0.985069	0.99992	0	0	0	0	0.191559	1.31772	1.37276	1.56881	0.797585	0.767365	0.300087	0.441272	2.25404	4.481	0
AT1G05333	non-coding gene	NA	Natural antisense transcript overlaps with AT1G17810	NA	532.586	1.11784	0.755382	1.47984	0.138916	0.62498	155.595	0.149815	0.508777	0.294462	0.768405	0.999748	123.862	-0.366577	0.747389	-0.490477	0.623796	0.999999	46.0398	0.574589	0.89227	0.643963	0.519599	0.999918	156.324	-0.204704	0.664594	-0.308014	0.758072	0.99992	71.1897	28.3593	34.4772	16.4623	3.35515	2.95305	2.38899	2.81995	0.80473	2.03167	2.96069	0.647905	4.41543	3.27259	3.74948
AT1G05337	non-coding gene	NA	Natural antisense transcript overlaps with AT1G17840	NA	0	NA	NA	NA	NA	NA	0	NA	NA	NA	NA	NA	0	NA	NA	NA	NA	NA	0	NA	NA	NA	NA	NA	0	NA	NA	NA	NA	NA	0	0	0	0	0	0	0	0	0	0	0	0	0	0	0
AT1G05340	protein coding gene	AT1G05340	cysteine-rich TM module stress tolerance protein	NA	816.85	0.016387	0.759834	0.0215666	0.982794	0.998845	15.6252	-0.336083	1.44589	-0.232441	0.816196	0.999748	8.32268	0.904314	1.65439	0.546614	0.584644	0.999999	2.75842	-3.82759	3.31619	-1.15421	0.248414	0.999918	51.244	0.555092	1.1147	0.497973	0.618503	0.99992	67.807	21.8651	38.1343	50.6984	1.02379	0.743228	0.663528	1.37639	0.754786	0.318556	0.124407	0.41301	0.0596119	0	0.96089
AT1G05343	non-coding gene	NA	Natural antisense transcript overlaps with AT1G17850	NA	0	NA	NA	NA	NA	NA	0	NA	NA	NA	NA	NA	0	NA	NA	NA	NA	NA	0	NA	NA	NA	NA	NA	0	NA	NA	NA	NA	NA	0	0	0	0	0	0	0	0	0	0	0	0	0	0	0
AT1G05347	non-coding gene	NA	Natural antisense transcript overlaps with AT1G17860	NA	183.157	-1.59701	1.81919	-0.87787	0.380015	0.864699	83.0927	-0.0555241	0.740633	-0.0749684	0.94024	0.999748	64.803	0.512013	0.672857	0.760953	0.446685	0.999999	50.5661	-0.547124	0.768902	-0.711565	0.476734	0.999918	89.7457	0.68422	0.643	1.0641	0.287281	0.99992	12.9303	1.9391e-06	14.4803	25.0029	7.45725	6.37847	10.0805	3.32595	5.1728	4.77146	2.11689	4.51885	8.7948	6.00476	13.0152
AT1G05350	protein coding gene	AT1G05350	NAD(P)-binding Rossmann-fold superfamily protein	NA	1901.51	-0.29274	0.480853	-0.608792	0.542662	0.929636	678.644	0.124768	0.305412	0.408524	0.682889	0.999748	821.659	0.0950731	0.241294	0.394014	0.693571	0.999999	338.637	-0.400325	0.330504	-1.21126	0.225796	0.999918	823.425	0.203203	0.303346	0.669873	0.502939	0.99992	18.3588	36.6164	44.5518	24.9847	13.0248	12.5646	11.3113	10.3296	12.8004	10.2843	11.7967	9.00648	11.1474	11.1812	17.2707
AT1G05353	non-coding gene	NA	Natural antisense transcript overlaps with AT1G17870	NA	2.13144	2.36126	4.74905	0.497207	0.619043	NA	12.6327	0.499528	1.71217	0.291751	0.770477	0.999748	6.41671	0.00757779	2.32638	0.00325733	0.997401	0.999999	2.46711	4.48616	4.28854	1.04608	0.295523	0.999918	5.7741	-0.894279	1.29411	-0.691038	0.489542	0.99992	0	5.2586	1.05086	0	16.6108	1.73481	8.40326	3.86795	7.18123	0	6.41105	0.395585	0	15.4455	0
AT1G05357	non-coding gene	NA	NA	NA	0	NA	NA	NA	NA	NA	0	NA	NA	NA	NA	NA	0	NA	NA	NA	NA	NA	0	NA	NA	NA	NA	NA	0	NA	NA	NA	NA	NA	0	0	0	0	0	0	0	0	0	0	0	0	0	0	0
AT1G05360	protein coding gene	KMS2	vacuole membrane-like protein	KMS2 encode a endoplasmic reticulum protein involved in the early secretory pathway,	715.036	0.976887	0.880706	1.10921	0.26734	0.791222	514.663	0.0188304	0.348389	0.05405	0.956895	0.999748	648.107	0.549382	0.291185	1.88671	0.0591989	0.999999	222.523	-0.167083	0.388205	-0.430398	0.666906	0.999918	480.838	-0.313822	0.314323	-0.998406	0.318083	0.99992	28.873	7.86877	19.3662	3.37418	14.1933	9.90414	10.1159	11.6878	16.5648	10.4326	10.1345	7.57827	8.63299	12.0072	11.3433
AT1G05363	non-coding gene	NA	Natural antisense transcript overlaps with AT1G18030	NA	0	NA	NA	NA	NA	NA	0	NA	NA	NA	NA	NA	0	NA	NA	NA	NA	NA	0	NA	NA	NA	NA	NA	0	NA	NA	NA	NA	NA	0	0	0	0	0	0	0	0	0	0	0	0	0	0	0
AT1G05367	non-coding gene	NA	Natural antisense transcript overlaps with AT1G18040	NA	0	NA	NA	NA	NA	NA	0	NA	NA	NA	NA	NA	0	NA	NA	NA	NA	NA	0	NA	NA	NA	NA	NA	0	NA	NA	NA	NA	NA	0	0	0	0	0	0	0	0	0	0	0	0	0	0	0
AT1G05370	protein coding gene	AT1G05370	Sec14p-like phosphatidylinositol transfer family protein	NA	416.174	-1.09492	0.815887	-1.342	0.179594	0.692444	160.63	-0.191622	0.531323	-0.360651	0.71836	0.999748	233.185	-0.615763	0.368357	-1.67165	0.0945935	0.999999	55.1547	-0.0344213	0.717374	-0.0479823	0.96173	0.999918	187.094	0.681755	0.372444	1.83049	0.0671762	0.99992	3.1098	6.53011	6.88547	11.9961	2.56806	3.51841	3.95054	2.49818	2.38797	3.24385	4.26745	4.02154	2.41671	2.28061	2.44122
AT1G05373	non-coding gene	NA	NA	NA	1.08005	3.56305	4.83498	0.736931	0.461164	NA	0	NA	NA	NA	NA	NA	0	NA	NA	NA	NA	NA	0.294295	-1.91535	4.99743	-0.383267	0.701522	0.999918	0.321373	-1.24342	3.04334	-0.40857	0.682855	NA	0	2.37006	0	0	0	0	0	0	0	0	0	0	0	0	0
AT1G05377	non-coding gene	NA	NA	NA	3.67217	5.3221	4.79965	1.10885	0.267493	NA	0	NA	NA	NA	NA	NA	0.203314	-0.476337	4.93986	-0.0964271	0.923181	NA	0.547538	2.40506	4.87969	0.492872	0.622103	0.999918	0.915204	-2.83104	2.99864	-0.944109	0.345114	NA	0	6.21779	0	0	0	0	0	0	0	0	0	0.261143	2.04656	0	0
AT1G05380	protein coding gene	AT1G05380	Acyl-CoA N-acyltransferase with RING/FYVE/PHD-type zinc finger protein	NA	741.739	0.201708	0.575442	0.350527	0.725943	0.965361	745.576	0.0217242	0.339318	0.0640232	0.948952	0.999748	946.386	-0.202203	0.205305	-0.984892	0.324677	0.999999	430.357	-0.125179	0.281838	-0.444152	0.656933	0.999918	696.582	0.0867063	0.172686	0.502103	0.615595	0.99992	7.63872	8.22351	10.5413	4.43376	8.38576	8.84417	6.09094	9.50392	7.98396	7.2039	8.80883	7.99184	9.89084	10.0995	11.2919
AT1G05383	non-coding gene	NA	Natural antisense transcript overlaps with AT1G18100	NA	0	NA	NA	NA	NA	NA	1.71575	4.3667	4.80019	0.909692	0.362985	NA	1.13292	4.33719	4.86944	0.890696	0.373093	NA	0.592524	-2.9111	4.89097	-0.595197	0.551711	0.999918	0.927648	-2.10387	2.86152	-0.735227	0.462201	NA	0	0	0	0	0.0968039	0.786049	0	0	0	0.507229	0	0	0.0369694	0	0.726672
AT1G05385	protein coding gene	LPA19	photosystem II 11 kDa protein-like protein	Encodes a Psb27 homolog involved in photosystem II biogenesis,	377.198	-0.627122	0.739166	-0.848418	0.396205	0.876387	720.667	-0.258764	0.321832	-0.804033	0.421378	0.999748	806.092	-0.172688	0.264018	-0.654078	0.513061	0.999999	219.399	-0.474851	0.378566	-1.25434	0.209718	0.999918	505.03	0.361288	0.33335	1.08381	0.278448	0.99992	22.1653	29.4074	36.1368	41.2689	65.7881	55.5714	79.2192	54.7831	48.1108	60.0947	51.6496	65.4854	34.8598	37.3757	47.0614
AT1G05387	non-coding gene	NA	NA	NA	0	NA	NA	NA	NA	NA	0.379787	2.09344	4.95198	0.422748	0.672479	NA	0.218631	-0.374696	4.94383	-0.0757906	0.939586	NA	0.398351	-0.620181	4.95315	-0.125209	0.900358	0.999918	0.316594	-0.120382	3.05021	-0.0394668	0.968518	NA	0	0	0	0	0	0.442898	0	0	0	0	0.217047	0	0.305547	0	0
AT1G05390	non-coding gene	AT1G05390	tRNA-Asn	NA	0	NA	NA	NA	NA	NA	0.20434	1.63952	4.97568	0.329507	0.741773	NA	0.101657	0.186379	4.97084	0.0374945	0.970091	NA	1.46553	-4.23079	4.70749	-0.898737	0.368793	0.999918	0.728388	2.30578	2.92605	0.788016	0.430687	NA	0	0	0	0	3.28803	0	0	0	0	0	0	1.09002	0	0	19.9743
AT1G05397	non-coding gene	NA	NA	NA	2.79075	2.60611	4.73569	0.550311	0.582106	NA	5.70137	-0.135144	2.26384	-0.0596967	0.952397	NA	2.22865	-0.380883	3.23134	-0.117871	0.90617	NA	4.30465	0.222979	2.74425	0.0812534	0.93524	0.999918	4.27791	-0.272346	1.03758	-0.262482	0.79295	0.99992	0	1.22636	0	0.172163	0.668694	0.764868	0.533854	0.911436	0.400456	0	0.439144	0.0794469	2.1286	0.475973	0
AT1G05400	protein coding gene	AT1G05400	hypothetical protein	NA	26.9816	0.798781	2.17333	0.367537	0.713218	0.964081	18.0238	-1.20497	1.34275	-0.897387	0.369512	0.999748	26.1898	0.265475	0.938273	0.28294	0.777223	0.999999	17.5373	-1.40075	1.30124	-1.07647	0.281716	0.999918	22.141	0.440063	0.389435	1.13001	0.258474	0.99992	2.02636	1.20024	1.64343	0.476372	0.533937	0.631784	1.34152	1.16887	0.884144	1.43815	0.982721	0.873792	1.56626	0.560817	3.5862
AT1G05407	non-coding gene	NA	NA	NA	0	NA	NA	NA	NA	NA	0	NA	NA	NA	NA	NA	0	NA	NA	NA	NA	NA	0	NA	NA	NA	NA	NA	0	NA	NA	NA	NA	NA	0	0	0	0	0	0	0	0	0	0	0	0	0	0	0
AT1G05410	protein coding gene	AT1G05410	CDPK adapter, putative (DUF1423)	NA	772.198	-0.294664	0.609636	-0.483344	0.628851	0.948928	403.979	0.239408	0.365303	0.655368	0.512231	0.999748	524.587	-0.10436	0.278787	-0.374335	0.708155	0.999999	164.426	-0.0631143	0.491147	-0.128504	0.89775	0.999918	416.156	0.129413	0.256186	0.505153	0.613452	0.99992	21.3666	12.5688	28.4285	16.328	12.7754	12.1919	11.2246	8.30893	13.0716	8.78806	11.9773	10.5914	7.68627	11.8125	13.2728
AT1G05413	non-coding gene	NA	NA	NA	0	NA	NA	NA	NA	NA	0	NA	NA	NA	NA	NA	0	NA	NA	NA	NA	NA	0	NA	NA	NA	NA	NA	0	NA	NA	NA	NA	NA	0	0	0	0	0	0	0	0	0	0	0	0	0	0	0
AT1G05417	non-coding gene	NA	NA	NA	0	NA	NA	NA	NA	NA	0	NA	NA	NA	NA	NA	1.69938	4.93225	4.84109	1.01883	0.308283	NA	0	NA	NA	NA	NA	NA	0.320366	-1.52916	3.04955	-0.501437	0.616063	NA	0	0	0	0	0	0	1.42512	0	0	20.1583	0	0	0	0	0
AT1G05420	protein coding gene	OFP12	ovate family protein 12	NA	163.186	-1.84233	1.33398	-1.38109	0.167253	0.671867	72.0219	-0.56548	0.71479	-0.791112	0.428878	0.999748	170.303	-0.0397009	0.50805	-0.0781437	0.937714	0.999999	87.0703	-0.210771	0.580805	-0.362894	0.716684	0.999918	119.518	0.638113	0.449707	1.41895	0.155913	0.99992	4.78616	4.80212	2.97895	26.2772	5.48094	3.48454	6.19671	6.00199	12.4904	7.23351	13.3754	6.21523	12.3119	14.2716	16.5209
AT1G05423	non-coding gene	NA	NA	NA	0	NA	NA	NA	NA	NA	1.17171	3.82074	4.8388	0.789604	0.429759	NA	0	NA	NA	NA	NA	NA	0	NA	NA	NA	NA	NA	0.307735	-1.89463	3.03987	-0.623262	0.533112	NA	0	0	0	0	6.44042	8.73708	0	0	0	0	0	0	0	0	0
AT1G05427	non-coding gene	NA	NA	NA	0	NA	NA	NA	NA	NA	0	NA	NA	NA	NA	NA	0	NA	NA	NA	NA	NA	0	NA	NA	NA	NA	NA	0	NA	NA	NA	NA	NA	0	0	0	0	0	0	0	0	0	0	0	0	0	0	0
AT1G05430	protein coding gene	AT1G05430	hypothetical protein	NA	847.071	0.364523	0.545686	0.668009	0.504128	0.916856	646.314	-0.0933173	0.314239	-0.296963	0.766495	0.999748	818.179	0.189401	0.214676	0.882263	0.377635	0.999999	341.905	0.143669	0.310395	0.462857	0.643467	0.999918	625.662	-0.0969678	0.10401	-0.932289	0.351187	0.99992	24.7978	38.4388	34.1806	17.4576	24.1402	22.4579	25.3309	20.5366	25.1612	23.9599	20.0487	21.2949	29.3145	27.3375	25.4251
AT1G05433	non-coding gene	NA	NA	NA	51.7543	-1.6275	2.53843	-0.641144	0.521429	0.922461	4.16309	3.016	3.04078	0.991853	0.321269	NA	0	NA	NA	NA	NA	NA	0.888826	-3.50855	4.85631	-0.722472	0.470004	0.999918	3.75848	-2.63367	1.63109	-1.61466	0.106384	0.99992	154.244	41.9012	0	522.583	7.52779	61.0106	7.22681	4.47333e-05	0	0	0	0	0	0	21.0436
AT1G05440	protein coding gene	AT1G05440	C-8 sterol isomerase	NA	498.425	0.470642	0.649015	0.725163	0.468352	0.904089	277.963	-0.000381679	0.417896	-0.000913335	0.999271	0.999748	333.8	-0.00369374	0.364654	-0.0101294	0.991918	0.999999	202.954	-0.132037	0.391209	-0.337511	0.735732	0.999918	313.833	-0.0533073	0.184793	-0.28847	0.772987	0.99992	19.9452	16.2459	18.2313	9.73777	10.3307	9.66021	10.9359	7.53924	6.86614	11.1451	8.05294	9.32087	15.5989	13.8849	16.3601
AT1G05443	non-coding gene	NA	NA	NA	0.144639	-1.26361	4.96037	-0.254741	0.798923	NA	1.82326	-2.04956	4.72888	-0.433413	0.664715	NA	4.38123	2.53912	2.19427	1.15716	0.247207	0.999999	0.926865	1.10743	4.87226	0.227292	0.820197	0.999918	1.73024	-0.69064	1.31282	-0.526076	0.598836	NA	0	0	0.2145	0	0	0.405758	0	1.46129	0.904266	2.51185	0.196883	0.354741	0.5547	1.06134	0.735096
AT1G05447	non-coding gene	NA	NA	NA	0	NA	NA	NA	NA	NA	1.06109	0.268538	4.77857	0.0561963	0.955185	NA	0.874523	-2.48441	4.82474	-0.514931	0.606601	NA	0.588589	-2.91458	4.89236	-0.595742	0.551348	0.999918	0.721806	1.73562	2.3649	0.733909	0.463004	NA	0	0	0	0	0.26817	0.572403	0	0.890408	0	0	1.32281	0	0	0	0
AT1G05450	protein coding gene	AT1G05450	Bifunctional inhibitor/lipid-transfer protein/seed storage 2S albumin superfamily protein	Encodes a Protease inhibitor/seed storage/LTP family protein	19.2216	-2.88999	3.15188	-0.916911	0.359189	0.852847	9.09485	1.92213	1.87692	1.02409	0.305794	NA	6.17876	0.267557	2.26143	0.118313	0.905819	0.999999	5.02323	0.866183	2.29898	0.376769	0.706345	0.999918	9.22634	0.152704	0.862016	0.177147	0.859393	0.99992	0.573047	0	0.844991	3.14125	0.685686	1.76857	0.327007	0.276634	0.507684	0.354455	0	0.665901	1.43601	0.726391	0.256408
AT1G05453	non-coding gene	NA	Natural antisense transcript overlaps with AT1G18890	NA	34.0595	-1.42818	3.35525	-0.425656	0.670358	0.955949	14.8568	0.57014	1.90805	0.298807	0.765087	0.999748	0	NA	NA	NA	NA	NA	0	NA	NA	NA	NA	NA	5.60284	-1.19113	2.42179	-0.491837	0.622834	0.99992	0	4.18774	0	8.68895	3.74526	0.588147	2.61155	0	0	0	0	0	0	0	0
AT1G05460	protein coding gene	SDE3	P-loop containing nucleoside triphosphate hydrolases superfamily protein	Encodes a protein with similarity to RNA helicases, Mutants are defective in post-transcriptional gene silencing,	583.607	-0.0320124	0.611711	-0.0523326	0.958264	0.996666	312.904	0.13058	0.386025	0.338268	0.735161	0.999748	475.214	0.0321819	0.254927	0.12624	0.899542	0.999999	305.579	0.115336	0.335881	0.343382	0.731311	0.999918	409.403	-0.0129217	0.168801	-0.0765499	0.938982	0.99992	9.49436	7.74598	10.585	7.69626	6.03318	5.56926	4.92069	4.84072	6.35075	6.30118	6.08252	5.80958	10.3186	13.0481	11.4142
AT1G05463	non-coding gene	NA	Natural antisense transcript overlaps with AT1G19120	NA	0	NA	NA	NA	NA	NA	0	NA	NA	NA	NA	NA	0	NA	NA	NA	NA	NA	0	NA	NA	NA	NA	NA	0	NA	NA	NA	NA	NA	0	0	0	0	0	0	0	0	0	0	0	0	0	0	0
AT1G05467	non-coding gene	NA	Natural antisense transcript overlaps with AT1G19130	NA	0	NA	NA	NA	NA	NA	0	NA	NA	NA	NA	NA	0	NA	NA	NA	NA	NA	0	NA	NA	NA	NA	NA	0	NA	NA	NA	NA	NA	0	0	0	0	0	0	0	0	0	0	0	0	0	0	0
AT1G05470	protein coding gene	CVP2	DNAse I-like superfamily protein	Encodes an inositol polyphosphate 5' phosphatase (5PTase) that is required for the proper recruitment of cells into developing vascular tissue in leaves and cotyledons, It is most similar to Type I 5PTases that are known to cleave a phosphate from IP3 or IP4, cvp2 mutants have elevated levels of IP3 and are hypersensitive to ABA in seed germination assays,	237.961	1.20137	1.53122	0.784581	0.432699	0.890957	382.832	-0.173434	0.374574	-0.463017	0.643352	0.999748	553.009	-0.264399	0.262861	-1.00585	0.314487	0.999999	228.036	-0.170077	0.378366	-0.449503	0.653069	0.999918	347.558	0.0766384	0.545201	0.140569	0.888211	0.99992	5.42025	2.79556	4.58727	0.0179341	5.62383	4.89888	4.76685	6.13078	5.22331	5.74398	7.04145	5.65388	6.47716	6.78592	8.38071
AT1G05473	non-coding gene	NA	NA	NA	0	NA	NA	NA	NA	NA	0	NA	NA	NA	NA	NA	0	NA	NA	NA	NA	NA	0	NA	NA	NA	NA	NA	0	NA	NA	NA	NA	NA	0	0	0	0	0	0	0	0	0	0	0	0	0	0	0
AT1G05477	non-coding gene	NA	NA	NA	0	NA	NA	NA	NA	NA	1.51915	4.18567	4.8267	0.867192	0.385837	NA	0.620543	3.54976	4.92945	0.720113	0.471455	NA	4.96385	-0.719082	2.51843	-0.285528	0.77524	0.999918	2.6843	0.0667394	2.45419	0.027194	0.978305	0.99992	0	0	0	0	0	2.94823	0	0	1.14574	0	0	0	8.46241	0	4.14178
AT1G05483	non-coding gene	NA	NA	NA	0	NA	NA	NA	NA	NA	0	NA	NA	NA	NA	NA	0	NA	NA	NA	NA	NA	0	NA	NA	NA	NA	NA	0	NA	NA	NA	NA	NA	0	0	0	0	0	0	0	0	0	0	0	0	0	0	0
AT1G05487	non-coding gene	NA	NA	NA	0	NA	NA	NA	NA	NA	0	NA	NA	NA	NA	NA	0	NA	NA	NA	NA	NA	0.882884	-3.49949	4.85675	-0.720541	0.471192	0.999918	0.396176	1.14187	3.04454	0.375056	0.707619	NA	0	0	0	0	0	0	0	0	0	0	0	0	0	0	0
AT1G05490	protein coding gene	chr31	chromatin remodeling 31	NA	2688.7	-1.41404	0.454011	-3.11454	0.00184231	0.0650391	69.2307	1.77022	0.886529	1.9968	0.0458464	0.999748	82.2565	1.56524	0.568231	2.75458	0.00587677	0.336781	369.074	0.703747	0.332365	2.11739	0.0342264	0.999918	682.344	0.797133	0.934815	0.852718	0.393816	0.99992	17.2157	16.8606	42.8454	46.7161	1.35101	1.51316	0.106508	0.660441	1.56817	0.922907	0.43728	0.372439	13.7582	12.1806	6.25749
AT1G05493	non-coding gene	NA	NA	NA	5.13927	5.80439	4.79538	1.21041	0.22612	NA	2.45337	-1.55291	3.67603	-0.422443	0.672702	NA	16.7886	-0.413543	1.1855	-0.348834	0.727214	0.999999	10.3046	-0.0135909	1.5983	-0.00850329	0.993215	0.999918	9.30816	-0.00778395	0.903651	-0.00861388	0.993127	0.99992	1.81217	2.59908	0	0	0.489456	0	0.441346	1.18005	1.80336	3.46555	4.02132	2.68422	6.06837	3.99098	5.0629
AT1G05497	non-coding gene	NA	NA	NA	0	NA	NA	NA	NA	NA	3.84653	0.775178	2.85945	0.271093	0.786319	NA	1.64005	1.07578	4.26375	0.252309	0.800802	NA	1.18219	1.66397	4.84418	0.343498	0.731224	0.999918	1.84979	-1.05134	1.59295	-0.659992	0.509259	NA	0	0	0	0	0.148738	1.52574	0.143858	0.76072	0	0.607578	0	0.269077	1.34963	0	0
AT1G05500	protein coding gene	NTMC2T2,1	Calcium-dependent lipid-binding (CaLB domain) family protein	Encodes a endomembrane-localized synaptotagmin, Synaptotagmin family proteins are calcium sensors that regulate exocytosis in mammalian cells,	1272.92	0.0188727	0.521588	0.0361832	0.971136	0.997083	503.658	-0.287864	0.339062	-0.849001	0.395881	0.999748	765.477	0.00711881	0.21978	0.0323906	0.974161	0.999999	331.327	0.0953082	0.334663	0.284789	0.775806	0.999918	650.611	0.0821031	0.219856	0.37344	0.708821	0.99992	19.1216	18.3272	29.5805	11.1524	7.76165	7.05872	9.38261	7.31403	10.4863	8.7975	9.40898	9.02239	11.3252	12.9428	13.25
AT1G05503	novel-transcribed gene	NA	NA	NA	0	NA	NA	NA	NA	NA	5.7373	-0.0728164	2.37746	-0.0306278	0.975566	NA	5.12451	-0.200929	1.94354	-0.103383	0.917659	0.999999	5.71032	-0.943666	2.11313	-0.446573	0.655183	0.999918	4.98246	0.547612	1.03968	0.526711	0.598395	0.99992	0	0	0	0	0.11387	1.27797	0.846014	0.582285	0.546394	0.459212	0.624366	0.492835	1.25309	0.974186	1.7112
AT1G05507	non-coding gene	NA	NA	NA	0	NA	NA	NA	NA	NA	0.716633	-2.80041	4.85272	-0.577081	0.563885	NA	0.566459	3.26245	4.95304	0.658677	0.510103	NA	0	NA	NA	NA	NA	NA	0.297659	0.761109	3.04479	0.249971	0.80261	NA	0	0	0	0	0	0	0	0.658996	0	0.448381	0	0	0	0	0
AT1G05510	protein coding gene	AT1G05510	naphthalene 1,2-dioxygenase subunit alpha (DUF1264)	Protein is tyrosine-phosphorylated and its phosphorylation state is modulated in response to ABA in Arabidopsis thaliana seeds,	2.54312	-0.492782	4.6582	-0.105788	0.915751	NA	8.72815	0.744309	2.08409	0.357139	0.720988	NA	3.13904	0.0341514	2.75591	0.012392	0.990113	NA	5.1017	1.77908	2.36017	0.753794	0.450973	0.999918	5.54618	-0.905052	0.914992	-0.989137	0.322596	0.99992	0.140694	0.0411091	0.329822	0	0.0424019	1.02458	0.160239	0.433106	0.245982	0	0.129863	0.102867	1.49646	0.176903	0.251478
AT1G05517	non-coding gene	NA	NA	NA	21.9467	-0.132605	3.06196	-0.0433073	0.965457	0.996747	17.4841	0.846516	1.37346	0.61634	0.53767	0.999748	45.8942	-0.000313904	0.909581	-0.000345108	0.999725	0.999999	4.82803	0.847255	2.36029	0.358962	0.719623	0.999918	19.5576	-0.163875	0.710778	-0.230558	0.817659	0.99992	11.2291	2.52609	19.8696	0	6.26414	9.60253	2.95932	5.16719	21.5547	5.75242	19.5524	6.87614	7.04775	2.70947	4.64407
AT1G05520	protein coding gene	AT1G05520	Sec23/Sec24 protein transport family protein	NA	662.367	-1.49658	0.576315	-2.59681	0.00940927	0.168907	343.158	-0.008767	0.453913	-0.0193143	0.98459	0.999748	618.725	0.0495903	0.234758	0.21124	0.8327	0.999999	280.84	0.207804	0.345515	0.601433	0.547552	0.999918	451.302	0.351435	0.262339	1.33962	0.180369	0.99992	3.29353	4.55906	12.5835	9.79977	6.30139	2.65119	4.70013	3.53929	6.50511	5.7161	5.5181	5.81214	9.11658	7.3122	6.93209
AT1G05523	non-coding gene	NA	Natural antisense transcript overlaps with AT1G20070	NA	0	NA	NA	NA	NA	NA	95.3648	-2.01311	4.56627	-0.440866	0.65931	0.999748	44.7202	-0.63986	2.54123	-0.251791	0.801202	0.999999	10.6646	6.64815	2.577	2.5798	0.00988579	0.999918	38.1326	0.99668	2.67407	0.37272	0.709357	0.99992	2.7812e-09	2.24866e-09	0	4.33169e-09	4.94198	0	3.62345e-09	17.3823	3.48778	1.01458e-08	2.30952	2.69362	5.67153	1.08765e-08	2.22697e-08
AT1G05527	non-coding gene	NA	NA	NA	0	NA	NA	NA	NA	NA	0	NA	NA	NA	NA	NA	0	NA	NA	NA	NA	NA	0	NA	NA	NA	NA	NA	0	NA	NA	NA	NA	NA	0	0	0	0	0	0	0	0	0	0	0	0	0	0	0
AT1G05530	protein coding gene	UGT75B2	UDP-glucosyl transferase 75B2	Encodes a protein with glucosyltransferase activity with high sequence homology to UGT1 (AT1G05560), It belongs to an UGT subfamily that binds UDP-glucose but not UDP-glucuronate, UDP-galactose, or UDP-rhamnose as the glycosyl donor, UGT2 was shown to be able to use abscisic acid as glycosylation substrate in the presence of UDP-glucose,	0	NA	NA	NA	NA	NA	5.46177	2.27856	2.78666	0.81767	0.413546	NA	1.35122	2.47429	4.69447	0.527064	0.598149	NA	1.28848	-2.66902	4.54722	-0.586955	0.557234	0.999918	2.26202	-0.930664	1.75186	-0.531244	0.59525	0.99992	0	0	0	0	0	0.738402	0.0337576	0.109821	0	0.140016	0.0271981	0	0.0397872	0	0.320786
AT1G05533	non-coding gene	NA	NA	NA	0	NA	NA	NA	NA	NA	0	NA	NA	NA	NA	NA	0.437261	-1.46609	4.86504	-0.301352	0.763146	NA	0	NA	NA	NA	NA	NA	0.0846373	0.608513	3.05155	0.199411	0.841941	NA	0	0	0	0	0	0	0	0	0	0	0.804603	0	0	0	0
AT1G05537	non-coding gene	NA	NA	NA	1.73626	4.23268	4.8164	0.878807	0.379506	NA	0	NA	NA	NA	NA	NA	0	NA	NA	NA	NA	NA	0	NA	NA	NA	NA	NA	0.295862	-2.05005	3.03639	-0.675162	0.499573	NA	2.36894	0	0	0	0	0	0	0	0	0	0	0	0	0	0
AT1G05540	protein coding gene	AT1G05540	hypothetical protein (DUF295)	NA	245.494	-1.81281	0.981779	-1.84645	0.0648264	0.460516	94.1093	-0.491116	0.679083	-0.723204	0.469554	0.999748	189.21	0.148476	0.416753	0.356267	0.72164	0.999999	223.416	-0.194301	0.415624	-0.467493	0.640147	0.999918	203.085	0.53024	0.493625	1.07418	0.282743	0.99992	5.97688	1.83507	19.3533	10.7907	2.50858	4.0848	3.07644	5.45316	5.01374	7.709	5.33504	5.69614	21.5814	15.8115	16.3447
AT1G05543	non-coding gene	NA	NA	NA	7.88596	-1.86798	4.60602	-0.405552	0.685072	NA	2.15913	-0.335996	3.93962	-0.0852863	0.932034	NA	0.615258	0.304094	4.87122	0.0624266	0.950223	NA	6.6489	0.12907	1.98904	0.0648908	0.948261	0.999918	5.01744	0.490007	1.24455	0.393723	0.693786	0.99992	0	0.613749	2.6288	0	0.0777238	0.267437	0	0.397405	0.0917652	0	0	0.0820763	1.73265	0.985186	0.69629
AT1G05547	non-coding gene	NA	NA	NA	0	NA	NA	NA	NA	NA	4.83576	-0.260332	2.80927	-0.0926691	0.926166	NA	4.2751	4.13673	2.55524	1.61892	0.105464	0.999999	2.54898	0.36173	3.37212	0.107271	0.914574	0.999918	3.19265	-0.74681	1.44502	-0.516817	0.605284	0.99992	0	0	0	0	1.83483	0.889723	0	2.94293	1.33664	2.78432	0	0.196297	2.76335	1.17544	0
AT1G05550	protein coding gene	AT1G05550	hypothetical protein (DUF295)	NA	32.2721	-0.636276	2.76576	-0.230054	0.81805	0.981223	12.9015	1.60748	1.56505	1.02711	0.304368	0.999748	13.666	-0.573742	1.26707	-0.452811	0.650685	0.999999	34.6557	-0.404555	0.907651	-0.445716	0.655802	0.999918	26.2932	0.248288	0.753442	0.329538	0.741749	0.99992	0.941497	0	0.324931	1.07737	0.638092	0.437115	0.164438	0.158755	0.289708	0.151018	0.35781	0.276808	1.27849	1.93075	1.91949
AT1G05553	non-coding gene	NA	NA	NA	39.9405	2.01335	2.53496	0.794236	0.427058	0.889107	13.1636	0.316329	1.54825	0.204314	0.838108	0.999748	29.0542	0.330434	0.872766	0.378606	0.704981	0.999999	33.8927	-0.0518709	0.965754	-0.0537102	0.957166	0.999918	30.8638	-0.456906	0.678858	-0.673051	0.500915	0.99992	6.28407	14.7507	0	4.14266	2.10526	3.11398	2.33404	1.53546	4.0893	4.78086	3.50781	3.30021	18.5474	6.13665	14.504
AT1G05557	non-coding gene	NA	Natural antisense transcript overlaps with AT1G20470	NA	234.473	0.806688	0.921031	0.875854	0.381109	0.865697	21.4628	0.24244	1.31792	0.183956	0.854048	0.999748	36.6396	0.065032	0.888039	0.073231	0.941622	0.999999	30.5239	-0.604332	1.04654	-0.577457	0.563631	0.999918	68.3578	-0.320697	0.677486	-0.473363	0.635954	0.99992	33.0869	31.5209	13.8661	21.4147	2.38697	3.06117	0.812321	3.51597	5.42785	1.59134	3.71118	2.75068	8.08185	4.35338	4.26841
AT1G05560	protein coding gene	UGT75B1	UDP-glucosyltransferase 75B1	A UDP-glucose transferase localized in the phragmoplast, It has been co-purified with the callose synthase complex and may transfer UDP-glucose from sucrose synthase to the callose synthase and thus help form a substrate channel for the synthesis of callose at the forming cell plate, Induced by salicylic acid, Independent of NPR1 for their induction by salicylic acid, UGT1 encodes a protein with …	30.5461	0.655104	2.54835	0.25707	0.797125	0.978158	574.896	-0.556199	0.449351	-1.23778	0.215797	0.999748	491.16	-0.203594	0.270334	-0.753122	0.451377	0.999999	139.983	-0.0163347	0.481268	-0.0339409	0.972924	0.999918	312.096	0.348769	0.82773	0.421357	0.673495	0.99992	2.226	0.0308923	1.70128	0.141473	25.7777	9.33044	30.1531	17.0399	11.8636	13.7216	15.2062	13.1638	9.80578	11.6327	12.8925
AT1G05562	non-coding gene	AT1G05562	Natural antisense transcript overlaps with AT1G05560	Potential natural antisense gene, locus overlaps with AT1G05560	18.8094	7.67534	4.4484	1.72541	0.0844528	0.516117	43.8638	1.44749	1.04998	1.37859	0.16802	0.999748	63.9318	-0.283712	0.831669	-0.341135	0.733002	0.999999	38.5347	-1.78798	0.895023	-1.9977	0.0457497	0.999918	44.0273	0.166039	1.01023	0.164357	0.86945	0.99992	1.9463	0	0	0	0.654112	3.40026	0.437204	0.953387	2.33304	0.540022	0.983105	2.31917	1.22273	1.1522	2.74815
AT1G05563	non-coding gene	NA	NA	NA	0	NA	NA	NA	NA	NA	0.693652	-2.75611	4.85473	-0.567715	0.570228	NA	1.17014	4.40587	4.86852	0.90497	0.365481	NA	0.294295	-1.91535	4.99743	-0.383267	0.701522	0.999918	0.542279	0.832517	3.0345	0.27435	0.783815	NA	0	0	0	0	0	0	0.993939	12.4088	0	18.6922	0.283151	0	0	0	0
AT1G05567	non-coding gene	NA	NA	NA	20.763	-2.44762	3.01206	-0.812608	0.416443	0.88434	14.8959	1.94961	1.64473	1.18537	0.235873	0.999748	1.44139	-0.722731	4.60048	-0.157099	0.875167	NA	12.874	-0.953465	1.53471	-0.621265	0.534425	0.999918	13.6337	0.546106	1.07881	0.506211	0.612708	0.99992	2.6685	0	10.4937	5.95307	1.77992	9.1702	0.38862	2.19758	0	0.414073	0.64783	0	7.10083	1.75417	4.86515
AT1G05570	protein coding gene	CALS1	callose synthase 1	Encodes a callose synthase 1 catalytic subunit , Member of Glycosyltransferase Family- 48,	1274.77	0.862104	0.515688	1.67176	0.0945726	0.538615	366.938	0.629142	0.446418	1.40931	0.158743	0.999748	710.56	0.0662074	0.220782	0.299877	0.764271	0.999999	425.537	-0.117143	0.3122	-0.375217	0.707499	0.999918	643.633	-0.30872	0.313993	-0.983204	0.325507	0.99992	6.82226	9.79007	4.33494	4.59031	2.68347	2.44199	0.947376	2.08379	3.28783	3.05828	2.9236	2.89932	5.12194	4.80188	4.28881
AT1G05575	protein coding gene	AT1G05575	transmembrane protein	NA	0	NA	NA	NA	NA	NA	12.179	-0.0745107	1.62756	-0.0457806	0.963485	0.999748	7.60735	-1.52521	1.96006	-0.778144	0.436484	0.999999	7.48029	0.234262	2.47203	0.0947651	0.924501	0.999918	7.94049	0.232494	1.41769	0.163994	0.869736	0.99992	0	0	0	0	0.831127	1.74655	1.67522	0.850304	0.658174	0	1.2274	0.653407	3.72033	0	0
AT1G05577	protein coding gene	AT1G05577	UPSTREAM OF FLC protein (DUF966)	NA	10.9687	-2.65375	4.6053	-0.576238	0.564454	NA	9.52037	-0.739135	1.8119	-0.407935	0.683322	NA	2.45959	-2.4714	3.26459	-0.757033	0.44903	NA	11.5444	-0.475678	1.56719	-0.303522	0.761492	0.999918	10.0052	1.02786	0.970976	1.05858	0.289789	0.99992	0	0.192749	1.42606	0	0.286088	0.197765	0.242498	0.49659	0.0329535	0	0.0217712	0.187205	0.785884	0.593877	0.42304
AT1G05580	protein coding gene	CHX23	cation/H exchanger 23	member of Putative Na /H antiporter family	28.6529	-0.413445	3.4363	-0.120317	0.904232	0.989861	2.11574	-2.88987	4.45188	-0.649134	0.516252	NA	149.988	5.73863	4.57597	1.25408	0.209813	0.999999	6.39271	-2.69393	2.11301	-1.27493	0.202334	0.999918	6.76202	0.382234	1.39299	0.274397	0.78378	0.99992	0	0.887774	1.38485	0	0.0164707	0	0	0.134496	0	8.07172	0	0.148012	0.0721569	0.066167	0.242976
AT1G05583	non-coding gene	NA	NA	NA	3.32669	-5.18864	4.80332	-1.08022	0.280045	NA	0	NA	NA	NA	NA	NA	0	NA	NA	NA	NA	NA	0	NA	NA	NA	NA	NA	0	0	0	0	1	NA	0	0	10.8571	0	0	0	0	0	0	0	0	0	0	0	0
AT1G05587	non-coding gene	NA	NA	NA	0	NA	NA	NA	NA	NA	0	NA	NA	NA	NA	NA	0	NA	NA	NA	NA	NA	0	NA	NA	NA	NA	NA	0	NA	NA	NA	NA	NA	0	0	0	0	0	0	0	0	0	0	0	0	0	0	0
AT1G05590	protein coding gene	HEXO2	beta-hexosaminidase 2	Encodes a protein with &#946;-hexosaminidase activity (the enzyme is active with p-nitrophenyl-&#946;-N-acetylglucosaminide as substrate but displayed only a minor activity toward p-nitrophenyl-&#946;-N-acetylgalactosaminide), Chitotriose-PA was digested almost completely overnight by a 50% ammonium sulfate fraction of a supernatant yeast expressing AtHEX3,	232.871	0.457721	1.15541	0.396155	0.691991	0.961752	337.102	0.0195716	0.379028	0.0516363	0.958818	0.999748	422.806	0.105991	0.265385	0.399385	0.68961	0.999999	193.64	0.152086	0.407118	0.373568	0.708726	0.999918	294.894	-0.103331	0.366577	-0.28188	0.778035	0.99992	1.41377	12.1185	8.26553	2.24524	9.48864	8.91666	9.09748	7.65127	9.02832	8.87082	8.12475	7.85736	10.6616	12.7251	9.41122
AT1G05593	non-coding gene	NA	NA	NA	0	NA	NA	NA	NA	NA	0	NA	NA	NA	NA	NA	0	NA	NA	NA	NA	NA	1.47147	-4.2364	4.82808	-0.877451	0.380242	0.999918	0.660293	2.63328	3.01129	0.874472	0.381861	NA	0	0	0	0	0	0	0	0	0	0	0	0	0	0	0
AT1G05597	non-coding gene	NA	NA	NA	0	NA	NA	NA	NA	NA	0	NA	NA	NA	NA	NA	0.203314	-0.476337	4.93986	-0.0964271	0.923181	NA	1.71196	-0.936407	3.97969	-0.235296	0.813979	0.999918	0.786672	0.790852	2.98713	0.264753	0.7912	NA	0	0	0	0	0	0	0	0	0	0	0	0.229277	1.79052	0	0.9437
AT1G05600	protein coding gene	EMB3101	Tetratricopeptide repeat (TPR)-like superfamily protein	NA	133.34	1.81531	1.32439	1.37068	0.170475	0.676796	139.797	-0.0289457	0.531065	-0.054505	0.956533	0.999748	178.933	0.19236	0.458925	0.419154	0.675104	0.999999	69.1747	0.0169047	0.649703	0.0260191	0.979242	0.999918	124.57	-0.304404	0.377789	-0.805753	0.420385	0.99992	9.23866	4.42581	4.33959	0.428226	6.19202	4.9116	5.63773	4.7795	7.99262	3.73152	4.59014	5.21246	5.5886	5.64299	4.78256
AT1G05603	non-coding gene	NA	NA	NA	0	NA	NA	NA	NA	NA	0	NA	NA	NA	NA	NA	0	NA	NA	NA	NA	NA	0.954878	1.23434	4.86417	0.253762	0.799679	0.999918	0.413991	-1.60807	3.03361	-0.530086	0.596053	NA	0	0	0	0	0	0	0	0	0	0	0	0	1.59449	0	0.704884
AT1G05607	non-coding gene	NA	NA	NA	0	NA	NA	NA	NA	NA	0.379787	2.09344	4.95198	0.422748	0.672479	NA	0.203314	-0.476337	4.93986	-0.0964271	0.923181	NA	0	NA	NA	NA	NA	NA	0.137491	-0.0205371	3.05488	-0.00672271	0.994636	NA	0	0	0	0	0	0.470191	0	0	0	0	0	0.20829	0	0	0
AT1G05610	protein coding gene	APS2	ADP-glucose pyrophosphorylase small subunit 2	Encodes the small subunit of ADP-glucose pyrophosphorylase, The small subunit is the catalytic isoform responsible for ADP-glucose pyrophosphorylase activity, The presence of the small subunit is required for large subunit stability, Two isoforms of the small subunit (ApS1 and ApS2) have been described, ApS2 is a minor small subunit isoform present in all plant tissues tested,	4.05127	5.45842	4.7983	1.13757	0.255299	NA	14.4624	-0.950956	1.48774	-0.639194	0.522697	0.999748	20.1803	0.692657	1.04086	0.665466	0.505753	0.999999	13.2118	2.43968	1.48924	1.63821	0.101378	0.999918	14.0366	-0.867287	0.890543	-0.973885	0.330114	0.99992	0.409732	0	0	0	0.34514	0.275344	0.686656	0.433708	0.610965	0.568876	0.423896	0.283187	1.42866	1.54202	0.235457
AT1G05613	non-coding gene	NA	NA	NA	0	NA	NA	NA	NA	NA	0.955511	-3.21672	4.83577	-0.665193	0.505927	NA	0.437261	-1.46609	4.86504	-0.301352	0.763146	NA	0	NA	NA	NA	NA	NA	0.328511	1.82955	3.02953	0.603908	0.545905	NA	0	0	0	0	0	0	0	1.24073	0	0	0.512517	0	0	0	0
AT1G05615	protein coding gene	AT1G05615	B3 domain protein (DUF313)	NA	0	NA	NA	NA	NA	NA	1.85382	0.637609	4.63315	0.137619	0.890542	NA	3.11054	-2.35742	3.50049	-0.673455	0.500658	NA	0.697438	-1.66714	4.84745	-0.343921	0.730906	0.999918	1.4106	1.0987	2.06501	0.532058	0.594686	NA	0	0	0	0	0	0.437477	0	0.260287	0	0.169153	0	0.748351	0.0946916	0	0.507322
AT1G05617	non-coding gene	NA	NA	NA	0	NA	NA	NA	NA	NA	0	NA	NA	NA	NA	NA	0	NA	NA	NA	NA	NA	0.294295	-1.91535	4.99743	-0.383267	0.701522	0.999918	0.132059	0.140681	3.05667	0.0460242	0.963291	NA	0	0	0	0	0	0	0	0	0	0	0	0	0	0	0
AT1G05620	protein coding gene	URH2	uridine-ribohydrolase 2	Encodes a cytosolic inosine nucleoside hydrolase, Transcript levels for this gene are elevated in older leaves suggesting that it may play a role in purine catabolism during senescence,	575.074	-0.377229	0.62758	-0.601084	0.547784	0.930014	280.493	-0.250286	0.414652	-0.603605	0.546107	0.999748	398.033	-0.117197	0.308247	-0.380206	0.703792	0.999999	222.37	-0.109103	0.379402	-0.287565	0.77368	0.999918	350.134	0.273195	0.176337	1.54928	0.121316	0.99992	8.73445	16.224	20.1969	12.9018	8.27905	5.75976	8.21895	7.13831	9.69369	6.28997	7.97876	8.63634	11.3333	13.9209	13.8008
AT1G05623	non-coding gene	NA	NA	NA	0	NA	NA	NA	NA	NA	0	NA	NA	NA	NA	NA	0.218631	-0.374696	4.94383	-0.0757906	0.939586	NA	0	NA	NA	NA	NA	NA	0.0423186	0.140681	3.05667	0.0460242	0.963291	NA	0	0	0	0	0	0	0	0	0	0	0.237445	0	0	0	0
AT1G05627	non-coding gene	MIR5999	NA	NA	0	NA	NA	NA	NA	NA	0	NA	NA	NA	NA	NA	0	NA	NA	NA	NA	NA	0	NA	NA	NA	NA	NA	0	NA	NA	NA	NA	NA	0	0	0	0	0	0	0	0	0	0	0	0	0	0	0
AT1G05630	protein coding gene	5PTASE13	Endonuclease/exonuclease/phosphatase family protein	Encodes an inositol polyphosphate 5-phosphatase with phosphatase activity toward only Ins(1,4,5)P3, Induced in response to ABA and wounding treatments, Expressed in young seedlings and flowers, while no transcripts were detectable in maturated roots, stems, and rosette leaves Modulates the development of cotyledon veins through its regulation of auxin homeostasis, Involved in blue light light?sti…	131.693	1.14652	1.12004	1.02364	0.306007	0.817954	212.649	0.520365	0.451542	1.15242	0.24915	0.999748	398.906	0.238778	0.313225	0.762322	0.445868	0.999999	232.603	0.165963	0.369193	0.449529	0.65305	0.999918	255.96	-0.311774	0.4245	-0.73445	0.462674	0.99992	1.89544	2.35973	1.6163	0.510078	3.72227	2.9465	2.01218	2.25857	4.36572	4.19536	4.21673	2.79215	6.49149	7.399	6.38635
AT1G05633	non-coding gene	NA	NA	NA	0	NA	NA	NA	NA	NA	0	NA	NA	NA	NA	NA	0	NA	NA	NA	NA	NA	0	NA	NA	NA	NA	NA	0	NA	NA	NA	NA	NA	0	0	0	0	0	0	0	0	0	0	0	0	0	0	0
AT1G05637	non-coding gene	MIR781b	NA	NA	0	NA	NA	NA	NA	NA	0	NA	NA	NA	NA	NA	0	NA	NA	NA	NA	NA	0	NA	NA	NA	NA	NA	0	NA	NA	NA	NA	NA	0	0	0	0	0	0	0	0	0	0	0	0	0	0	0
AT1G05640	protein coding gene	AT1G05640	Ankyrin repeat family protein	NA	79.7777	1.65334	2.06628	0.80015	0.423624	0.888278	110.819	-0.582473	0.588163	-0.990326	0.322015	0.999748	163.246	-0.314091	0.469889	-0.668437	0.503854	0.999999	79.1965	-0.195407	0.680993	-0.286945	0.774155	0.999918	108.819	0.139426	0.567837	0.245538	0.80604	0.99992	4.30435	1.21322	2.296	0	2.68937	2.14621	3.71882	2.95678	2.08553	3.84488	3.45488	3.63228	4.76639	3.71443	7.12997
AT1G05643	non-coding gene	NA	NA	NA	4.32055	-5.54409	4.79929	-1.15519	0.248012	NA	0.851764	1.42009	4.87293	0.291424	0.770727	NA	0.813258	-2.41816	4.8266	-0.501007	0.616366	NA	1.70598	-0.941877	4.40461	-0.213839	0.830673	0.999918	2.01295	1.87184	2.00706	0.932631	0.351011	NA	0	0	0	4.43439	0.804083	0	0	0.273657	0	0	0	0.804498	1.57297	0	0
AT1G05647	non-coding gene	NA	NA	NA	0	NA	NA	NA	NA	NA	0	NA	NA	NA	NA	NA	0	NA	NA	NA	NA	NA	0.589159	-2.91583	4.89228	-0.596007	0.551171	0.999918	0.258802	0.608513	3.05155	0.199411	0.841941	NA	0	0	0	0	0	0	0	0	0	0	0	0	0	0	0.571504
AT1G05650	protein coding gene	AT1G05650	Pectin lyase-like superfamily protein	NA	0	NA	NA	NA	NA	NA	3.05656	1.12379	3.42167	0.328433	0.742584	NA	3.30105	1.75804	2.51434	0.699206	0.484423	NA	5.13255	0.97807	2.35924	0.414569	0.678457	0.999918	3.69184	-1.19882	1.29783	-0.923715	0.355635	0.99992	0	0	0	0	0.0267936	0.231559	0	0.109426	0.0308333	0.208789	0.0203735	0.0461007	0.794515	0.111168	0.0792115
AT1G05653	non-coding gene	NA	NA	NA	3.45644	-5.21979	4.80293	-1.08679	0.277128	NA	1.13936	3.76536	4.84075	0.777846	0.43666	NA	0	NA	NA	NA	NA	NA	1.89916	0.286726	3.81515	0.0751546	0.940092	0.999918	1.81961	0.573592	2.4591	0.233252	0.815566	NA	0	0	0	6.37228	0	2.33843	0	0	0	0	0	0	5.06531	0	2.93857
AT1G05657	non-coding gene	NA	NA	NA	0	NA	NA	NA	NA	NA	0.379787	2.09344	4.95198	0.422748	0.672479	NA	0	NA	NA	NA	NA	NA	2.0453	-4.71188	4.09521	-1.15058	0.249903	0.999918	1.01727	2.77614	3.00079	0.925138	0.354894	NA	0	0	0	0	0	0.381009	0	0	0	0	0	0	0	0	1.37531
AT1G05660	protein coding gene	AT1G05660	Pectin lyase-like superfamily protein	NA	2.45886	-4.75666	4.80976	-0.98896	0.322682	NA	19.2832	2.01161	1.75042	1.14921	0.250467	0.999748	4.78176	-0.213943	2.42578	-0.0881958	0.929721	0.999999	25.005	-0.599936	1.19968	-0.500082	0.617018	0.999918	17.4133	-0.013874	1.33396	-0.0104006	0.991702	0.99992	0	0	0.358653	0	0.192784	1.76119	0	0.449914	0	0.214678	0.104742	0.132726	2.23872	0.457189	0.977182
AT1G05663	non-coding gene	NA	NA	NA	15.1219	-7.35821	4.7889	-1.53652	0.124412	NA	6.04138	0.348852	2.92503	0.119265	0.905066	NA	0	NA	NA	NA	NA	NA	4.56947	-0.733255	2.62629	-0.279198	0.780093	0.999918	6.55809	1.6215	2.12818	0.761918	0.446109	0.99992	0	0	0	5.54142	0	1.5728	0	1.14472	0	0	0	0	1.71194	0	0.610712
AT1G05667	non-coding gene	NA	NA	NA	0	NA	NA	NA	NA	NA	0	NA	NA	NA	NA	NA	0.203314	-0.476337	4.93986	-0.0964271	0.923181	NA	0.294295	-1.91535	4.99743	-0.383267	0.701522	0.999918	0.168361	0.65549	3.0514	0.214816	0.829911	NA	0	0	0	0	0	0	0	0	0	0	0	0.347247	0	0	0
AT1G05670	protein coding gene	AT1G05670	Pentatricopeptide repeat (PPR-like) superfamily protein	NA	211.025	1.33284	1.24047	1.07446	0.282616	0.804283	134.913	0.434821	0.553345	0.785805	0.431982	0.999748	123.87	-0.0523503	0.460035	-0.113796	0.909399	0.999999	41.1036	-0.405333	0.868716	-0.466589	0.640794	0.999918	114.035	-0.420604	0.430925	-0.976049	0.32904	0.99992	6.82214	3.11346	4.66021	0.287126	3.37055	2.67392	1.68325	2.41668	2.03276	1.53099	1.60568	1.93364	1.67115	1.22357	1.21271
AT1G05673	non-coding gene	NA	NA	NA	10.8014	-6.8717	4.79056	-1.43443	0.15145	NA	0.210712	-1.10437	4.99292	-0.221188	0.824946	NA	0	NA	NA	NA	NA	NA	0	NA	NA	NA	NA	NA	0.057511	0.140681	3.05667	0.0460242	0.963291	NA	0	0	0	56.8804	0	0	1.63307	0	0	0	0	0	0	0	0
AT1G05675	protein coding gene	AT1G05675	UDP-Glycosyltransferase superfamily protein	NA	0	NA	NA	NA	NA	NA	24.749	1.13406	1.28726	0.880988	0.378324	0.999748	14.3417	-0.624236	1.24411	-0.501751	0.615842	0.999999	3.11903	0.120336	3.19606	0.0376514	0.969966	0.999918	10.5756	-0.484139	1.26027	-0.384156	0.700863	0.99992	0	0	0	0	1.81894	1.13083	1.09832	0.14861	0.378672	0.355791	0.694493	0.405581	0	0.614147	0.107751
AT1G05680	protein coding gene	UGT74E2	Uridine diphosphate glycosyltransferase 74E2	Encodes a UDP-glucosyltransferase, UGT74E2, that acts on IBA (indole-3-butyric acid) and affects auxin homeostasis, The transcript and protein levels of this enzyme are strongly induced by H2O2 and may allow integration of ROS (reactive oxygen species) and auxin signaling, This enzyme can also transfer glycosyl groups to several compounds related to the explosive TNT when this synthetic compound …	18.359	-5.35817	3.86133	-1.38765	0.165244	0.668148	105.2	-1.2237	0.737562	-1.65912	0.0970919	0.999748	24.8089	-0.166336	1.18039	-0.140916	0.887936	0.999999	111.163	-0.267692	0.556623	-0.480921	0.630573	0.999918	83.5903	0.697174	1.03578	0.673091	0.50089	0.99992	0	0.061894	3.03816	0	3.85133	0.998045	7.13919	3.27732	0.333323	1.00262	0.244614	1.17066	5.82423	10.5321	8.16837
AT1G05683	non-coding gene	NA	NA	NA	0	NA	NA	NA	NA	NA	0	NA	NA	NA	NA	NA	0	NA	NA	NA	NA	NA	0.294778	-1.91653	4.99734	-0.383509	0.701342	0.999918	0.126795	0.140681	3.05667	0.0460242	0.963291	NA	0	0	0	0	0	0	0	0	0	0	0	0	0	0	1.14989
AT1G05687	non-coding gene	NA	Natural antisense transcript overlaps with AT1G21880	NA	0	NA	NA	NA	NA	NA	0	NA	NA	NA	NA	NA	0	NA	NA	NA	NA	NA	0	NA	NA	NA	NA	NA	0	NA	NA	NA	NA	NA	0	0	4.05578e-08	0	0	0	0	0	0	0	0	0	0	0	0
AT1G05690	protein coding gene	BT3	BTB and TAZ domain protein 3	BTB and TAZ domain protein, Acts redunantly with BT1 and BT2 during female gametophyte development, Acts with BT2 during male gametophyte development,	60.1856	-3.54016	2.08974	-1.69407	0.0902529	0.528365	73.0071	-0.347751	0.733848	-0.473873	0.635591	0.999748	47.7039	0.0345921	0.717385	0.0482196	0.961541	0.999999	36.6192	0.446326	0.892066	0.500329	0.616844	0.999918	55.3401	0.514286	0.592255	0.868354	0.385201	0.99992	0	0.464766	2.06364	2.79988	1.43163	1.90432	2.56837	1.37158	0.859616	1.02772	1.0863	0.695782	2.72991	1.91581	1.36612
AT1G05693	non-coding gene	NA	NA	NA	2.02494	-4.47988	4.815	-0.930401	0.352163	NA	5.47635	2.22129	3.03138	0.732766	0.463701	NA	0.843956	-2.4513	4.82569	-0.507969	0.611475	NA	8.59777	-0.344677	2.04883	-0.168231	0.866401	0.999918	5.64869	0.103127	1.68392	0.0612422	0.951166	0.99992	0	0	3.22874	0	0	5.245	0	1.03759	0	0	0.421344	0.379665	9.79666	0	3.04592
AT1G05697	non-coding gene	NA	NA	NA	0	NA	NA	NA	NA	NA	0.379787	2.09344	4.95198	0.422748	0.672479	NA	0	NA	NA	NA	NA	NA	0	NA	NA	NA	NA	NA	0.0947683	-0.617049	3.05997	-0.201652	0.840188	NA	0	0	0	0	0	0.722829	0	0	0	0	0	0	0	0	0.198475
AT1G05700	protein coding gene	AT1G05700	Leucine-rich repeat transmembrane protein kinase protein	NA	0.144639	-1.26361	4.96037	-0.254741	0.798923	NA	5.07118	-1.92907	3.08869	-0.624559	0.53226	NA	0.304972	-1.03141	4.89264	-0.210809	0.833036	NA	9.77278	-0.549727	1.68859	-0.325554	0.744762	0.999918	5.68301	0.913057	1.72912	0.528047	0.597467	0.99992	0	0	0.0115335	0	0.0762258	0	0	0.262431	0	0	0	0.0156563	0.467362	0.125991	0.404717
AT1G05703	non-coding gene	NA	Natural antisense transcript overlaps with AT1G22050	NA	0	NA	NA	NA	NA	NA	0	NA	NA	NA	NA	NA	0	NA	NA	NA	NA	NA	0.438031	2.09724	4.9013	0.427895	0.668727	0.999918	0.190571	-1.61058	3.04742	-0.528505	0.597149	NA	0	0	0	0	0	0	0	0	0	0	0	0	0.737803	0	0
AT1G05707	non-coding gene	NA	NA	NA	0	NA	NA	NA	NA	NA	0	NA	NA	NA	NA	NA	0	NA	NA	NA	NA	NA	0	NA	NA	NA	NA	NA	0	NA	NA	NA	NA	NA	0	0	0	0	0	0	0	0	0	0	0	0	0	0	0
AT1G05710	protein coding gene	AT1G05710	basic helix-loop-helix (bHLH) DNA-binding superfamily protein	NA	1443.25	-0.288474	0.512541	-0.562831	0.57355	0.935182	600.939	0.0754236	0.338266	0.222971	0.823558	0.999748	980.017	0.0117576	0.204061	0.0576179	0.954053	0.999999	887.153	0.062595	0.216344	0.289331	0.772328	0.999918	1002.37	0.0830676	0.320521	0.259164	0.795509	0.99992	32.1501	65.393	66.4749	52.138	29.9564	23.851	19.9658	26.8509	35.8107	30.4324	31.5834	31.5024	96.142	87.8229	90.7666
AT1G05713	non-coding gene	NA	NA	NA	0	NA	NA	NA	NA	NA	0	NA	NA	NA	NA	NA	0	NA	NA	NA	NA	NA	0.219015	1.37626	4.93004	0.279158	0.780123	0.999918	0.0952853	-1.02058	3.05874	-0.333659	0.738637	NA	0	0	0	0	0	0	0	0	0	0	0	0	1.1347	0	0
AT1G05717	non-coding gene	NA	NA	NA	0	NA	NA	NA	NA	NA	1.87623	-2.6974	4.66938	-0.577678	0.563482	NA	0.101657	0.186379	4.97084	0.0374945	0.970091	NA	0	NA	NA	NA	NA	NA	0.499618	1.83566	3.02192	0.607449	0.543553	NA	0	0	0	0	0.325911	0	0	2.1621	0	0	0	0.123713	0	0	0
AT1G05720	protein coding gene	AT1G05720	selenoprotein family protein	NA	2153.89	-0.0638258	0.439389	-0.14526	0.884505	0.98723	387.915	-0.111608	0.369565	-0.301999	0.762653	0.999748	562.275	0.056217	0.239237	0.234985	0.814221	0.999999	530.386	-0.0313241	0.265347	-0.11805	0.906028	0.999918	826.206	0.111775	0.427681	0.261352	0.793821	0.99992	91.8975	79.6303	100.287	82.753	17.8127	16.8777	19.8368	14.7771	20.8284	19.6287	18.6031	18.7833	48.2327	55.5596	56.1971
AT1G05723	non-coding gene	NA	Natural antisense transcript overlaps with AT1G22170	NA	0	NA	NA	NA	NA	NA	0	NA	NA	NA	NA	NA	0	NA	NA	NA	NA	NA	0	NA	NA	NA	NA	NA	0	NA	NA	NA	NA	NA	0	0	0	0	0	0	0	0	0	0	0	0	0	0	0
AT1G05727	non-coding gene	NA	Natural antisense transcript overlaps with AT1G22180	NA	0	NA	NA	NA	NA	NA	0	NA	NA	NA	NA	NA	0	NA	NA	NA	NA	NA	0	NA	NA	NA	NA	NA	0	NA	NA	NA	NA	NA	0	0	0	0	0	0	0	0	0	0	0	0	0	0	0
AT1G05730	protein coding gene	AT1G05730	FAM136A-like protein (DUF842)	NA	134.218	2.00326	1.79563	1.11563	0.26458	0.788964	20.1373	0.210994	1.26195	0.167197	0.867215	0.999748	29.0342	1.15841	1.02551	1.12959	0.258651	0.999999	42.5192	-0.0485752	0.851648	-0.0570367	0.954516	0.999918	52.4862	-0.849155	0.720491	-1.17858	0.238566	0.99992	17.4779	8.73834	8.4134	0	1.5428	1.62118	1.38978	1.14006	1.11691	3.59177	0.668288	1.3318	9.2862	5.08474	5.64098
AT1G05733	non-coding gene	NA	Natural antisense transcript overlaps with AT1G22250	NA	0	NA	NA	NA	NA	NA	4.55745	5.77656	3.6284	1.59204	0.111376	NA	0	NA	NA	NA	NA	NA	0	NA	NA	NA	NA	NA	1.2041	-3.83403	2.99653	-1.27949	0.200725	NA	0	0	0	0	0	2.15516	0	0	0	0	0	0	0	0	0
AT1G05737	non-coding gene	NA	NA	NA	0	NA	NA	NA	NA	NA	0	NA	NA	NA	NA	NA	0.101657	0.186379	4.97084	0.0374945	0.970091	NA	0	NA	NA	NA	NA	NA	0.0202593	0.0448349	3.05791	0.014662	0.988302	NA	0	0	0	0	0	0	0	0	0	0	0	0.183397	0	0	0
AT1G05740	protein coding gene	AT1G05740	FAM136A-like protein (DUF842)	NA	0	NA	NA	NA	NA	NA	0	NA	NA	NA	NA	NA	3.72326	6.10295	3.62201	1.68496	0.091996	NA	2.60848	4.57194	3.71138	1.23187	0.217998	0.999918	1.79224	-4.40826	2.98914	-1.47476	0.140277	NA	0	0	0	0	0	0	0	0	1.30083	0	0	0	0.51064	1.93753	0
AT1G05747	non-coding gene	NA	NA	NA	1.29616	-3.78514	4.83342	-0.783119	0.433557	NA	0.20434	1.63952	4.97568	0.329507	0.741773	NA	0	NA	NA	NA	NA	NA	0.588589	-2.91458	4.89236	-0.595742	0.551348	0.999918	0.566787	1.9241	3.02081	0.636948	0.524159	NA	0	0	0	0.814906	0.170988	0	0	0	0	0	0	0	0	0	0
AT1G05750	protein coding gene	PDE247	Tetratricopeptide repeat (TPR)-like superfamily protein	Encodes a pentatricopeptide repeat protein required for editing of rpoA and clpP chloroplast transcripts,	111.706	4.75505	1.60665	2.95961	0.00308027	0.0879765	107.486	-0.624878	0.59999	-1.04148	0.297653	0.999748	149.844	0.303586	0.485312	0.625548	0.531612	0.999999	45.9263	-0.163388	0.824028	-0.19828	0.842826	0.999918	96.2553	-0.400122	0.601218	-0.66552	0.505718	0.99992	4.30218	3.51674	0.350478	0	1.70615	1.84468	2.9404	2.12254	2.402	2.8311	1.42714	2.61358	1.3799	2.49914	2.72736
AT1G05753	non-coding gene	NA	Natural antisense transcript overlaps with AT1G22500	NA	10.3693	-6.81266	4.7908	-1.42203	0.155018	NA	0	NA	NA	NA	NA	NA	1.00359	0.301965	4.81941	0.062656	0.95004	NA	0.822371	2.87151	4.85416	0.591556	0.554148	0.999918	0.53417	-0.652791	3.04081	-0.214676	0.83002	NA	0	0	0	4.61159	0	0	0	0	0	0.152209	0.202346	0	0	1.08016	0
AT1G05757	non-coding gene	NA	Natural antisense transcript overlaps with AT1G22510	NA	0	NA	NA	NA	NA	NA	0	NA	NA	NA	NA	NA	0	NA	NA	NA	NA	NA	0	NA	NA	NA	NA	NA	0	NA	NA	NA	NA	NA	0	0	0	0	0	0	0	0	0	0	0	0	0	0	0
AT1G05760	protein coding gene	RTM1	Mannose-binding lectin superfamily protein	Specifically restrict the long-distance movement of tobacco etch potyvirus (TEV) without involving either hypersensitive cell death or systemic acquired resistance	2.1601	4.55852	4.81002	0.947713	0.343275	NA	1.05356	-3.36541	4.8308	-0.696657	0.486018	NA	36.5062	0.797689	2.92681	0.272545	0.785203	0.999999	3.52559	-0.81741	3.25656	-0.251004	0.801811	0.999918	9.40554	-0.485786	1.90062	-0.255594	0.798265	0.99992	0	0.842221	0	0	0	0	0.388374	0	0	6.78237	2.97871	0.935707	1.03332	0	0
AT1G05763	non-coding gene	NA	Natural antisense transcript overlaps with AT1G22700	NA	0	NA	NA	NA	NA	NA	0	NA	NA	NA	NA	NA	0	NA	NA	NA	NA	NA	0	NA	NA	NA	NA	NA	0	NA	NA	NA	NA	NA	0	0	0	0	0	0	0	0	0	0	0	0	0	0	0
AT1G05767	non-coding gene	NA	Natural antisense transcript overlaps with AT1G22810	NA	692.874	-0.584091	0.598076	-0.976617	0.328759	0.835037	267.618	-0.972383	0.580613	-1.67475	0.0939829	0.999748	381.298	0.0612157	0.29555	0.207125	0.835912	0.999999	192.083	-0.310693	0.441423	-0.703843	0.48153	0.999918	351.172	0.514588	0.310101	1.65942	0.0970313	0.99992	14.1673	12.0829	20.0653	19.4581	8.375	1.83677	10.9084	7.36443	9.32965	6.74559	7.83872	6.97831	12.3153	8.46622	15.8494
AT1G05770	protein coding gene	AT1G05770	Mannose-binding lectin superfamily protein	NA	0.432055	-2.06436	4.92848	-0.418863	0.675316	NA	6.30614	1.34991	2.30231	0.586328	0.557655	NA	13.7896	-0.149928	1.36567	-0.109783	0.912581	0.999999	6.09176	-2.87019	2.41315	-1.1894	0.234284	0.999918	7.10239	0.62485	1.14346	0.546454	0.584754	0.99992	0	0	0	0.101786	0.134791	1.27675	0.384183	0.137745	0.39604	1.20174	0.469608	1.20427	0	0.567174	1.40546
AT1G05773	non-coding gene	NA	Natural antisense transcript overlaps with AT1G22840	NA	0	NA	NA	NA	NA	NA	0	NA	NA	NA	NA	NA	0	NA	NA	NA	NA	NA	0	NA	NA	NA	NA	NA	0	NA	NA	NA	NA	NA	0	0	0	0	0	0	0	0	0	0	0	0	0	0	0
AT1G05777	non-coding gene	NA	Natural antisense transcript overlaps with AT1G22850	NA	0	NA	NA	NA	NA	NA	0	NA	NA	NA	NA	NA	0	NA	NA	NA	NA	NA	0	NA	NA	NA	NA	NA	0	NA	NA	NA	NA	NA	0	0	0	0	0	0	0	0	0	0	0	0	0	0	0
AT1G05780	protein coding gene	AT1G05780	Vacuolar ATPase assembly integral membrane protein VMA21-like domain-containing protein	NA	321.256	-1.26904	0.821646	-1.54451	0.122466	0.596697	158.313	-0.156105	0.505596	-0.308754	0.757509	0.999748	175.643	-0.481759	0.402025	-1.19833	0.230788	0.999999	84.79	-0.450971	0.58675	-0.768591	0.442136	0.999918	170.907	0.700618	0.255544	2.74168	0.00611266	0.529439	4.61894	7.23898	11.165	15.8231	4.99465	5.58147	5.21258	5.64968	3.86103	3.96721	6.0804	4.46269	5.52291	5.21751	6.81241
AT1G05783	protein coding gene	AT1G05783	hypothetical protein	NA	37.5148	-0.363687	2.70004	-0.134697	0.892851	0.98791	13.6927	0.754381	1.59064	0.474262	0.635313	0.999748	4.55485	0.33351	2.62945	0.126836	0.89907	0.999999	7.44351	0.669001	2.21305	0.302298	0.762425	0.999918	14.4653	-0.130685	1.04314	-0.125281	0.900301	0.99992	0	4.10495	5.62784	0.325041	0.511569	1.68533	0.360125	0.807058	0.535471	0	0.362979	0.021549	2.45017	0	0.340906
AT1G05785	protein coding gene	AT1G05785	Got1/Sft2-like vescicle transport protein family	NA	1027.63	0.356306	0.582251	0.611947	0.540573	0.9285	202.769	0.526234	0.45684	1.1519	0.249363	0.999748	329.419	0.218183	0.297891	0.732426	0.463909	0.999999	189.335	0.249258	0.422127	0.590481	0.554868	0.999918	380.586	-0.262723	0.400937	-0.655271	0.512293	0.99992	32.9272	23.9489	20.2708	23.7238	7.77515	6.16475	4.47199	4.42932	8.4879	6.92538	6.72038	6.02389	10.112	15.0549	10.2992
AT1G05787	non-coding gene	NA	Natural antisense transcript overlaps with AT1G23110	NA	0	NA	NA	NA	NA	NA	1.3718	4.05303	4.83064	0.839027	0.401454	NA	0	NA	NA	NA	NA	NA	1.96917	2.49978	4.3244	0.578064	0.563221	0.999918	1.19858	-3.20526	2.71452	-1.18079	0.237688	NA	0	0	0	0	0.381159	0.418713	0	0	0	0	0	0	0	1.82921	0
AT1G05790	protein coding gene	AT1G05790	lipase class 3 family protein	NA	447.173	0.129326	0.722858	0.17891	0.858008	0.984663	257.237	0.0467777	0.421295	0.111033	0.91159	0.999748	336.437	-0.187779	0.354011	-0.530432	0.595813	0.999999	169.093	0.36078	0.451249	0.799513	0.423993	0.999918	284.541	-0.0385386	0.180732	-0.213236	0.831143	0.99992	7.32126	4.31339	7.89918	3.75785	4.32802	3.24021	3.54742	3.19193	4.01024	2.91715	4.69786	2.91574	4.66497	6.95658	5.11805
AT1G05793	non-coding gene	NA	NA	NA	1.29616	-3.78514	4.83342	-0.783119	0.433557	NA	0.477756	-2.213	4.88651	-0.452879	0.650636	NA	1.29229	-0.500713	4.05523	-0.123473	0.901732	NA	0.588589	-2.91458	4.89236	-0.595742	0.551348	0.999918	0.885259	2.51736	1.85766	1.35512	0.175379	NA	0	0	0	2.20923	0	0	0	0.732949	0	0.947537	0.369744	0.776555	0	0	0
AT1G05797	non-coding gene	NA	NA	NA	0	NA	NA	NA	NA	NA	0	NA	NA	NA	NA	NA	0	NA	NA	NA	NA	NA	0	NA	NA	NA	NA	NA	0	NA	NA	NA	NA	NA	0	0	0	0	0	0	0	0	0	0	0	0	0	0	0
AT1G05800	protein coding gene	DGL	alpha/beta-Hydrolases superfamily protein	Encodes a galactolipase, Located in the chloroplast, Involved in the initial step of jasmonic acid biosynthesis, Expressed in vegetative tissues and is necessary for the biosynthesis of basal-level JAs in vegetative tissues,	3.47133	-5.24955	4.80256	-1.09307	0.274362	NA	7.8633	1.56545	2.10336	0.744261	0.456719	NA	6.16937	3.37455	2.70287	1.24851	0.211846	0.999999	19.6081	-0.875245	1.6081	-0.544271	0.586255	0.999918	12.5879	0.30189	1.42347	0.212081	0.832044	0.99992	0	0	0.792843	0	0.127401	1.02615	0.280853	0.0867544	0	0.832814	0	0.0735917	2.71654	0.177179	0.125934
AT1G05803	non-coding gene	NA	NA	NA	0	NA	NA	NA	NA	NA	0	NA	NA	NA	NA	NA	0.566459	3.26245	4.95304	0.658677	0.510103	NA	0.109508	0.769147	4.95343	0.155276	0.876604	0.999918	0.159349	-1.02058	3.05874	-0.333659	0.738637	NA	0	0	0	0	0	0	0	0	0	0.89974	0	0	0.494697	0	0
AT1G05805	protein coding gene	AT1G05805	basic helix-loop-helix (bHLH) DNA-binding superfamily protein	NA	128.154	-1.2016	1.10488	-1.08754	0.276797	0.798456	176.438	-0.377649	0.485962	-0.777116	0.43709	0.999748	290.024	-0.0976605	0.335249	-0.291308	0.770816	0.999999	224.76	0.00551399	0.375935	0.0146674	0.988298	0.999918	222.732	0.259922	0.424043	0.612962	0.539901	0.99992	1.32162	1.46588	3.19423	3.16903	2.99433	3.31285	3.53256	4.01604	4.26626	4.39152	5.20718	3.73427	9.00177	10.6547	9.50393
AT1G05807	non-coding gene	NA	NA	NA	2.74814	-4.91548	4.80717	-1.02253	0.30653	NA	0	NA	NA	NA	NA	NA	0.101657	0.186379	4.97084	0.0374945	0.970091	NA	1.07792	-1.56428	4.78927	-0.326622	0.743954	0.999918	1.03151	2.47464	2.79554	0.885212	0.376042	NA	0	0	6.72048	0	0	0	0	0	0	0	0	0.143506	0.900959	0	0
AT1G05810	protein coding gene	RABA5E	Rab GTPase-like A5A protein	NA	8.66961	-5.15221	4.18549	-1.23097	0.218334	NA	53.4523	-0.427413	0.831434	-0.514068	0.607204	0.999748	79.3611	-0.359389	0.564779	-0.636336	0.524558	0.999999	22.2315	1.29094	1.16848	1.10481	0.269244	0.999918	38.4878	0.188697	0.733387	0.257296	0.796951	0.99992	0	0.0684212	1.8916	0.841795	3.89603	2.15691	3.10911	4.33798	3.40071	2.73104	4.44962	3.14856	3.94336	4.39548	2.5601
AT1G05813	non-coding gene	NA	NA	NA	4.05127	5.45842	4.7983	1.13757	0.255299	NA	3.48234	3.78961	3.33332	1.13689	0.255585	NA	0.633935	0.31315	4.87112	0.0642871	0.948742	NA	0.294778	-1.91653	4.99734	-0.383509	0.701342	0.999918	1.78212	-2.7299	1.56456	-1.74483	0.081014	NA	8.09699	0	0	0	1.50715	5.96783	0	0.511064	0.673643	0	0.440395	0.195522	0	0	1.6222
AT1G05817	non-coding gene	NA	NA	NA	0.432055	-2.06436	4.92848	-0.418863	0.675316	NA	2.21881	0.00868526	3.88468	0.00223577	0.998216	NA	0	NA	NA	NA	NA	NA	1.97911	-2.61331	3.74852	-0.697158	0.485704	0.999918	1.52836	1.44132	1.81739	0.793069	0.427738	NA	0	0	0	0.128377	0	0.434218	0.320957	0.0861005	0	0	0	0	0.198244	0	0.878363
AT1G05820	protein coding gene	SPPL5	SIGNAL PEPTIDE PEPTIDASE-LIKE 5	NA	141.361	2.94782	1.11306	2.64839	0.00808765	0.157474	53.4528	0.285943	0.854718	0.334546	0.737968	0.999748	125.227	0.774715	0.503377	1.53903	0.123796	0.999999	25.0112	0.544753	1.1905	0.457582	0.647253	0.999918	73.4803	-1.12811	0.464065	-2.43092	0.0150605	0.811865	3.82633	3.16838	0.368305	0.516844	0.936132	0.968298	0.424277	1.00812	1.77105	2.36273	0.882454	1.42376	1.37016	0.81658	1.31129
AT1G05823	non-coding gene	NA	NA	NA	0	NA	NA	NA	NA	NA	1.71051	-0.132012	4.2738	-0.0308887	0.975358	NA	1.35041	2.47184	4.69552	0.526425	0.598593	NA	3.89779	-0.505257	2.76973	-0.182421	0.855252	0.999918	2.40927	0.112623	1.65579	0.0680177	0.945772	0.99992	0	0	0	0	0.792102	0	0.385882	0.404943	0	0.821928	0.160722	0	3.18396	0	2.41601
AT1G05827	non-coding gene	NA	NA	NA	0	NA	NA	NA	NA	NA	0.993067	1.63425	4.85729	0.336453	0.736529	NA	0.406629	-1.4357	4.86672	-0.295003	0.767992	NA	1.09508	3.37367	4.83414	0.697885	0.485249	0.999918	0.83524	-1.75715	2.89036	-0.607936	0.54323	NA	0	0	0	0	0	1.32448	0	0.398169	0	0	0	0.59972	4.71021	0	0
AT1G05830	protein coding gene	ATX2	trithorax-like protein 2	Encodes a homolog of trithorax, a histone-lysine N-methyltransferase, Paralog of ATX1, Unlike ATX1 which is involved in trimethylating of histone H3-mysine 4, ATX2 is involved in dimethylating of histone H3-lysine 4, ATX1 and ATX2 influence the expression of largely nonoverlapping gene sets, The expression pattern of ATX2 is also different from that of ATX1,	887.228	0.277505	0.541812	0.51218	0.608525	0.945123	603.478	0.307719	0.368071	0.836033	0.403136	0.999748	1257.58	0.163289	0.201792	0.809195	0.418403	0.999999	372.288	0.242329	0.328083	0.738621	0.460137	0.999918	719.197	-0.186796	0.207462	-0.900391	0.367912	0.99992	5.51158	9.40835	7.26869	5.18866	7.34066	4.39102	3.5584	5.09233	9.18428	8.16688	8.18405	6.72544	6.82938	8.0665	7.51228
AT1G05833	non-coding gene	NA	Natural antisense transcript overlaps with AT1G23820	NA	0	NA	NA	NA	NA	NA	0	NA	NA	NA	NA	NA	0	NA	NA	NA	NA	NA	0	NA	NA	NA	NA	NA	0	NA	NA	NA	NA	NA	0	0	0	0	0	0	0	0	0	0	0	0	0	0	0
AT1G05835	protein coding gene	AT1G05835	PHD finger protein	NA	203.248	-0.504443	1.16006	-0.434841	0.663678	0.955294	316.185	-0.301095	0.385522	-0.781006	0.434799	0.999748	663.281	-0.220199	0.269974	-0.815629	0.414712	0.999999	594.163	-0.197095	0.256628	-0.768018	0.442477	0.999918	503.955	0.285009	0.553558	0.514868	0.606646	0.99992	6.14345	31.4336	14.0086	32.5423	33.9743	32.5183	39.6837	35.8153	51.3558	60.0836	54.257	70.1878	148.993	129.304	147.56
AT1G05837	non-coding gene	NA	Natural antisense transcript overlaps with AT1G23830	NA	17.4664	2.3571	2.69225	0.875513	0.381295	0.865697	28.8286	1.13916	1.61393	0.705832	0.480293	0.999748	29.2747	2.14486	1.44184	1.48758	0.136862	0.999999	12.9019	1.58126	1.83887	0.859906	0.389841	0.999918	21.7041	-1.61786	0.947463	-1.70757	0.087716	0.99992	1.37812	2.55286	0.788207	0.0933726	0.45192	5.27007	2.47287	0	1.3906	3.92437	0	1.13192	0.633571	5.45601	0
AT1G05840	protein coding gene	AT1G05840	Eukaryotic aspartyl protease family protein	NA	1215.69	0.27925	0.500178	0.558301	0.576639	0.936877	310.908	0.156515	0.429357	0.364535	0.715459	0.999748	699.608	0.0901485	0.227873	0.395609	0.692393	0.999999	258.692	-0.0662098	0.405206	-0.163398	0.870205	0.999918	544.2	-0.0845025	0.316015	-0.2674	0.789161	0.99992	18.1834	26.5047	26.8388	12.3654	7.43965	5.10798	4.01584	6.26482	10.8964	9.73487	9.9913	8.67345	7.34569	13.1074	12.3032
AT1G05843	non-coding gene	NA	NA	NA	0	NA	NA	NA	NA	NA	0.408681	2.3594	4.93083	0.478499	0.632295	NA	4.70814	-0.912561	2.45285	-0.372041	0.709862	0.999999	2.16924	-2.36701	3.68351	-0.642597	0.520486	0.999918	1.98322	1.29289	1.77119	0.729952	0.46542	NA	0	0	0	0	0.194007	0	0	0	0	0.687407	0.319306	0.837412	0	0.486052	1.02456
AT1G05847	non-coding gene	NA	NA	NA	4.32055	-5.54409	4.79929	-1.15519	0.248012	NA	0	NA	NA	NA	NA	NA	0	NA	NA	NA	NA	NA	0	NA	NA	NA	NA	NA	0.810781	2.98666	3.00336	0.99444	0.320009	NA	0	0	0	3.65378	0	0	0	0	0	0	0	0	0	0	0
AT1G05850	protein coding gene	POM1	Chitinase family protein	Encodes an endo chitinase-like protein AtCTL1, Essential for tolerance to heat, salt and drought stresses, Also involved in root hair development, cell expansion and response to cytokinin, Allelic to erh2, 11 alleles described in Hauser (1995), Mutant is defective in acquired thermotolerance, appears semidwarf throughout its life cycle and has extra lateral branches, There are two EMS alleles, Ex…	14412.5	-0.416515	0.360903	-1.15409	0.248462	0.772946	3756.95	-0.186312	0.265073	-0.702871	0.482136	0.999748	5027.95	-0.182159	0.170523	-1.06824	0.285414	0.999999	2629.78	0.0018461	0.166948	0.0110579	0.991177	0.999918	5686.76	0.316978	0.345017	0.91873	0.358237	0.99992	257.764	386.442	473.108	387.75	121.189	86.825	126.554	91.1882	114.361	95.3402	125.388	103.171	163.752	164.672	178.227
AT1G05853	non-coding gene	NA	NA	NA	20.6605	-0.784916	2.41207	-0.325412	0.744869	0.968755	13.0759	0.934284	1.71592	0.544479	0.586112	0.999748	8.25976	-0.909132	1.66556	-0.545841	0.585175	0.999999	7.70333	-0.205634	1.91812	-0.107206	0.914626	0.999918	12.1324	0.192276	0.573093	0.335507	0.737243	0.99992	40.3854	19.7033	53.8922	49.7966	4.95152	68.063	17.0208	19.2875	16.0185	2.92561	17.4579	18.0766	58.002	8.62718	39.4399
AT1G05857	non-coding gene	NA	NA	NA	0	NA	NA	NA	NA	NA	0	NA	NA	NA	NA	NA	0.640774	-2.04542	4.83881	-0.422712	0.672505	NA	0	NA	NA	NA	NA	NA	0.125193	0.943945	3.0473	0.309764	0.75674	NA	0	0	0	0	0	0	0	0	0	0	0.361136	0.163108	0	0	0
AT1G05860	protein coding gene	AT1G05860	INO80 complex subunit D-like protein	NA	782.286	-0.286004	0.553122	-0.517072	0.605106	0.944014	344.408	-0.000765524	0.387677	-0.00197464	0.998424	0.999748	539.068	0.0398093	0.26873	0.148139	0.882233	0.999999	271.459	0.293311	0.354505	0.827383	0.40802	0.999918	450.709	0.0534922	0.175398	0.304976	0.760384	0.99992	14.547	22.8868	30.2072	17.2222	12.8449	8.93993	9.67096	10.3269	13.9393	11.8132	13.7978	10.348	18.3499	22.9159	15.2635
AT1G05863	non-coding gene	NA	NA	NA	0	NA	NA	NA	NA	NA	0	NA	NA	NA	NA	NA	0	NA	NA	NA	NA	NA	0	NA	NA	NA	NA	NA	0	NA	NA	NA	NA	NA	0	0	0	0	0	0	0	0	0	0	0	0	0	0	0
AT1G05867	non-coding gene	NA	Natural antisense transcript overlaps with AT1G24280	NA	0	NA	NA	NA	NA	NA	0	NA	NA	NA	NA	NA	0	NA	NA	NA	NA	NA	0	NA	NA	NA	NA	NA	0	NA	NA	NA	NA	NA	0	0	0	0	0	0	0	0	0	0	0	0	0	0	0
AT1G05870	protein coding gene	AT1G05870	hypothetical protein (DUF1685)	NA	649.254	-0.416238	0.610838	-0.681422	0.495605	0.915023	725.617	-0.0684464	0.313636	-0.218236	0.827246	0.999748	887.869	-0.324784	0.221809	-1.46425	0.143125	0.999999	322.648	0.0100455	0.326756	0.030743	0.975475	0.999918	618.273	0.233903	0.203479	1.14952	0.250341	0.99992	15.3779	21.7974	23.7983	24.7662	29.1698	24.3208	23.0538	28.4504	21.0203	23.8221	27.1145	26.8846	23.0032	29.0963	24.931
AT1G05873	non-coding gene	NA	Natural antisense transcript overlaps with AT1G24290	NA	19.4465	7.72467	4.37617	1.76516	0.0775361	0.49815	16.7115	-0.877928	4.57806	-0.191769	0.847924	0.999748	17.4253	-4.09473	1.622	-2.5245	0.0115863	0.518388	2.53333	0.870303	3.811	0.228366	0.819362	0.999918	12.2094	0.152206	1.73169	0.0878945	0.929961	0.99992	0.017292	6.30318	0	0	2.04393	0	3.44035	0	0	0.262399	1.18042	2.89155	0	1.27425	0.648238
AT1G05880	protein coding gene	ARI12	RING/U-box superfamily protein	Encodes ARI12 (ARIADNE 12), ARI12 belongs to a family of ?RING between RING fingers' (RBR) domain proteins with E3 ligase activity, Expression of ARI12 is induced by UV-B exposure,	0	NA	NA	NA	NA	NA	0	NA	NA	NA	NA	NA	0	NA	NA	NA	NA	NA	0.822371	2.87151	4.85416	0.591556	0.554148	0.999918	0.344116	-1.02058	3.05874	-0.333659	0.738637	NA	0	0	0	0	0	0	0	0	0	0	0	0	0	0.163676	0
AT1G05887	non-coding gene	NA	NA	NA	0	NA	NA	NA	NA	NA	0.788839	3.25792	4.8638	0.669829	0.502967	NA	1.57322	1.37752	4.40202	0.312929	0.754334	NA	1.58495	-1.23528	4.55469	-0.271211	0.786229	0.999918	1.2177	-0.179437	2.08079	-0.0862348	0.93128	NA	0	0	0	0	0.752751	0.637796	0	0	0	1.23502	0.64388	0.0722082	1.81391	0	0.593086
AT1G05890	protein coding gene	ARI5	RING/U-box superfamily protein	NA	1577.07	0.641269	0.443298	1.44659	0.148012	0.639825	1208.35	0.211537	0.348138	0.607624	0.543437	0.999748	1404.38	0.118666	0.2277	0.521151	0.602262	0.999999	840.386	0.156257	0.220801	0.707684	0.479142	0.999918	1229.91	-0.225463	0.17163	-1.31366	0.18896	0.99992	18.9573	23.0141	18.362	9.99588	12.3379	19.8162	10.1204	15.5629	15.5491	11.7921	13.8872	10.3143	21.9638	24.6253	20.4545
AT1G05893	non-coding gene	NA	NA	NA	0	NA	NA	NA	NA	NA	0.759574	3.17007	4.86893	0.651082	0.514993	NA	1.13643	4.34376	4.86935	0.892061	0.37236	NA	1.15131	-3.884	4.84001	-0.802478	0.422277	0.999918	0.928019	0.039921	2.99519	0.0133284	0.989366	NA	0	0	0	0	0	1.27559	0	0	0	1.23502	0	0.0722082	0	0	0.593086
AT1G05894	protein coding gene	AT1G05894	hypothetical protein	NA	34.642	-8.55477	2.84913	-3.00259	0.00267697	0.0805091	33.5432	0.0340063	1.15958	0.0293264	0.976604	0.999748	22.0978	-0.0291164	1.03665	-0.0280871	0.977593	0.999999	26.5604	-0.517926	1.11174	-0.465871	0.641308	0.999918	31.1773	0.845578	0.81516	1.03732	0.299589	0.99992	0	0	1.59343	3.43003	0.561563	2.3919	0.600607	2.06468	1.03976	0.439571	0.686437	0.763781	3.25749	0.779582	2.3291
AT1G05897	non-coding gene	NA	NA	NA	0	NA	NA	NA	NA	NA	0.823638	-0.419641	4.84789	-0.0865616	0.93102	NA	0.218631	-0.374696	4.94383	-0.0757906	0.939586	NA	4.93339	-0.45022	2.5117	-0.179249	0.857742	0.999918	1.54111	3.41574	1.99347	1.71347	0.0866265	NA	0	0	0	0	0	0.518204	0.303921	0.311732	0	0	0.25771	0	6.51573	0	4.77135
AT1G05900	protein coding gene	NTH2	endonuclease III 2	NA	317.44	-0.172905	0.745428	-0.231954	0.816574	0.981104	303.28	0.355548	0.404036	0.879991	0.378864	0.999748	479.354	-0.236919	0.330238	-0.71742	0.473115	0.999999	203.322	-0.0789048	0.454896	-0.173457	0.862292	0.999918	317.444	0.0783938	0.234668	0.334062	0.738333	0.99992	6.07967	6.29617	8.41298	5.97033	8.02183	8.1023	5.03971	6.5512	6.87879	8.77083	11.0023	6.84581	12.3226	7.34753	7.61737
AT1G05903	non-coding gene	NA	NA	NA	0	NA	NA	NA	NA	NA	0.477756	-2.213	4.88651	-0.452879	0.650636	NA	1.17647	-0.242181	4.79428	-0.0505145	0.959712	NA	0.294295	-1.91535	4.99743	-0.383267	0.701522	0.999918	0.490454	1.50873	2.9324	0.514502	0.606901	NA	0	0	0	0	0	0	0	0.200888	0	0.196681	0	0.20888	0	0	0
AT1G05907	non-coding gene	NA	NA	NA	11.8334	0.0109565	4.58287	0.00239076	0.998092	NA	5.21252	0.0479424	2.34946	0.0204057	0.98372	NA	7.11724	-0.087102	1.83736	-0.0474061	0.96219	0.999999	2.61191	1.00079	3.06479	0.326543	0.744013	0.999918	5.99845	-0.133768	0.8626	-0.155076	0.876761	0.99992	72.277	0	0	63.2384	18.7469	20.3811	16.4011	19.2039	24.8674	12.4951	34.833	4.71821	41.1873	13.3097	18.9064
AT1G05910	protein coding gene	AT1G05910	cell division cycle protein 48-related / CDC48-like protein	NA	1496.47	0.505525	0.535603	0.943844	0.345249	0.843455	718.665	0.0423898	0.333675	0.127039	0.898909	0.999748	812.787	0.0534314	0.231846	0.230461	0.817734	0.999999	336.846	0.453853	0.31175	1.45582	0.145442	0.999918	755.539	-0.230611	0.239834	-0.961541	0.33628	0.99992	18.2164	12.4662	17.2897	6.7435	7.56167	7.36334	5.34363	7.96424	6.54647	6.16253	5.29894	6.43588	8.3213	8.5344	6.17501
AT1G05913	non-coding gene	NA	NA	NA	0	NA	NA	NA	NA	NA	8.39914	1.58599	2.07462	0.764474	0.444585	NA	10.7794	-1.41962	1.45123	-0.978221	0.327965	0.999999	1.37188	1.94059	4.46303	0.434816	0.663696	0.999918	4.9061	-0.173087	1.22073	-0.14179	0.887246	0.99992	0	0	0	0	0.586896	7.06769	0.85205	1.53446	1.1884	1.86508	4.63329	2.80539	1.71369	1.30056	0
AT1G05917	non-coding gene	NA	NA	NA	34.2191	-1.37375	3.37493	-0.407045	0.683975	0.960084	34.2871	0.267564	1.14089	0.234522	0.814579	0.999748	23.1216	-0.139436	0.981295	-0.142094	0.887006	0.999999	11.7191	0.0171681	1.5254	0.0112548	0.99102	0.999918	24.7134	0.289759	0.82185	0.352569	0.724411	0.99992	69.1771	0	0	157.639	25.1165	141.869	41.7972	87.4272	47.5214	29.1529	40.2762	41.3511	56.9262	59.5964	34.4001
AT1G05920	protein coding gene	AT1G05920	B3 domain protein (DUF313)	NA	0.864109	-3.18466	4.85797	-0.655555	0.512111	NA	19.6279	0.946522	1.34083	0.705923	0.480236	0.999748	17.1829	0.560751	1.20181	0.466589	0.640794	0.999999	7.78694	1.76913	1.8793	0.941376	0.346512	0.999918	11.9433	-0.927919	0.946445	-0.980425	0.326876	0.99992	0	0	0	0.120173	0.770778	1.68072	0.344795	0.828694	1.03449	0.476951	0.279322	0.688339	0.939097	1.52225	0.240511
AT1G05927	non-coding gene	NA	Natural antisense transcript overlaps with AT1G25211	NA	726.999	-0.844277	0.963043	-0.876676	0.380663	0.865332	807.385	-0.0569926	0.435866	-0.130757	0.895967	0.999748	1005.9	0.266028	0.208436	1.27631	0.201847	0.999999	441.694	0.363943	0.358752	1.01447	0.310358	0.999918	724.269	0.0377725	0.397344	0.0950626	0.924265	0.99992	16.8183	29.7091	95.3322	5.28958	56.8601	22.8279	52.1117	23.8338	41.5497	41.2593	31.3386	34.7653	34.5568	70.6301	45.3898
AT1G05930	protein coding gene	AT1G05930	B3 domain protein (DUF313)	NA	0	NA	NA	NA	NA	NA	4.89595	-1.13286	2.84039	-0.398839	0.690012	NA	1.74423	0.217881	4.12176	0.0528611	0.957843	NA	19.9021	-0.932965	1.2216	-0.763726	0.44503	0.999918	10.3091	0.961805	1.617	0.594808	0.551972	0.99992	0	0	0	0	0.0788786	0.20427	0	0.56394	0.137063	0	0	0.109201	1.99927	0.657481	2.68838
AT1G05933	non-coding gene	NA	Natural antisense transcript overlaps with AT1G25220	NA	0	NA	NA	NA	NA	NA	0	NA	NA	NA	NA	NA	0	NA	NA	NA	NA	NA	0	NA	NA	NA	NA	NA	0	NA	NA	NA	NA	NA	0	0	0	0	0	0	0	0	0	0	0	0	0	0	0
AT1G05937	non-coding gene	NA	NA	NA	5.39545	1.79501	4.62903	0.387773	0.698184	NA	4.33302	-0.593194	2.6765	-0.22163	0.824602	NA	9.59409	-0.41261	1.46997	-0.280692	0.778946	0.999999	4.67958	0.775275	2.32983	0.332761	0.739315	0.999918	5.99664	-0.248463	0.751906	-0.330444	0.741064	0.99992	0	2.29076	0.759158	0	0.342954	0.588565	0.109679	1.1694	0.82309	0.922399	1.0826	1.14261	2.44326	0.97828	1.03085
AT1G05940	protein coding gene	CAT9	cationic amino acid transporter 9	Encodes a member of the cationic amino acid transporter (CAT) subfamily of amino acid polyamine choline transporters,	1513.48	-0.282531	0.452979	-0.623719	0.532812	0.926239	661.515	0.0206094	0.314939	0.0654392	0.947824	0.999748	979.18	-0.113961	0.212238	-0.53695	0.591302	0.999999	406.44	0.109594	0.289456	0.378621	0.704969	0.999918	809.917	0.14991	0.181989	0.823732	0.410092	0.99992	28.7586	28.1793	40.2512	30.7277	16.0304	15.8427	13.2975	15.6195	18.3614	15.5914	19.0995	16.2426	21.7292	20.9727	20.7036
AT1G05943	non-coding gene	NA	NA	NA	19.8745	-7.75274	4.39865	-1.76253	0.0779802	0.49815	20.4176	-0.311728	1.27809	-0.243902	0.807307	0.999748	12.0722	-1.88335	1.4078	-1.33779	0.180964	0.999999	27.0185	-1.60292	1.1272	-1.42204	0.155015	0.999918	23.3906	1.65027	0.993978	1.66026	0.0968612	0.99992	0	0	0	10.1285	2.95301	3.13941	2.24351	4.62132	0.452532	0.912568	2.27887	2.5429	5.91484	3.72813	5.71297
AT1G05947	non-coding gene	NA	NA	NA	0	NA	NA	NA	NA	NA	1.37102	2.23574	4.82909	0.462972	0.643384	NA	1.01657	-2.73635	4.81838	-0.567898	0.570104	NA	0.800743	-1.02198	4.82471	-0.211822	0.832246	0.999918	0.922323	0.368341	2.40818	0.152954	0.878434	NA	0	0	0	0	0	0.681396	0	0.135914	0	0	0	0.477586	0.300232	0	0
AT1G05950	protein coding gene	AT1G05950	hypothetical protein	NA	827.694	1.8087	0.903472	2.00194	0.0452911	0.38514	552.97	0.319984	0.328434	0.974273	0.329921	0.999748	504.195	-0.200493	0.290496	-0.690174	0.490085	0.999999	199.986	0.178129	0.411276	0.433112	0.664933	0.999918	472.85	-0.544831	0.383549	-1.4205	0.155463	0.99992	22.5597	23.9637	15.189	0.9954	14.3703	11.1566	9.40075	9.3914	8.97115	5.71325	8.5466	7.65075	8.71635	9.9288	6.723
AT1G05953	non-coding gene	NA	NA	NA	0	NA	NA	NA	NA	NA	0	NA	NA	NA	NA	NA	0.437261	-1.46609	4.86504	-0.301352	0.763146	NA	0	NA	NA	NA	NA	NA	0.0846373	0.608513	3.05155	0.199411	0.841941	NA	0	0	0	0	0	0	0	0	0	0	0.359686	0	0	0	0
AT1G05957	non-coding gene	NA	NA	NA	0	NA	NA	NA	NA	NA	0	NA	NA	NA	NA	NA	0	NA	NA	NA	NA	NA	0	NA	NA	NA	NA	NA	0	NA	NA	NA	NA	NA	0	0	0	0	0	0	0	0	0	0	0	0	0	0	0
AT1G05960	protein coding gene	AT1G05960	ARM repeat superfamily protein	NA	337.042	0.573481	0.951591	0.602655	0.546738	0.930014	577.548	-0.14682	0.363546	-0.403855	0.686319	0.999748	702.917	0.129945	0.278506	0.466579	0.640801	0.999999	269.151	0.0887594	0.363036	0.244492	0.80685	0.999918	463.342	-0.0496168	0.362864	-0.136737	0.891239	0.99992	3.37472	2.83053	4.41306	0.57179	5.87058	4.00572	6.22274	3.85147	4.12406	5.67242	3.96242	4.65068	4.51171	5.9856	4.33087
AT1G05963	non-coding gene	NA	NA	NA	12.511	3.8034	3.52542	1.07885	0.280654	NA	22.6786	-0.626016	1.2794	-0.489306	0.624625	0.999748	26.2927	0.106635	0.925135	0.115264	0.908236	0.999999	8.43416	0.721929	2.1256	0.339635	0.734131	0.999918	16.7521	-0.302012	0.710351	-0.425159	0.670721	0.99992	5.8003	11.796	1.48047	0	7.6162	5.90747	3.7906	15.2029	8.22514	8.89138	9.11768	6.2489	17.3292	0	8.92261
AT1G05967	non-coding gene	NA	NA	NA	32.4519	-4.53736	3.33829	-1.35919	0.174087	0.682065	0.822468	-0.43397	4.84834	-0.0895089	0.928677	NA	1.76777	-0.778144	3.4865	-0.223188	0.82339	NA	3.07574	3.2857	3.59772	0.913272	0.361099	0.999918	0.970454	-0.116827	1.36455	-0.0856157	0.931772	NA	2.84667	0	0	57.7808	0	0.839909	0.505493	0.50331	1.32353	0	0.865528	1.34631	15.3094	0	1.59473
AT1G05970	protein coding gene	AT1G05970	RNA-binding (RRM/RBD/RNP motifs) family protein	NA	1058.8	2.23936	0.734701	3.04798	0.00230382	0.0735862	333.899	0.282894	0.388737	0.727724	0.466782	0.999748	496.749	-0.0759712	0.280413	-0.270926	0.786448	0.999999	315.555	-0.0705435	0.326285	-0.216202	0.82883	0.999918	506.607	-0.695839	0.381962	-1.82175	0.0684931	0.99992	96.3561	79.1857	38.607	5.57759	21.1206	20.5506	18.2614	13.3788	22.9884	16.751	18.3004	21.7715	33.9984	39.5327	40.9331
AT1G05973	non-coding gene	NA	Natural antisense transcript overlaps with AT1G26090	NA	7.73432	-6.39277	4.7927	-1.33385	0.182252	NA	0	NA	NA	NA	NA	NA	0	NA	NA	NA	NA	NA	0	NA	NA	NA	NA	NA	1.42908	3.82093	2.99061	1.27764	0.201376	NA	0	0	6.37223	6.14053	0	0	0	0	0	0	0	0	0	0	0
AT1G05977	non-coding gene	NA	Natural antisense transcript overlaps with AT1G26100	NA	0	NA	NA	NA	NA	NA	0	NA	NA	NA	NA	NA	0	NA	NA	NA	NA	NA	0	NA	NA	NA	NA	NA	0	NA	NA	NA	NA	NA	0	0	0	0	0	0	0	0	0	0	0	0	0	0	0
AT1G05980	non-coding gene	AT1G05980	tRNA-Thr	NA	0	NA	NA	NA	NA	NA	0.858584	-0.459072	4.84013	-0.0948472	0.924436	NA	0	NA	NA	NA	NA	NA	0.505768	-0.0635372	4.92806	-0.0128929	0.989713	0.999918	0.455854	0.0495999	3.03793	0.0163269	0.986974	NA	0	0	0	0	0	6.07905	0	5.47949	0	0	0	0.565927	9.4708	0	5.2746
AT1G05983	non-coding gene	NA	NA	NA	1.1575	3.64485	4.83223	0.754279	0.450681	NA	0	NA	NA	NA	NA	NA	0.655892	-2.06319	4.83814	-0.426443	0.669785	NA	0	NA	NA	NA	NA	NA	0.32143	-0.350848	3.03452	-0.115619	0.907955	NA	1.84112	0	0	0	0	0	0	0	0	0	1.03322	0	0	0	0
AT1G05987	non-coding gene	NA	NA	NA	4.33916	-5.5692	4.79904	-1.16048	0.245852	NA	0	NA	NA	NA	NA	NA	0	NA	NA	NA	NA	NA	0	NA	NA	NA	NA	NA	0	0	0	0	1	NA	0	0	4.60298	0	0	0	0	0	0	0	0	0	0	0	0
AT1G05990	protein coding gene	AT1G05990	EF hand calcium-binding protein family	NA	0	NA	NA	NA	NA	NA	6.60682	-0.628224	2.51077	-0.250211	0.802424	NA	2.00557	-1.5411	3.49081	-0.441473	0.658871	NA	7.04754	-1.16802	2.51981	-0.463534	0.642981	0.999918	5.23841	1.02185	1.7117	0.596984	0.550518	0.99992	0	0	0	0	0	0.977936	0.232107	1.16329	0	0.161757	0.0632404	0.343563	1.72148	0	0
AT1G05993	non-coding gene	NA	NA	NA	6.20383	-2.67317	4.64103	-0.575987	0.564624	NA	7.95966	-0.184129	1.95529	-0.0941697	0.924974	NA	10.38	-0.213121	1.46314	-0.14566	0.88419	0.999999	4.33513	0.641979	2.41054	0.266322	0.789991	0.999918	7.12406	0.35193	0.707693	0.497293	0.618983	0.99992	9.15454	0	2.37532	49.6105	15.5821	32.3636	22.5855	27.6692	18.5947	26.6632	36.0633	14.9183	47.5377	23.3486	15.7873
AT1G05997	non-coding gene	NA	NA	NA	0	NA	NA	NA	NA	NA	7.95469	1.48776	1.97651	0.752722	0.451617	NA	19.9484	-0.166658	1.09354	-0.152402	0.87887	0.999999	4.45874	0.745276	2.3841	0.312603	0.754583	0.999918	7.99282	-0.363011	1.04689	-0.346751	0.728778	0.99992	0	0	0	0	5.74965	8.87346	1.85089	2.929	11.9907	8.24905	15.188	6.93858	11.0875	5.08827	3.12807
[truncated: 37,250 more rows]
[truncated: 5 more columns]

## Sheet: emb_DEGs
atg	type	symbol	brief description	curator summary	baseMeanE1:N1_embryo	log2FoldChange_embryo	lfcSE_embryo	stat_embryo	pvalue_embryo	padj_embryo	TPM_41762_embryo+	TPM_46169_embryo+	TPM_46170_embryo-	TPM_41763_embryo-
[truncated: 549 more rows]

[truncated: 4 more sheets: D7_DEGs, D14_DEGs, D35_DEGs, ALL_DEGs]
