# Supplementary material for: Arabidopsis shoot stem cells display dynamic transcription and DNA methylation patterns
Source: EMBO J. 2020 Aug 20;39(20):e103667. doi: 10.15252/embj.2019103667 (PMC7560203; doi:10.15252/embj.2019103667)
Supplement: Supplementary file 10 — Dataset EV2 [file EMBJ-39-e103667-s010.xlsx]

## Sheet: Legend
Dataset EV2: TE expression data

## Sheet: all-data-TEgenes
atg-number	atte number	Transposon family	Transposon superfamily	chromosome	annotation	feature	position start	position end	strand	log2FoldChange_emb	pvalue_emb	padj_emb	log2FoldChange_D7	pvalue_D7	padj_D7	log2FoldChange_D14	pvalue_D14	padj_D14	log2FoldChange_D35	pvalue_D35	padj_D35	log2FoldChange-ALL	pvalue-ALL	padj-ALL	TPM_41762_embryo+	TPM_46169_embryo+	TPM_46170_embryo-	TPM_41763_embryo-	TPM_41768_D7+	TPM_41766_D7+	TPM_41767_D7-	TPM_41769_D7-	TPM_41772_D14+	TPM_41770_D14+	TPM_41771_D14-	TPM_41773_D14-	TPM_41776_D35+	TPM_41774_D35+	TPM_41775_D35-	TPM_41777_D35-
AT5G65676	AT5TE94555	ATCOPIA67	LTR/Copia	Chr5	TAIR10	transposable_element	26258474	26260064	+	-8.47175	0.00306299	0.0879032	1.9502	0.151411	0.999748	0.303714	0.878757	0.999999	0.0273102	0.979323	0.999918	0.118856	0.914683	0.99992	0	0	3.96295	2.07268	0.575967	4.11892	1.05052	0.077714	0	0.886982	0.0854998	0.629647	5.2615	1.8872	1.21968	6.01245
AT5G57126	AT5TE83215	ATCOPIA49	LTR/Copia	Chr5	TAIR10	transposable_element	23134881	23139981	-				1.60855	0.477299	0.999748	0.193687	0.954429		-1.55058	0.2785	0.999918	0.517441	0.773971	0.99992	0	0	0	0	0	0.697672	0.213811	0	0	0.0914838	0.0702302	0	0.511411	0.121286	0.276488	1.70328
AT5G56830	AT5TE82660	Unassigned	Unassigned	Chr5	TAIR10	transposable_element	22978331	22979059	+										-1.91535	0.701522	0.999918	0.140681	0.963291		0	0	0	0	0	0	0	0	0	0	0	0	0	0	0	0.26697
AT5G56747	AT5TE82585	ATCOPIA62	LTR/Copia	Chr5	TAIR10	transposable_element	22956222	22957218	+	0.319852	0.712135	0.964081	-0.531097	0.49004	0.999748	-0.141878	0.792286	0.999999	0.512652	0.426377	0.999918	-0.0709108	0.844204	0.99992	22.7107	18.1392	27.0971	9.43486	9.0966	2.22143	6.24423	8.70788	7.74178	5.11194	8.51766	4.99459	12.2141	16.5721	10.5185	9.71001
AT5G56605	AT5TE82430	META1	LTR/Copia	Chr5	TAIR10	transposable_element	22911049	22916161	+				3.76536	0.43666								-1.55183	0.610794		0	0	0	0	0	0.45603	0	0	0	0	0	0	0	0	0	0
AT5G55896	AT5TE81425	Unassigned	Unassigned	Chr5	TAIR10	transposable_element	22628017	22633342	-	0.335676	0.507028	0.91729	0.142476	0.6968	0.999748	0.140656	0.594	0.999999	0.301352	0.291359	0.999918	-0.190657	0.319145	0.99992	12.3242	11.7073	12.8502	7.30504	8.2247	8.48734	8.83786	5.05685	9.77285	6.07816	6.86998	6.89054	18.7304	12.9155	13.6673	12.3612
AT5G55875	AT5TE81385	ATCOPIA13	LTR/Copia	Chr5	TAIR10	transposable_element	22613355	22618266	-				6.11678	0.0358144		5.67151	0.161826		-1.26679	0.623778	0.999918	-0.47345	0.845845	0.99992	0	0	0	0	0.190203	0.156368	0	0	0	0.128815	0	0	0.24119	0	0	0.591339
AT5G54203	AT5TE79225	ATCOPIA22	LTR/Copia	Chr5	TAIR10	transposable_element	22002017	22006884	-				3.84041	0.0164089	0.999748				-0.0976499	0.923841	0.999918	-0.575021	0.761657	0.99992	0	0	0	0	0.0488395	1.11663	0.0542128	0.0231868	0	0	0	0	1.63213	0.49703	0.611523	1.73072
AT5G53815	AT5TE78710	ATCOPIA16	LTR/Copia	Chr5	TAIR10	transposable_element	21851493	21852224	+	0.0193648	0.990235	0.999055	-0.146211	0.947727		-0.183065	0.888131	0.999999	-1.55071	0.404701	0.999918	0.353303	0.615217	0.99992	9.65342	11.5672	8.40387	11.6494	3.14205	0	1.88898	1.23557	2.46205	1.84862	3.26275	1.16728	0.302108	3.41844	5.75906	5.52095
AT5G53135	AT5TE77610	ATCOPIA85	LTR/Copia	Chr5	TAIR10	transposable_element	21542894	21546691	+	-7.98667	0.0149824	0.221301	1.45233	0.227515	0.999748	1.30966	0.51319	0.999999	-0.418372	0.768136	0.999918	0.124893	0.9173	0.99992	0	0	1.48963	0.274803	0.299138	1.71619	0.594592	0.0887097	0.180138	0.152646	0.123988	0	1.49989	0.585619	0	2.86765
AT5G52065	AT5TE76190	ATLINE2	LINE/L1	Chr5	TAIR10	transposable_element	21157277	21158641	-	-4.69795	0.123964	0.598443	1.78126	0.367843		1.91868	0.551589		-1.85504	0.303083	0.999918	1.6992	0.190787	0.99992	0.318312	0	0	7.20485	0.162284	1.61801	0.416945	0.0607549	0	0.514622	0.122867	0	0.711322	0.246066	1.14336	2.21683
AT5G51320	AT5TE75120	SIMPLEGUY1	DNA/Harbinger	Chr5	TAIR10	transposable_element	20855632	20856783	+				2.01201	0.67757		0.727847	0.877994		-2.96599	0.522397	0.999918	0.799865	0.636917		0	0	0	0	0.0808818	0.278194	0.0827268	0	0	0.16104	0.0285001	0.0629531	0.0901978	0	0	1.20532
AT5G50715	AT5TE74320	ATHAT1	DNA/HAT	Chr5	TAIR10	transposable_element	20631775	20632292	+							-2.48441	0.606601		1.76416	0.719873	0.999918	0.115898	0.969576		0	0	0	0	0	0	0	0	0	0	0	0.31107	0.333752	0	0	0
AT5G49790	AT5TE72870	SIMPLEGUY1	DNA/Harbinger	Chr5	TAIR10	transposable_element	20233164	20233830	-	-3.78514	0.433557		-0.154726	0.959124		0.56754	0.836935		-1.59108	0.567714	0.999918	0.848825	0.519962	0.99992	0	0	0	0.906609	0	2.37786	2.48213	0	0.261341	0.872622	0.193361	0.512099	1.86236	0	3.2019	2.93082
AT5G49743	AT5TE72770	ATLINE1_2	LINE/L1	Chr5	TAIR10	transposable_element	20209067	20209369	+	1.75124	0.608988					-0.374696	0.939586		0.31973	0.946408	0.999918	-1.34356	0.520337	0.99992	4.32466	17.3816	0	5.12396	0	0	0	0	0	0	0	0.32194	2.49492	0	0	2.30555
AT5G49465	AT5TE72235	TA11	LINE/L1	Chr5	TAIR10	transposable_element	20059830	20061632	-	-8.56946	0.0205893	0.264199	-2.80041	0.563885		-3.49551	0.466906		0.211611	0.943757	0.999918	3.46043	0.189646		0	0	0	2.93307	0	0	0.0757538	0	0	0	0.144554	0	0.570119	0	0	0.516751
AT5G49090	AT5TE71600	ATLINE2	LINE/L1	Chr5	TAIR10	transposable_element	19893559	19894200	-																0	0	0	0	0	0	0	0	0	0	0	0	0	0	0	0
AT5G48965	AT5TE71450	Unassigned	Unassigned	Chr5	TAIR10	transposable_element	19853991	19856859	+	-0.972704	0.563876	0.932409	0.230502	0.609902	0.999748	-0.724396	0.0625685	0.999999	0.0244084	0.968338	0.999918	0.253637	0.655083	0.99992	0.41989	3.69322	9.43178	0.117165	5.62097	5.10389	3.77069	4.66097	2.96967	2.49586	4.97249	3.66788	9.72748	2.99139	4.62311	8.21046
AT5G47815	AT5TE69650	Unassigned	Unassigned	Chr5	TAIR10	transposable_element	19358618	19363928	+				-3.36541	0.486018		-1.75085	0.718148		-1.91653	0.701342	0.999918	2.32128	0.442048		0	0	0	0	0	0	0	0.0499161	0	0	0.0181791	0	0	0	0.0313658	0
AT5G47445	AT5TE69245	ATCOPIA61	LTR/Copia	Chr5	TAIR10	transposable_element	19246559	19248022	-	-0.868601	0.588675	0.939945	0.476939	0.56026	0.999748	-0.460881	0.557541	0.999999	0.720106	0.441727	0.999918	0.0125796	0.976972	0.99992	0.502884	3.92497	7.13538	1.62585	4.9682	1.63713	2.28527	2.04026	2.23883	0.668083	1.82326	2.02863	4.88787	3.15949	3.14622	1.81007
AT5G47225	AT5TE68990	ATLINE1_4	LINE/L1	Chr5	TAIR10	transposable_element	19174544	19175868	+	-4.57793	0.0509088	0.407252	2.25512	0.227837	0.999748	-2.34412	0.447477		0.168375	0.918401	0.999918	0.785055	0.503688	0.99992	0.32543	0	2.30118	5.25495	0.293824	2.53413	0.550319	0	0	0.0963015	0.374506	0.0376053	3.24628	0.204787	0.581623	2.6281
AT5G46875	AT5TE68445	ATLINE1_1	LINE/L1	Chr5	TAIR10	transposable_element	19024212	19025157	+	-4.55073	0.341496		0.531243	0.772796	0.999748	0.776752	0.790607		-1.13889	0.388279	0.999918	0.710787	0.548952	0.99992	0	0.120901	3.71503	0	0.240768	4.74587	3.08063	0.115706	0.144838	0.730528	0.474137	0	3.93425	3.09684	2.53598	13.2907
AT5G46665	AT5TE68140	ATCOPIA58	LTR/Copia	Chr5	TAIR10	transposable_element	18933096	18938943	-	-0.349436	0.937664		2.4263	0.596026	0.999748	0.790336	0.639681	0.999999	-0.677287	0.555554	0.999918	-0.187926	0.886523	0.99992	0	0.453451	0.676003	0	0	2.00397	0.348022	0	0	0.745663	0.189438	0.229639	2.30799	0.195566	1.11325	3.00125
AT5G46120	AT5TE67330	ATLINE1_3A	LINE/L1	Chr5	TAIR10	transposable_element	18702504	18702814	-				2.22637	0.64476		-0.0210434	0.99612		0.765312	0.790619	0.999918	-0.979044	0.51693		0	0	0	0	0	1.78939	0.359436	0	0	0.765821	0.404353	0.300526	5.48883	1.62845	1.10842	3.23033
AT5G45605	AT5TE66565	ATCOPIA31	LTR/Copia	Chr5	TAIR10	transposable_element	18490606	18495234	-	-5.68245	0.236276		1.36471	0.685664	0.999748	0.535925	0.697313	0.999999	-0.954468	0.257543	0.999918	0.169682	0.897055	0.99992	0	0	0	0.194153	0.0660923	2.01302	0.747632	0	0.120214	0.254634	0.203916	0.0353463	1.53283	0.666315	0.950479	3.47472
AT5G45595	AT5TE66550	ATLINE2	LINE/L1	Chr5	TAIR10	transposable_element	18486452	18487498	-				1.59172	0.4995		0.735721	0.879359		-1.98441	0.308077	0.999918	0.705718	0.61633	0.99992	0	0	0	0	0.698051	1.1996	0.204054	0.38135	0	0.199963	0.106177	0	1.00673	0.424655	2.99179	2.97464
AT5G45576	AT5TE66500	VANDAL3	DNA/MuDR	Chr5	TAIR10	transposable_element	18475044	18479084	-	-8.16012	0.0423999	0.374361	1.02591	0.423774	0.999748	-1.57084	0.501521	0.999999	-0.922435	0.467729	0.999918	0.719456	0.581233	0.99992	0	0	0	2.12798	0.205436	2.2951	0.976264	0.169958	0.0469847	0.0783189	0.410843	0	1.82961	0.610046	0.23662	4.51896
AT5G45116	AT5TE65640	ATCOPIA23	LTR/Copia	Chr5	TAIR10	transposable_element	18233631	18238202	+	-1.90837	0.684183		0.182372	0.926275	0.999748	-2.24651	0.453657		-1.06112	0.47314	0.999918	0.494679	0.684323	0.99992	0.0311141	0	0	0.102785	0	0.440738	0.231068	0.132826	0	0.0274186	0.0677778	0.0427967	1.33191	0	0.16691	2.74638
AT5G45085	AT5TE65540	ATENSPM5	DNA/En-Spm	Chr5	TAIR10	transposable_element_gene	18197690	18201523	-				-5.21908	0.176537		2.82167	0.570698		-2.893	0.203022	0.999918	3.14403	0.175184	0.99992	0	0	0	0	0	0	0.240688	0	0.0170038	0	0	0	0.0984703	0	0.351818	0.480967
AT5G45082	AT5TE65540	ATENSPM5	DNA/En-Spm	Chr5	TAIR10	transposable_element	18193410	18202051	-				-4.91946	0.238999		5.67151	0.161826		-1.75095	0.222588	0.999918	1.52364	0.477418	0.99992	0	0	0	0	0	0	0.310494	0	0	0.200425	0	0	0.315108	0.375773	1.24208	1.08661
AT5G44925	AT5TE65370	ATCOPIA21	LTR/Copia	Chr5	TAIR10	transposable_element	18142156	18146898	-				3.31944	0.233387		3.88958	0.0840599	0.999999	-0.00465031	0.998294	0.999918	-1.22655	0.473103	0.99992	0	0	0	0	0	0.38335	0	0.036685	0.0893219	0.176658	0	0.0196952	0.327919	0.161396	0	0.505831
AT5G44890	AT5TE65330	VANDAL14	DNA/MuDR	Chr5	TAIR10	transposable_element_gene	18126684	18131125	-	-3.69675	0.444676		1.19706	0.500056	0.999748	-3.61724	0.232761	0.999999	-0.60864	0.491565	0.999918	0.360619	0.806991	0.99992	0.00439475	0	0.0732396	0	0	0.879462	0.310431	0.052335	0.013678	7.71185e-08	0.203464	0	3.4787	0.404512	1.29707	4.89959
AT5G44875	AT5TE65330	VANDAL14	DNA/MuDR	Chr5	TAIR10	transposable_element	18119471	18131741	+	-3.68605	0.446011		1.81553	0.690738		-1.46609	0.763146		-1.66033	0.69286	0.999918	0.732286	0.673809		0	0	0.103571	0	0	0.111496	0	0.0240678	0	0	0	0.0211982	0.0476195	0	0.115259	0.0991615
AT5G44880	AT5TE65330	VANDAL14	DNA/MuDR	Chr5	TAIR10	transposable_element_gene	18125668	18126153	+				-0.548178	0.86988		-2.81006	0.559626		-0.806139	0.676814	0.999918	0.887307	0.644652	0.99992	0	0	0	0	0.145708	0.747314	1.19253	0	0	0	0	0.581494	4.95283	0	3.52551	5.6555
AT5G44415	AT5TE64600	VANDAL6	DNA/MuDR	Chr5	TAIR10	transposable_element	17893551	17901550	-				1.63952	0.741773					1.95673	0.361266	0.999918	2.52591	0.400652		0	0	0	0	0.0184056	0	0	0	0	0	0	0	1.59623	0	0.147721	0.2851
AT5G44416	AT5TE64600	VANDAL6	DNA/MuDR	Chr5	TAIR10	transposable_element_gene	17896964	17900821	-				-0.128627	0.963637		-0.374696	0.939586		2.07078	0.555958	0.999918	-0.827253	0.694651	0.99992	0	0	0	0	0	0.14246	0.0527942	0.103822	0	0	0	0.0117507	0.349797	0	0	0.109832
AT5G44313	AT5TE64455	VANDAL2N1	DNA/MuDR	Chr5	TAIR10	transposable_element	17850317	17852659	+	-5.68245	0.236276					2.82167	0.570698					2.77899	0.35436		0	0	0	1.5616	0	0	0	0	0.108967	0	0	0	0	0	0	0
AT5G44255	AT5TE64385	ATGP3	LTR/Gypsy	Chr5	TAIR10	transposable_element	17827751	17828312	+				-0.60116	0.87757		-0.670926	0.889261		-0.881697	0.852956	0.999918	0.745517	0.712727		0	0	0	0	0	0.629425	0.877287	0	0.147532	0	0.263288	0	0.552206	0	0	1.09624
AT5G43800	AT5TE63610	ENDOVIR1	LTR/Copia	Chr5	TAIR10	transposable_element	17596759	17605846	+	-3.25031	0.0791841	0.502794	3.32563	0.299686	0.999748	-3.04418	0.0511051	0.970959	-0.868629	0.351954	0.999918	0.610266	0.556373	0.99992	0.0161368	0.167879	0.275786	1.17931	0.0220464	1.18343	0.112489	0	0.00837167	0.0283999	0.0952555	0.182829	1.11604	0.181694	0.692588	1.7683
AT5G43405	AT5TE62965	ATDNA12T3_2	DNA	Chr5	TAIR10	transposable_element	17432487	17433293	-				-0.457387	0.924713		1.04193	0.767815		1.55205	0.642977	0.999918	1.2109	0.494629		0	0	0	0	0	0.358134	0.429875	0	0.262407	0.437923	0.155141	0.171368	5.33065	0	0	1.893
AT5G43105	AT5TE62545	ATLINE1_1	LINE/L1	Chr5	TAIR10	transposable_element	17304813	17309087	+				4.77558	0.31299		4.52706	0.351513		-0.430086	0.867823	0.999918	-0.274345	0.923227	0.99992	0	0	0	0	0	0.13913	0	0	0.0612472	0	0	0	0.366571	0	0	0.520157
AT5G42645	AT5TE61735	ATCOPIA15	LTR/Copia	Chr5	TAIR10	transposable_element	17090876	17095159	-																0	0	0	0	0	0	0	0	0	0	0	0	0	0	0	0
AT5G41710	AT5TE60210	Unassigned	Unassigned	Chr5	TAIR10	transposable_element	16677827	16679816	+	-0.77129	0.620187	0.948612	0.893437	0.424829	0.999748	1.46709	0.238638	0.999999	1.37957	0.56632	0.999918	-0.137392	0.861438	0.99992	1.04047	2.63979	6.67465	0.649605	0.501122	2.69975	0.511685	1.11072	0.305729	0.977354	0.284373	0.157088	1.19872	0.122421	0	0.527786
AT5G40110	AT5TE57960	VANDAL2N1	DNA/MuDR	Chr5	TAIR10	transposable_element	16049143	16051639	+				4.99816	0.261128					0.769147	0.876604	0.999918	-3.12952	0.298557		0	0	0	0	0	0.912041	0	0	0	0	0	0	0.0843396	0	0	0
AT5G39862	AT5TE57635	ATLINEIII	LINE/L1	Chr5	TAIR10	transposable_element	15961379	15964805	+	-8.9862	0.000753185	0.0350247	1.86286	0.334707	0.999748	2.82167	0.570698		0.844443	0.5826	0.999918	0.741637	0.633027	0.99992	0	0	0.507891	2.53059	0	0.970201	0.160209	0.0849945	0.0207256	0	0	0	1.52058	0.149669	0.266979	0.67976
AT5G39533	AT5TE57150	ATCOPIA12	LTR/Copia	Chr5	TAIR10	transposable_element	15832033	15833656	-				1.61408	0.462255		1.46224	0.647965		0.0099248	0.995774	0.999918	-0.73378	0.610229	0.99992	0	0	0	0	0	1.50022	0.380453	0.0781835	0.0959858	0.162252	0	0.0950228	1.04954	0.517817	0.490818	1.11093
AT5G39245	AT5TE56780	ATLINEIII	LINE/L1	Chr5	TAIR10	transposable_element	15718227	15722359	-	-2.60234	0.24426	0.769326	1.41589	0.204862	0.999748	0.417133	0.760912	0.999999	-0.283835	0.766489	0.999918	0.269265	0.776098	0.99992	0.495706	0	0.738724	2.16255	0.360617	2.07675	0.732851	0.112864	0.0515561	0.495165	0.277729	0.114546	4.93334	0.186251	2.29004	4.14902
AT5G39205	AT5TE56710	ATCOPIA65	LTR/Copia	Chr5	TAIR10	transposable_element	15700779	15701201	+										2.09724	0.668727	0.999918	-1.61058	0.597149		0	0	0	0	0	0	0	0	0	0	0	0	2.32552	0	0	0
AT5G39185	AT5TE56665	ATCOPIA83	LTR/Copia	Chr5	TAIR10	transposable_element	15685038	15689976	-	3.17034	0.444173		3.34691	0.0172294	0.999748	-0.824968	0.693667	0.999999	-3.40408	0.17293	0.999918	-1.08245	0.456104	0.99992	0	0.752114	0.0947744	0	0.215465	1.68082	3.32649e-09	0.176172	0.0714613	0.0723562	0.244476	0	0	0.102293	0	0.985808
AT5G39155	AT5TE56645	ATCOPIA83	LTR/Copia	Chr5	TAIR10	transposable_element	15671474	15676400	-	-6.01428	0.15364		-5.40142	0.0288528	0.999748	-4.13175	0.25222		-0.154737	0.958329	0.999918	0.690056	0.709454	0.99992	0	0.0100005	0.000861143	0.659909	0	0.0300834	0.709026	0.00222973	0.000927597	0.00127482	0.00253651	0.114536	4.04916	0.00234989	0.968202	3.61944
AT5G39095	AT5TE56585	ATCOPIA25	LTR/Copia	Chr5	TAIR10	transposable_element	15646197	15651173	-				-3.255	0.116256		-3.67404	0.196152	0.999999	-1.00021	0.243207	0.999918	1.29201	0.417258	0.99992	0	0	0	0	0.025607	0.022159	0.274417	0.144186	0	0.0247964	0.262685	0	1.555	0.475745	1.54768	2.67646
AT5G39070	AT5TE56570	ATHAT1	DNA/HAT	Chr5	TAIR10	transposable_element	15639865	15640757	-							2.26211	0.639402					-1.08044	0.722931		0	0	0	0	0	0	0	0	0.3146	0	0	0.0690063	0	0	0	0
AT5G39060	AT5TE56560	TAG2	DNA/HAT	Chr5	TAIR10	transposable_element	15636219	15639175	-	-0.777513	0.799646	0.978366	1.25045	0.406993	0.999748	-0.292472	0.690576	0.999999	-0.293326	0.837179	0.999918	0.145449	0.835718	0.99992	0.993815	0.0866891	2.47831	0	0.581386	1.29976	0.654977	0.0680098	1.4011	0.871622	1.19095	1.45906	1.32172	0.582193	0.639791	1.86949
AT5G38975	AT5TE56410	ATCOPIA75	LTR/Copia	Chr5	TAIR10	transposable_element	15599609	15600049	+				3.52506	0.467398					0.769147	0.876604	0.999918	-1.86748	0.539119		0	0	0	0	0.172571	0.588511	0	0	0	0	0	0	0.196924	0	0	0
AT5G38705	AT5TE56030	ATGP1	LTR/Gypsy	Chr5	TAIR10	transposable_element	15490820	15498653	-	-3.47373	0.000964556	0.0419459	0.746104	0.4156	0.999748	-0.121841	0.905599	0.999999	-0.478442	0.76389	0.999918	0.894466	0.259016	0.99992	0.444081	0.418888	2.09594	6.46361	0.362982	2.42399	1.21965	0.32264	0.0729618	0.741129	0.445261	0.411069	6.41653	0.643988	1.76038	8.24514
AT5G38595	AT5TE55925	ATMU6	DNA/MuDR	Chr5	TAIR10	transposable_element	15454017	15455706	-	-6.33091	0.186563		-4.16593	0.366529					-2.91458	0.551348	0.999918	4.43367	0.0757986	0.99992	0	0	5.75661	0	0	0	0.82333	0.258702	0	0	0	0	0	0	0	0.799679
AT5G38437	AT5TE55665	ATCOPIA22	LTR/Copia	Chr5	TAIR10	transposable_element	15388780	15389722	+				2.82329	0.416745		3.26245	0.510103		0.706997	0.806283	0.999918	-1.4834	0.489486	0.99992	0	0	0	0	0	1.58711	0.210025	0	0	0.206047	0	0	2.41864	0	1.23225	0.306127
AT5G38383	AT5TE55555	ATHILA7	LTR/Gypsy	Chr5	TAIR10	transposable_element	15350991	15362721	+	-7.39426	0.0520569		3.23372	0.00302617	0.466338	-1.4664	0.252105	0.999999	-1.22543	0.154815	0.999918	0.308093	0.758282	0.99992	0	0	0.333735	0.108683	0.181814	0.947857	0.0767711	0.0352494	0.112777	0.0121088	0.245813	0.0878849	0.59289	0.232422	0.738422	1.26933
AT5G38365	AT5TE55490	Unassigned	Unassigned	Chr5	TAIR10	transposable_element	15334173	15339896	+	-8.79959	0.0130545	0.203557	-0.296562	0.93518	0.999748	0.4041	0.804477	0.999999	0.531641	0.706263	0.999918	0.579467	0.676071	0.99992	0	0	0	1.35663	0.0098597	0.665686	0.77479	0	0.0112467	0.267004	0.0370371	0.171153	1.51992	0.0813295	0.058105	1.08957
AT5G38037	AT5TE54925	SIMPLEHAT2	DNA/HAT	Chr5	TAIR10	transposable_element	15183252	15184582	-	1.59777	0.748024		2.89046	0.482393		-1.76838	0.715403		-2.2451	0.455627	0.999918	0.858635	0.57205	0.99992	0.108286	0	0	0	0.290864	0.500111	0.0992376	0	0	0	0.103135	0.0802249	0.593233	0	0.290714	2.5632
AT5G38035	AT5TE54905	ATCOPIA87	LTR/Copia	Chr5	TAIR10	transposable_element	15175728	15180971	+	7.17638	0.133989		1.11823	0.679179		1.4736	0.354224	0.999999	-0.390743	0.745072	0.999918	-0.44154	0.709475	0.99992	0.642597	0	0	0	0.038128	0.175971	0.0907997	0	0.116149	0.147679	0.0434572	0.0480209	0.236396	0.996934	0.636992	0.948853
AT5G37880	AT5TE54525	VANDAL12	DNA/MuDR	Chr5	TAIR10	transposable_element	15084415	15085146	-				-0.38137	0.935368		2.3965	0.494072		-3.33144	0.0968009	0.999918	2.18389	0.204909	0.99992	0	0	0	0	0	0.44899	0.537241	0	0	0.799536	0.0471884	0.104165	0.889895	0	3.95688	6.65443
AT5G37872	AT5TE54495	ATCOPIA90	LTR/Copia	Chr5	TAIR10	transposable_element	15079732	15081252	+							3.26245	0.510103					-0.638955	0.8346		0	0	0	0	0	0	0	0	0	0.086317	0	0	0	0	0	0
AT5G37383	AT5TE53465	VANDAL6	DNA/MuDR	Chr5	TAIR10	transposable_element	14826317	14834273	+				3.17007	0.514993		-2.06319	0.669785		-4.91447	0.254855	0.999918	2.76693	0.355287		0	0	0	0	0	0.0992046	0	0	0	0	0	0.0502223	0	0	0	0.57145
AT5G37385	AT5TE53465	VANDAL6	DNA/MuDR	Chr5	TAIR10	transposable_element_gene	14830453	14830960	+				0.399507	0.933257								-0.536808	0.860033		0	0	0	0	0.454491	0	0.340296	0	0	0.00770336	0	0	0	0	0	0
AT5G37390	AT5TE53465	VANDAL6	DNA/MuDR	Chr5	TAIR10	transposable_element_gene	14831432	14833855	-																0	0	0	0	0	0	0	0	0	0	0	0	0	0	0	0
AT5G37330	AT5TE53310	VANDAL3	DNA/MuDR	Chr5	TAIR10	transposable_element	14782362	14786200	-							5.67151	0.161826		-1.39247	0.5198	0.999918	0.565512	0.819296	0.99992	0	0	0	0	0	0	0	0	0	0.216985	0	0	0.252667	0.0924534	0.39554	0.546228
AT5G37175	AT5TE53035	ATLINE1_6	LINE/L1	Chr5	TAIR10	transposable_element	14715653	14716078	-	-2.59504	0.573878		0.818612	0.718935		2.47286	0.598408		0.281427	0.902976	0.999918	0.152616	0.907177	0.99992	0	0.499685	0	2.31078	0.336618	1.30265	0.774904	0.0802393	0	0.335676	0	0.06559	2.91258	0	0.755096	1.7559
AT5G37120	AT5TE52840	VANDAL12	DNA/MuDR	Chr5	TAIR10	transposable_element	14677615	14678014	+										1.37626	0.780123	0.999918	-1.02058	0.738637		0	0	0	0	0	0	0	0	0	0	0	0	0.654908	0	0	0
AT5G37090	AT5TE52795	HELITRON4	RC/Helitron	Chr5	TAIR10	transposable_element_gene	14663637	14664299	+				-4.02576	0.403002		-0.476337	0.923181		-1.10734	0.728307	0.999918	1.67215	0.485157		0	0	0	0	0	0	0.716709	0	0	0	0.071052	0	0.898018	0	0.300283	1.79105
AT5G37080	AT5TE52795	HELITRON4	RC/Helitron	Chr5	TAIR10	transposable_element	14659366	14676238	+				2.09344	0.672479		0.654164	0.82135		0.66008	0.804946	0.999918	1.36796	0.575013		0	0	0	0	0	0.0308844	0	0	0.0200312	0.101827	0.0719256	0	0.631528	0	0	0.401454
AT5G37100	AT5TE52795	HELITRON4	RC/Helitron	Chr5	TAIR10	transposable_element_gene	14664936	14666217	+				-0.362671	0.919894		-3.42212	0.41782		-2.67972	0.238911	0.999918	2.14563	0.230904	0.99992	0	0	0	0	0	0.326657	0.386859	0	0	0	0.230196	0.0363239	0.365932	0	0.70254	1.97601
AT5G37110	AT5TE52795	HELITRON4	RC/Helitron	Chr5	TAIR10	transposable_element_gene	14669594	14674913	+				0.180429	0.940609		-2.8865	0.548858		-0.0157966	0.994915	0.999918	0.0669437	0.968794	0.99992	0	0	0	0	0.0106247	0.198989	0.175572	0	0	0	0.0314525	0.00802153	0.267222	0	0.143746	0.137469
AT5G36990	AT5TE52585	ATHAT1	DNA/HAT	Chr5	TAIR10	transposable_element	14614927	14617009	-				-3.80299	0.429996					-2.91458	0.551348	0.999918	2.64059	0.380513		0	0	0	0	0	0	0.309219	0	0	0	0	0	0	0	0	0.300779
AT5G36937	AT5TE52425	Unassigned	Unassigned	Chr5	TAIR10	transposable_element	14586128	14586835	-	1.10362	0.452884	0.898483	0.770265	0.744799		-1.31531	0.295891	0.999999	-2.02766	0.25464	0.999918	-0.362326	0.690856	0.99992	19.033	10.5816	1.43654	10.6559	1.85276	0.318579	1.13743	0	0.550291	0.926332	1.27846	2.24578	0.829582	0.786849	4.44124	2.21029
AT5G36905	AT5TE52345	ATLINE1_2	LINE/L1	Chr5	TAIR10	transposable_element	14557744	14559737	+	-3.13159	0.499489		2.0683	0.145777	0.999748	-1.06841	0.589831	0.999999	-0.0174438	0.987061	0.999918	-0.39572	0.698762	0.99992	0.0804252	0	0.947445	0	0.145984	2.27147	0.447121	0.0915711	0	0.23675	0.28435	0.184805	5.44759	0.504305	0.862746	5.37399
AT5G36830	AT5TE52200	VANDAL2	DNA/MuDR	Chr5	TAIR10	transposable_element_gene	14506673	14507514	+	2.63662	0.588975		3.50827	0.32655		-3.23096	0.466676		0.481498	0.867791	0.999918	-0.72955	0.663757	0.99992	0.168734	0	0	0	0.176523	0.728061	0.100777	0	0	0	0.312232	0.0802738	2.12496	0	0	1.64022
AT5G36840	AT5TE52200	VANDAL2	DNA/MuDR	Chr5	TAIR10	transposable_element_gene	14508087	14510203	-	-5.74869	0.230801		1.51418	0.333143	0.999748	-2.56675	0.172032	0.999999	-0.103292	0.913304	0.999918	0.0804031	0.949643	0.99992	0	0	0.71698	0	0.265991	1.7146	0.606138	0.0328389	0	0.154748	0.697012	0.175611	5.05717	0.884833	2.1061	4.49794
AT5G36825	AT5TE52200	VANDAL2	DNA/MuDR	Chr5	TAIR10	transposable_element	14502433	14517642	+	-2.06668	0.563285	0.932244	3.65261	0.450937								-3.79535	0.20539		0.389502	0	0	1.43701	0.0929854	0	0	0	0	0	0	0	0	0	0	0
AT5G36860	AT5TE52200	VANDAL2	DNA/MuDR	Chr5	TAIR10	transposable_element_gene	14512231	14517109	-	-9.06665	0.000269522	0.0176505	-1.77064	0.479322		-2.39666	0.530062		-0.344038	0.940049	0.999918	1.87073	0.2814	0.99992	0	0	1.31384	1.08385	0.112856	2.12164e-07	0.358159	0	0.0100247	0	0.0812308	0	1.03929	0	0	1.36433
AT5G36850	AT5TE52200	VANDAL2	DNA/MuDR	Chr5	TAIR10	transposable_element_gene	14511170	14511865	-							4.43917	0.35432		4.03871	0.401704	0.999918	-3.56617	0.234717		0	0	0	0	0	0	0	0	0.218328	0.138777	0	4.5511e-05	1.71891	0	0	0
AT5G36775	AT5TE52075	META1	LTR/Copia	Chr5	TAIR10	transposable_element	14468879	14473750	+																0	0	0	0	0	0	0	0	0	0	0	0	0	0	0	0
AT5G36734	AT5TE51970	VANDAL2	DNA/MuDR	Chr5	TAIR10	transposable_element_gene	14447373	14448214	+	2.63662	0.588975		3.50827	0.32655		-3.23096	0.466676		0.481498	0.867791	0.999918	-0.72955	0.663757	0.99992	0.168734	0	0	0	0.176523	0.728061	0.100777	0	0	0	0.312232	0.0802738	2.12496	0	0	1.64022
AT5G36732	AT5TE51970	VANDAL2	DNA/MuDR	Chr5	TAIR10	transposable_element	14443133	14449559	+				-2.63536	0.587724		-3.79975	0.398911		-0.351643	0.867661	0.999918	2.58932	0.390041		1.09529e-07	0	0	5.1852e-07	5.11688e-08	0	0	0.0548408	0	0	0.142153	0	1.04419	0	0	1.40611
AT5G36736	AT5TE51970	VANDAL2	DNA/MuDR	Chr5	TAIR10	transposable_element_gene	14448812	14449312	-				1.63952	0.741773					0.769147	0.876604	0.999918	-1.02058	0.738637		0	0	0	0	0.204411	0	0	0	0	0	0	0	0.17749	0	0	0
AT5G36685	AT5TE51845	META1	LTR/Copia	Chr5	TAIR10	transposable_element	14409579	14414450	+										-0.873779	0.854258	0.999918	-0.215556	0.943316		0	0	0	0	0	0	0	0	0	0	0	0	0.621358	0	0	1.34307
AT5G36650	AT5TE51685	ATENSPM1A	DNA/En-Spm	Chr5	TAIR10	transposable_element	14379336	14383621	+				2.09344	0.672479					-1.91535	0.701522	0.999918	-0.217284	0.943329		0	0	0	0	0	0.25494	0	0	0	0	0	0	0	0	0	0.445412
AT5G36655	AT5TE51685	ATENSPM1A	DNA/En-Spm	Chr5	TAIR10	transposable_element_gene	14380888	14383080	+										-4.50171	0.350404	0.999918	2.8516	0.342834		0	0	0	0	0	0	0	0	0	0	0	0	0	0	0.471823	0
AT5G36296	AT5TE51200	ATLINE1A	LINE/L1	Chr5	TAIR10	transposable_element	14309658	14312318	+							3.26245	0.510103		3.07015	0.526333	0.999918	-2.04447	0.500758		0	0	0	0	0	0	0	0	0	0.0397989	0	0	0.0224585	0.169597	0	0
AT5G36293	AT5TE51170	ATLANTYS1	LTR/Gypsy	Chr5	TAIR10	transposable_element	14306493	14307038	-										0.769147	0.876604	0.999918	-0.638955	0.8346		0	0	0	0	0	0	0	0	0	0	0	0	0.154215	0	0	0
AT5G36226	AT5TE51000	TA11	LINE/L1	Chr5	TAIR10	transposable_element	14268565	14271027	+	1.34929	0.769828		1.24447	0.563821	0.999748	1.18549	0.748061		0.932376	0.669967	0.999918	-1.08072	0.481325	0.99992	0	0.479982	0.218015	0	0.0238071	0.905546	0.364578	0	0	0.138963	0.0572694	0	1.69816	0	0	0.923786
AT5G36125	AT5TE50775	ATCOPIA10	LTR/Copia	Chr5	TAIR10	transposable_element	14203874	14209074	+				2.3594	0.632295								-1.02058	0.738637		0	0	0	0	0.0278431	0	0	0	0	0	0	0	0	0	0	0
AT5G36090	AT5TE50700	HELITRONY3	RC/Helitron	Chr5	TAIR10	transposable_element	14189256	14190266	-	-3.09746	0.507689		3.20361	0.215034		-0.0328621	0.987425	0.999999	-1.45022	0.469168	0.999918	0.431094	0.721003	0.99992	0.166399	0	0	1.15448	0	2.11532	0.159137	0.0669008	0.0828084	0.558431	0.187853	0.421731	1.59379	0	1.32859	3.45556
AT5G36075	AT5TE50620	VANDAL5	DNA/MuDR	Chr5	TAIR10	transposable_element	14176663	14182053	-	-5.02546	0.295669		-0.82181	0.806591		-2.99683	0.5335		0.611744	0.754959	0.999918	0.111784	0.953179	0.99992	0	0	0	0.183135	0	0.137358	0.201721	0	0	0	0.0776541	0	0.90675	0.236679	0	0.757654
AT5G36035	AT5TE50570	VANDAL4	DNA/MuDR	Chr5	TAIR10	transposable_element	14165797	14167691	+				0.314573	0.936621		1.0587	0.636256	0.999999	-2.13433	0.251292	0.999918	1.10296	0.510242	0.99992	0	0	0	0	0	0.534431	0.41139	0	0.010646	1.27998	0.166831	0.458911	1.43019	0	2.05482	5.02665
AT5G36030	AT5TE50565	VANDAL5	DNA/MuDR	Chr5	TAIR10	transposable_element	14163082	14165796	-																0	0	0	0	0	0	0	0	0	0	0	0	0	0	0	0
AT5G36020	AT5TE50560	VANDAL5	DNA/MuDR	Chr5	TAIR10	transposable_element	14158313	14172169	-				3.76536	0.43666					3.06002	0.527733	0.999918	-3.03535	0.313723		0	0	0	0	0	0.0687908	0	0	0	0	0	0	0.142202	0	0	0
AT5G36060	AT5TE50560	VANDAL5	DNA/MuDR	Chr5	TAIR10	transposable_element_gene	14171715	14172280	+				-1.77761	0.709905		-1.75085	0.718148		-0.159359	0.964427	0.999918	0.690095	0.736544		0	0	0	0	0	0.237799	0.617624	0	0	0	0.216443	0	1.19919	0	0.634226	0.873453
AT5G36050	AT5TE50560	VANDAL5	DNA/MuDR	Chr5	TAIR10	transposable_element_gene	14169978	14170985	+				-0.853853	0.781809		0.0842169	0.982628		1.45978	0.535618	0.999918	1.49652	0.472489	0.99992	0	0	0	0	0	0.488159	0.899857	0.0140998	0	0.211729	0.211707	0	3.9162	0	0	1.55804
AT5G36040	AT5TE50560	VANDAL5	DNA/MuDR	Chr5	TAIR10	transposable_element_gene	14168629	14169362	+	-8.71656	0.00134405	0.052831	0.449932	0.853918		-2.74674	0.318426	0.999999	0.459697	0.8032	0.999918	1.50641	0.213904	0.99992	0	0	5.85465	8.55008	0.0888508	1.22189	0.670568	0.222669	0	0.177465	0.243746	0.754348	5.94039	0	1.50612	2.93584
AT5G36015	AT5TE50550	ATIS112A	DNA/Harbinger	Chr5	TAIR10	transposable_element	14156515	14157408	-				-3.21672	0.505927								1.52939	0.61449		0	0	0	0	0	0	0.273819	0	0	0	0	0	0	0	0	0
AT5G36010	AT5TE50540	SIMPLEHAT2	DNA/HAT	Chr5	TAIR10	transposable_element	14153197	14154366	-	-2.31629	0.637518		-0.787491	0.834964		-1.566	0.643476		-0.425238	0.857718	0.999918	0.652936	0.667876	0.99992	0	0	0.170774	0	0	0.385112	0.590157	0	0	0.182168	0.211151	0.175387	1.62201	0.299566	0	2.85675
AT5G35965	AT5TE50380	ATCOPIA91	LTR/Copia	Chr5	TAIR10	transposable_element	14113154	14118424	-										-4.90291	0.0895422	0.999918	-0.639688	0.834413		0	0	0	0	0	0	0	0	0	0	0	0	0.0134379	0	0	0.696963
AT5G35935	AT5TE50260	ATCOPIA18A	LTR/Copia	Chr5	TAIR10	transposable_element	14083274	14088529	-				-1.0892	0.573152		-0.592316	0.725557	0.999999	-2.2736	0.440491	0.999918	1.1749	0.373685	0.99992	0	0	0	0	0.155813	0	0.203177	0.0973911	0.148017	0.0167355	0.0147723	0.228541	0.0473042	0	0.0510012	0.206841
AT5G35923	AT5TE50145	ATHILA5	LTR/Gypsy	Chr5	TAIR10	transposable_element	14059159	14059806	+				-1.10437	0.824946		-0.476337	0.923181		-0.00691076	0.998584	0.999918	0.209486	0.943275		0	0	0	0	0	0	0	0.106146	0	0	0.0789626	0	1.24487	0	0	1.32028
AT5G35914	AT5TE50070	Unassigned	Unassigned	Chr5	TAIR10	transposable_element	14042641	14043894	+	0.894566	0.83835								4.28599	0.342582	0.999918	-0.0235779	0.993607		0	1.93405	0	0.830101	0	0	0	0	0	0	0	0	1.03523	0	0	0
AT5G35912	AT5TE50045	ATHAT1	DNA/HAT	Chr5	TAIR10	transposable_element	14036303	14040000	-				2.09344	0.672479								-0.638955	0.8346		0	0	0	0	0	0.0766233	0	0	0	0	0	0	0	0	0	0
AT5G35880	AT5TE49990	SIMPLEHAT1	DNA/HAT	Chr5	TAIR10	transposable_element	14022480	14023539	+	-6.81266	0.155018		-2.0559	0.637624		-0.97389	0.776765		-0.198052	0.967038	0.999918	2.73273	0.0624331	0.99992	0	0	0	30.9348	0	1.23587	3.68736	0.776271	2.01499	0	3.15017	0.657041	3.77	0	0	4.63921
AT5G35860	AT5TE49980	HELITRONY3	RC/Helitron	Chr5	TAIR10	transposable_element	14018045	14019448	+	-4.20799	0.382766		0.92141	0.677821		0.353748	0.930058		-1.31853	0.549227	0.999918	0.418861	0.758376	0.99992	0	0	0	0.797959	0.128022	2.9946	1.44087	0.123316	0	0.443448	0	0.369335	1.17547	1.10074	0.42686	5.22943
AT5G35820	AT5TE49915	ATCOPIA56	LTR/Copia	Chr5	TAIR10	transposable_element	13994796	14000227	+	-4.57816	0.341501		0.941113	0.552298	0.999748	6.15811	0.0877693	0.999999	-2.25711	0.079297	0.999918	1.22057	0.447818	0.99992	0	0	0.160142	0	0.0847665	0.527253	0.141299	0.159146	0	0.191634	0	0	0.687651	0	0.821597	2.71814
AT5G35805	AT5TE49845	ATLINE1A	LINE/L1	Chr5	TAIR10	transposable_element	13983275	13983685	-	-7.22867	0.131211		-0.0454078	0.985386		0.578559	0.754635	0.999999	0.492955	0.782149	0.999918	0.608804	0.595233	0.99992	0	0	0	11.7866	1.11029	2.23222	3.2806	0	0.576934	2.71499	1.4715	0.692736	6.29362	6.10128	1.40977	7.71227
AT5G35802	AT5TE49820	ATLINEIII	LINE/L1	Chr5	TAIR10	transposable_element	13978478	13980068	-				-0.781939	0.836142		5.95529	0.0659614		0.147914	0.956421	0.999918	-0.492608	0.793035	0.99992	0	0	0	0	0	0.192124	0.303005	0	0.386177	0.0725634	0	0	0.816864	0	0.549306	0.221262
AT5G35798	AT5TE49765	Unassigned	Unassigned	Chr5	TAIR10	transposable_element	13972007	13972578	-							4.61211	0.13532	0.999999	0.385243	0.909198	0.999918	-2.20987	0.294663		0	0	0	0	0	0	0	0	0	1.93062	0	0.0943969	0.403484	1.02309	0.718313	0.356183
AT5G35794	AT5TE49755	VANDAL21	DNA/MuDR	Chr5	TAIR10	transposable_element_gene	13965556	13968112	-	6.35267	0.184949		-2.55959	0.301569		-0.374696	0.939586		-0.856062	0.585623	0.999918	-0.623445	0.731792	0.99992	0.648297	0	0	0	0	0.162954	0.825148	0	0	0	0	0.0194895	1.09538	0.208212	0.110083	2.30362
AT5G35792	AT5TE49755	VANDAL21	DNA/MuDR	Chr5	TAIR10	transposable_element_gene	13964643	13965218	+	7.85885	0.0211344	0.268394	3.17007	0.514993					0.69358	0.887422	0.999918	-3.25393	0.219468		8.21762	2.01993	0	0	0	0.430443	0	0	0	0	0	0	0.585448	0	0	0.353174
AT5G35791	AT5TE49755	VANDAL21	DNA/MuDR	Chr5	TAIR10	transposable_element	13960646	13968612	+	5.55614	0.246801					-1.46609	0.763146		0.0945305	0.980247	0.999918	-1.15173	0.682351		0	0.529007	0	0	0	0	0	0	0	0	0	0.0426271	0.325995	0	0	0.342508
AT5G35777	AT5TE49725	ATCOPIA12	LTR/Copia	Chr5	TAIR10	transposable_element	13948931	13953996	+				0.468635	0.612077	0.999748	-1.42617	0.317027	0.999999	-1.41331	0.349267	0.999918	0.416387	0.740736	0.99992	0	0	0	0	0.805925	0.622327	0.60741	0.337406	0.0424849	0.0960349	0.173797	0.177997	0.583287	0	0.657945	0.99974
AT5G35775	AT5TE49700	VANDAL3	DNA/MuDR	Chr5	TAIR10	transposable_element	13941661	13947805	-				0.582183	0.906206		0.186379	0.970091		-2.80021	0.45381	0.999918	2.68774	0.271113		0	0	0	0	0	0.0361885	0.0213615	0	0	0	0.00718165	0	0	0.0866404	0	0.499736
AT5G35725	AT5TE49495	ATLINEIII	LINE/L1	Chr5	TAIR10	transposable_element	13886472	13890658	+	-8.01891	0.0140567	0.213114	-1.75915	0.294107	0.999748	-0.976436	0.615575	0.999999	0.202996	0.876752	0.999918	1.03407	0.298809	0.99992	0	0	0.275689	0.769894	0.0707763	0.0816695	0.34913	0.121743	0	0.137014	0.0564448	0.20494	1.09678	0.146052	0.417255	0.704563
AT5G35710	AT5TE49450	ATCOPIA67	LTR/Copia	Chr5	TAIR10	transposable_element	13877682	13878504	+	1.59777	0.748024		0.369627	0.855437		2.79982	0.3245		0.737158	0.661236	0.999918	-0.759971	0.517259	0.99992	0.0803982	0	0	0	0.289081	1.24459	0.221658	0.89361	0.425751	0.143543	0.0253832	0.0560888	3.93984	0.914082	0.646858	2.37001
AT5G35657	AT5TE49335	VANDAL2	DNA/MuDR	Chr5	TAIR10	transposable_element_gene	13848348	13851110	-	3.81377	0.39434								-5.0844	0.217062	0.999918	3.69724	0.216586		0.951731	0	0	0.0683658	0	0	0	0	0	0	0	0	0	0	0	0.547415
AT5G35655	AT5TE49335	VANDAL2	DNA/MuDR	Chr5	TAIR10	transposable_element_gene	13846651	13847587	-	4.23268	0.379506								-1.91535	0.701522	0.999918	-1.64104	0.588451		0.44778	0	0	0	0	0	0	0	0	0	0	0	0	0	0	0.218395
AT5G35646	AT5TE49335	VANDAL2	DNA/MuDR	Chr5	TAIR10	transposable_element	13840290	13851839	-										-0.648052	0.895907	0.999918	-0.225964	0.941071		0	0	0	0	0	0	0	0	0	0	0	0	0.10641	0	0	0.322472
AT5G35650	AT5TE49335	VANDAL2	DNA/MuDR	Chr5	TAIR10	transposable_element_gene	13845628	13846092	+							3.26245	0.510103					-0.638955	0.8346		0	0	0	0	0	0	0	0	0	0.187408	0	0	0	0	0	0
AT5G35608	AT5TE49130	ATHAT3	DNA/HAT	Chr5	TAIR10	transposable_element	13798312	13801412	+				3.53029	0.466726		-3.07559	0.52267		-1.15428	0.627182	0.999918	0.372902	0.901949		0	0	0	0	0.0266004	0.0919574	0	0	0	0	0	0.121349	0.671893	0	0	1.58776
AT5G35606	AT5TE49100	ATENSPM5	DNA/En-Spm	Chr5	TAIR10	transposable_element	13791006	13793988	+				1.38386	0.456426	0.999748	1.68062	0.43616	0.999999	-3.22829	0.0279938	0.999918	0.740375	0.647823	0.99992	0	0	0	0	0	1.0832	0.31519	0.0682646	0	0.387818	0.0266534	0.0963107	0.281425	0	2.02784	0.976113
AT5G35555	AT5TE48930	ATCOPIA24	LTR/Copia	Chr5	TAIR10	transposable_element	13736030	13741129	-										-5.72185	0.10115	0.999918	0	1		0	0	0	0	0	0	0	0	0	0	0	0	0	0	0	0.532452
AT5G35495	AT5TE48740	ATLINE1_4	LINE/L1	Chr5	TAIR10	transposable_element	13694777	13698610	+	-2.27204	0.636451		4.87475	0.100255		-3.12494	0.49368		0.986122	0.621315	0.999918	0.0161587	0.991758	0.99992	0.0178514	0	0.110611	0	0	0.50542	0.0165653	0	0	0	0.0611387	0.012283	1.01309	0	0.28728	0.242288
AT5G35425	AT5TE48605	VANDAL9	DNA/MuDR	Chr5	TAIR10	transposable_element	13658969	13660871	+							-0.476337	0.923181		1.08488	0.655201	0.999918	-1.00457	0.683672		0	0	0	0	0	0	0	0	0	0	0.0502341	0	1.59113	0.602984	0.213357	0.853013
AT5G35420	AT5TE48590	VANDAL16	DNA/MuDR	Chr5	TAIR10	transposable_element	13655247	13656014	+	0.325491	0.905237	0.989861	0.37555	0.850795		-0.453649	0.678199	0.999999	-0.00286046	0.998355	0.999918	-0.017661	0.981948	0.99992	0	8.67509	0.498296	4.95442	0.0875847	2.10829	1.07533	0.501499	1.86905	0.874308	1.33086	2.32308	2.54513	3.71391	2.62167	3.65494
AT5G35416	AT5TE48550	ATLINE1_2	LINE/L1	Chr5	TAIR10	transposable_element	13644714	13651105	-				-4.91946	0.238999		3.26245	0.510103		-0.632921	0.815257	0.999918	1.27479	0.602993	0.99992	0	0	0	0	0	0	0.159154	0	0	0.0232239	0	0	0.104977	0.0990219	0	0.322413
AT5G35356	AT5TE48220	ATCOPIA29	LTR/Copia	Chr5	TAIR10	transposable_element	13578345	13579267	+				-1.29368	0.787342		4.12001	0.398809		3.22539	0.505099	0.999918	-1.41553	0.625935		0	0	0	0	0	0.12625	0	0.278949	0.259268	0	0	0	0.734412	0	0	0
AT5G35354	AT5TE48205	ATHAT7	DNA/HAT	Chr5	TAIR10	transposable_element	13573507	13576870	-				4.77558	0.31299					0.871436	0.795618	0.999918	-1.8344	0.534784		0	0	0	0	0	0.287167	0	0	0	0	0	0	0.577995	0	0	0.330571
AT5G35344	AT5TE48195	ATIS112A	DNA/Harbinger	Chr5	TAIR10	transposable_element	13568378	13570854	+				5.13943	0.175809		1.39408	0.775974		2.24617	0.394903	0.999918	-3.20509	0.0789141	0.99992	0	0	0	0	0.356302	0.613533	0	0	0	0.141447	0	0.0552685	2.61528	0.300357	0	0.637293
AT5G35348	AT5TE48195	ATIS112A	DNA/Harbinger	Chr5	TAIR10	transposable_element_gene	13569958	13570614	+	-4.75666	0.322682		4.53387	0.318048					-0.303149	0.949576	0.999918	0.112201	0.962505		0	0	1.41257	0	0.202341	0.695219	0	0	0	0	0	0	0.453987	0	0	0.603495
AT5G35353	AT5TE48190	VANDAL6	DNA/MuDR	Chr5	TAIR10	transposable_element	13564022	13573335	-				3.17007	0.514993					2.09724	0.668727	0.999918	-2.31772	0.444414		0	0	0	0	0	0.124103	0	0	0	0	0	0	0.15823	0	0	0
AT5G35337	AT5TE48075	SIMPLEGUY1	DNA/Harbinger	Chr5	TAIR10	transposable_element	13545408	13546760	+	-3.78514	0.433557		0.296427	0.91191		-1.21518	0.590329	0.999999	-0.296172	0.873023	0.999918	0.438348	0.67708	0.99992	0	0	0	0.290931	0.25738	0.480655	0.470043	0.0647182	0.0768813	0.28508	0.604655	0.0995168	1.72871	0.541125	1.22402	1.79763
AT5G35334	AT5TE48030	ATHILA6A	LTR/Gypsy	Chr5	TAIR10	transposable_element	13537917	13538987	+																0	0	0	0	0	0	0	0	0	0	0	0	0	0	0	0
AT5G35260	AT5TE47895	HELITRONY2	RC/Helitron	Chr5	TAIR10	transposable_element_gene	13504638	13505971	+	-2.71446	0.578458		0.647269	0.844388					-3.50345	0.470673	0.999918	0.438089	0.857671		0	0	0.141436	0	0	0.547399	0.31873	0	0	0	0	0	0	0	0.268938	0.169945
AT5G35250	AT5TE47895	HELITRONY2	RC/Helitron	Chr5	TAIR10	transposable_element	13500320	13511415	+				-0.363197	0.938441					1.76416	0.719873	0.999918	-0.3122	0.917424		0	0	0	0	0	0.0982683	0.103887	0	0	0	0	0	0.0870567	0	0	0
AT5G35270	AT5TE47895	HELITRONY2	RC/Helitron	Chr5	TAIR10	transposable_element_gene	13507448	13508381	+	-4.80081	0.318136					1.07815	0.800349					1.80345	0.549381		0	0	0	0.621819	0	0	0	0	0	0.267054	0.118066	0	0	0	0	0
AT5G35280	AT5TE47895	HELITRONY2	RC/Helitron	Chr5	TAIR10	transposable_element_gene	13509622	13510530	+							3.26245	0.510103					-0.638955	0.8346		0	0	0	0	0	0	0	0	0	0.137803	0	0	0	0	0	0
AT5G35240	AT5TE47880	Unassigned	Unassigned	Chr5	TAIR10	transposable_element	13495594	13497910	+				-5.30656	0.159967		6.52167	0.0500549	0.9633	1.78782	0.632588	0.999918	-0.484981	0.86461	0.99992	0	0	0	0	0	0	0.435704	0	0	0.43983	0	0	0.496041	0	0	0.149852
AT5G35207	AT5TE47755	ATIS112A	DNA/Harbinger	Chr5	TAIR10	transposable_element	13471681	13472449	-	-3.18466	0.512111		1.13108	0.789657		3.65438	0.289794		-2.35183	0.599747	0.999918	0.0267423	0.985749		0	0	0	0.263505	0.258736	0.148278	0.110449	0.082255	0	0.860534	0.0609103	0	0.192672	0	0	1.28517
AT5G35205	AT5TE47750	ATLINEIII	LINE/L1	Chr5	TAIR10	transposable_element	13467425	13471354	-	2.93597	0.525013		0.462138	0.796533	0.999748	0.293588	0.891594	0.999999	-0.236629	0.842416	0.999918	-0.114739	0.929417	0.99992	0	0.51913	0	0.0526162	0	0.585914	0.296136	0.102096	0	0.234075	0.00826554	0.182672	1.91774	0.0499021	0.890991	1.51643
AT5G35150	AT5TE47525	ATENSPM6	DNA/En-Spm	Chr5	TAIR10	transposable_element	13411115	13413394	+	5.98847	0.211619		-1.87714	0.315005		0.355195	0.903307	0.999999	0.279525	0.847144	0.999918	-0.0950171	0.942865	0.99992	0	0.725558	0	0	0.0837899	0.193084	0.712937	0.210406	0	0.272185	0.201939	0	2.80705	0.115929	0.660714	1.83373
AT5G35148	AT5TE47505	ATHILA3	LTR/Gypsy	Chr5	TAIR10	transposable_element	13405627	13407187	+										1.76416	0.719873	0.999918	-1.34703	0.65925		0	0	0	0	0	0	0	0	0	0	0	0	0.127226	0	0	0
AT5G35146	AT5TE47500	ATHILA2	LTR/Gypsy	Chr5	TAIR10	transposable_element_gene	13404008	13404991	+				3.17007	0.514993					-0.0477257	0.992276	0.999918	-1.42124	0.639915		0	0	0	0	0	0.250304	0	0	0	0	0	0	0.150019	0	0	0.268495
AT5G35145	AT5TE47500	ATHILA2	LTR/Gypsy	Chr5	TAIR10	transposable_element	13399829	13405621	+				-2.213	0.650636					3.51656	0.302233	0.999918	1.13945	0.708213		0	0	0	0	0	0	0.0520632	0	0	0	0	0	0.839779	0	0	0.0760986
AT5G35118	AT5TE47425	ATLINE1_1	LINE/L1	Chr5	TAIR10	transposable_element	13384747	13385449	-				0.608745	0.766638	0.999748	-1.33	0.751096		-2.44827	0.169651	0.999918	1.06532	0.539136	0.99992	0	0	0	0	0	3.03628	1.33148	0.532538	0	0.185875	0	0.436143	1.45678	0	4.17749	4.71168
AT5G35116	AT5TE47400	ATENSPM1	DNA/En-Spm	Chr5	TAIR10	transposable_element	13379660	13382516	+				2.09344	0.672479		4.84394	0.317377		1.68844	0.606731	0.999918	-2.81128	0.318733		0	0	0	0	0	0.0481255	0	0	0.160308	0	0	0	0	0.809028	0	0.249299
AT5G35113	AT5TE47395	ATGP1	LTR/Gypsy	Chr5	TAIR10	transposable_element	13371833	13379652	-	6.11142	0.202319		0.786342	0.759436		0.355903	0.903114	0.999999	-2.18993	0.368044	0.999918	-0.0623946	0.965155	0.99992	0.289407	0	0	0	0.0857192	0.132953	0.113993	0	0	0.11865	0.0879983	0	0.112922	0	0.181112	0.347783
AT5G35065	AT5TE47205	ATCOPIA95	LTR/Copia	Chr5	TAIR10	transposable_element	13328543	13331829	-				1.24005	0.664005					-0.100324	0.977636	0.999918	-0.627833	0.824268	0.99992	0	0	0	0	0	0.549371	0.223399	0	0	0	0	0	0.371645	0	0	0.408112
AT5G35057	AT5TE47200	ATHILA2	LTR/Gypsy	Chr5	TAIR10	transposable_element	13317244	13328540	-	-7.3575	0.0592481		-0.262593	0.875436	0.999748	0.622065	0.724265	0.999999	-1.58356	0.184616	0.999918	1.21692	0.316856	0.99992	0	0	0.103618	0.396324	0	0.390818	0.229111	0.225313	0	0.358121	0.187009	0.0351372	0.853329	0.0757605	0.208034	2.71591
AT5G35061	AT5TE47200	ATHILA2	LTR/Gypsy	Chr5	TAIR10	transposable_element_gene	13327814	13328383	-										-0.643407	0.896649	0.999918	-0.22707	0.940783		0	0	0	0	0	0	0	0	0	0	0	0	0.135084	0	0	0.357688
AT5G35046	AT5TE47140	ATHILA3	LTR/Gypsy	Chr5	TAIR10	transposable_element	13299804	13304979	+	-4.80081	0.318136		-3.8498	0.424236		-1.4357	0.767992		1.30882	0.587263	0.999918	4.28913	0.0838684		0	0	0	0.150727	0	0	0	0.111111	0	0	0.0207067	0	0.960996	0	0	0.423619
AT5G35025	AT5TE47130	VANDAL3	DNA/MuDR	Chr5	TAIR10	transposable_element	13284712	13299273	-				4.18567	0.385837					-1.7542	0.677055	0.999918	-0.328524	0.912361		0	0	0	0	0	0.09842	0	0	0	0	0	0	0	0.0576304	0.123441	0.0612909
AT5G35030	AT5TE47130	VANDAL3	DNA/MuDR	Chr5	TAIR10	transposable_element_gene	13291122	13291848	-				2.09344	0.672479		-1.46609	0.763146		-3.90822	0.419301	0.999918	2.15841	0.458352		0	0	0	0	0	0.154459	0	0	0	0	0	0.140328	0	0	0.268968	0.877157
AT5G35045	AT5TE47130	VANDAL3	DNA/MuDR	Chr5	TAIR10	transposable_element_gene	13295472	13298304	-										-3.9145	0.418531	0.999918	2.06758	0.494204		0	0	0	0	0	0	0	0	0	0	0	0	0	0	0	0.242892
AT5G35035	AT5TE47130	VANDAL3	DNA/MuDR	Chr5	TAIR10	transposable_element_gene	13293160	13293678	-																0	0	0	0	0	0	0	0	0	0	0	0	0	0	0	0
AT5G35040	AT5TE47130	VANDAL3	DNA/MuDR	Chr5	TAIR10	transposable_element_gene	13294026	13295042	+																0	0	0	0	0	0	0	0	0	0	0	0	0	0	0	0
AT5G35023	AT5TE47120	VANDAL2	DNA/MuDR	Chr5	TAIR10	transposable_element_gene	13280387	13283296	-	-6.80667	0.155383		2.4292	0.0827314	0.999748	0.745346	0.804632	0.999999	-0.795982	0.486713	0.999918	0.227434	0.869651	0.99992	0	0	1.06467	0	0.151402	1.64218	0.205474	0.110013	0	0.204345	0.110961	0	2.37266	0.14601	1.10448	3.46795
AT5G35000	AT5TE47120	VANDAL2	DNA/MuDR	Chr5	TAIR10	transposable_element_gene	13275208	13275881	+				3.11584	0.339085					-1.91535	0.701522	0.999918	-2.27714	0.445216		0	0	0	0	0	1.80963	0.239716	0	0	0	0	0	0	0	0	0.35027
AT5G35021	AT5TE47120	VANDAL2	DNA/MuDR	Chr5	TAIR10	transposable_element_gene	13278855	13279796	-				2.97268	0.342072					2.33234	0.5604	0.999918	-2.80573	0.152056		0	0	0	0	0.150302	0.952497	0	0.126819	0	0	0	0	0.471707	0.671951	0.212293	0
AT5G35010	AT5TE47120	VANDAL2	DNA/MuDR	Chr5	TAIR10	transposable_element_gene	13276671	13277363	+				3.48134	0.38204					-1.05847	0.826308	0.999918	-1.80243	0.532805		0	0	0	0	0	1.07774	0.0972159	0	0	0	0	0	0.219692	0	0.569504	0
AT5G34990	AT5TE47120	VANDAL2	DNA/MuDR	Chr5	TAIR10	transposable_element	13272511	13284060	-	-3.78514	0.433557		3.26695	0.435879		-0.374696	0.939586		-5.49945	0.13629	0.999918	1.67524	0.500146	0.99992	0	0	0	0.0962301	0	0.215228	0.0269	0	0	0	0	0.0149944	0	0	0	0.679367
AT5G35020	AT5TE47120	VANDAL2	DNA/MuDR	Chr5	TAIR10	transposable_element_gene	13278167	13278445	+				-2.80041	0.563885					-1.91653	0.701342	0.999918	1.55366	0.608794		0	0	0	0	0	0	1.06359	0	0	0	0	0	0	0	1.32021	0
AT5G34980	AT5TE47115	ATHILA6B	LTR/Gypsy	Chr5	TAIR10	transposable_element	13261021	13272510	-				-2.80041	0.563885					0.699506	0.88646	0.999918	0.206655	0.94549		0	0	0	0	0	0	0.450958	0	0	0	0	0	0.684886	0	0	0.389183
AT5G34985	AT5TE47115	ATHILA6B	LTR/Gypsy	Chr5	TAIR10	transposable_element_gene	13264941	13270577	-	-6.81182	0.1359					5.67151	0.161826		-1.3328	0.768186	0.999918	1.74728	0.46314	0.99992	0	0	0.0471513	0.325202	0	2.90661e-05	0	0	0	0.106114	0	0	0.0437216	0	0	0.116459
AT5G34970	AT5TE47105	VANDAL2	DNA/MuDR	Chr5	TAIR10	transposable_element	13258798	13261020	-	-1.23835	0.665283	0.955678	1.28815	0.32287	0.999748	-0.025783	0.988015	0.999999	-0.406186	0.635539	0.999918	0.189754	0.851585	0.99992	0.20626	0.949485	0	2.13348	0.421423	3.04175	1.21944	0.0880296	0.0437872	0.559697	0.485007	0.0774298	6.20229	1.82824	2.00812	8.87744
AT5G34965	AT5TE47100	ATCOPIA15	LTR/Copia	Chr5	TAIR10	transposable_element	13253682	13258510	-				-3.9555	0.0653448		1.64688	0.206651	0.999999	-0.137702	0.916664	0.999918	0.72838	0.562897	0.99992	0	0	0	0	0	0.0401674	0.485519	0.0435439	0.119225	0.314444	0.0793093	0.0525835	1.89103	0.0478843	0.205207	2.00982
AT5G34950	AT5TE47085	HELITRON1	RC/Helitron	Chr5	TAIR10	transposable_element	13244391	13252691	-				1.97112	0.55652		-2.41816	0.616366		-3.82084	0.253123	0.999918	1.01822	0.586166	0.99992	0	0	0	0	0	0.571163	0.0483159	0.0894666	0	0	0.131426	0	0.0522308	0	0.280774	0.987162
AT5G34960	AT5TE47085	HELITRON1	RC/Helitron	Chr5	TAIR10	transposable_element_gene	13246527	13251225	-	-4.98877	0.299263		-0.00490886	0.997442	0.999748	-0.0808651	0.961891	0.999999	-1.16219	0.191626	0.999918	0.871278	0.472025	0.99992	0	0	0.181947	0	0.0241271	0.749355	0.681563	0.0452768	0.0826577	0.152579	0.235149	0.00911359	1.47527	0.34855	1.33259	2.93644
AT5G34925	AT5TE47015	VANDAL21	DNA/MuDR	Chr5	TAIR10	transposable_element	13228739	13230428	-																0	0	0	0	0	0	0	0	0	0	0	0	0	0	0	0
AT5G34920	AT5TE47010	Unassigned	Unassigned	Chr5	TAIR10	transposable_element	13227195	13227825	+				3.17007	0.514993					0.769147	0.876604	0.999918	-1.4408	0.636935		0	0	0	0	0	0.364695	0	0	0	0	0	0	0.119163	0	0	0
AT5G34890	AT5TE46970	ARNOLD3	DNA/MuDR	Chr5	TAIR10	transposable_element	13205139	13219877	+				2.92914	0.548675		-1.03141	0.833036		-0.994169	0.556267	0.999918	-1.40587	0.642214		0	0	0	0	0.0649488	0	0	0	0	0	0.0242748	0	1.22189	0.170864	0	2.93588
AT5G34900	AT5TE46970	ARNOLD3	DNA/MuDR	Chr5	TAIR10	transposable_element_gene	13214696	13219362	-				-2.213	0.650636					-0.66012	0.725672	0.999918	4.12855	0.115887	0.99992	0	0	0	0	0	0	0.0226937	0	0	0	0	0	0.317031	0.0665046	0.371645	0.271666
AT5G34895	AT5TE46970	ARNOLD3	DNA/MuDR	Chr5	TAIR10	transposable_element_gene	13209814	13211899	-				-0.0138356	0.995684		-3.21738	0.503465		-1.28088	0.593097	0.999918	0.891944	0.710728	0.99992	0	0	0	0	0	0.578314	0.538937	0	0	0	0.134802	0	0.650207	0	0	1.69902
AT5G34860	AT5TE46880	ATMU1	DNA/MuDR	Chr5	TAIR10	transposable_element	13181592	13184435	-				-4.61494	0.252412		2.12206	0.445463		-1.53036	0.560899	0.999918	1.2261	0.507446	0.99992	0	0	0	0	0	0	0.201044	0.105957	0.226747	0.0548292	0.0581128	0	0.432655	0	0	1.3431
AT5G34868	AT5TE46865	ATHAT1	DNA/HAT	Chr5	TAIR10	transposable_element	13177458	13179605	-				6.51448	0.0334788		-1.75085	0.718148		-0.422607	0.866734	0.999918	-0.780424	0.781984	0.99992	0	0	0	0	0	0.820716	0	0	0	0	0.0390208	0	0.691852	0	0	0.971013
AT5G34867	AT5TE46860	ATGP10	LTR/Gypsy	Chr5	TAIR10	transposable_element	13170367	13180947	+	-2.71446	0.578458		0.602326	0.769713		-1.41026	0.656112	0.999999	-0.872367	0.645003	0.999918	0.570978	0.690137	0.99992	0	0	0.0336763	0	0.0893932	0.182518	0.148253	0.0104826	0	0.0432523	0.106908	0	0.467556	0	0.0658683	0.834296
AT5G34866	AT5TE46855	ATHILA8B	LTR/Gypsy	Chr5	TAIR10	transposable_element	13166504	13169609	+	-6.98302	0.144897					-2.73635	0.570104		0.207264	0.955892	0.999918	0.228737	0.9385		0	0	0	1.45823	0	0	0	0	0	0	0.126409	0	0.483247	0	0.4333	0
AT5G34865	AT5TE46850	ATGP10	LTR/Gypsy	Chr5	TAIR10	transposable_element	13163078	13166501	+				-0.284731	0.953207								0.25056	0.93456		0	0	0	0	0	0.0708583	0	0.0775394	0	0	0	0	0	0	0	0
AT5G34864	AT5TE46840	ATGP10	LTR/Gypsy	Chr5	TAIR10	transposable_element	13157310	13170365	+	-2.24948	0.276752	0.798456	-4.02576	0.403002		0.62637	0.861324		1.05188	0.55536	0.999918	1.23307	0.455424	0.99992	0	1.02623	0.812348	3.18936	0	0	0.109589	0	0	0.0892108	0	0.0580206	1.12518	0.253527	0	0.686988
AT5G34863	AT5TE46805	ATCOPIA45	LTR/Copia	Chr5	TAIR10	transposable_element	13148932	13152793	+				2.10854	0.39543		0.705749	0.733201	0.999999	-0.961597	0.697773	0.999918	-0.266722	0.850474	0.99992	0	0	0	0	0.0150033	0.296825	0.0167101	0.0553406	0	0.236864	0.0801409	0.0665568	0.258467	0	0.0518128	0.520798
AT5G34862	AT5TE46800	ATHILA4	LTR/Gypsy	Chr5	TAIR10	transposable_element	13144716	13148925	-	-0.501484	0.818081	0.981223	0.472716	0.684751	0.999748	1.24318	0.338397	0.999999	-0.360178	0.698235	0.999918	0.176941	0.829848	0.99992	0.0193976	1.20614	0.832747	0.779569	0.263613	1.21907	0.805319	0.191875	0.179828	0.345629	0.12534	0.080082	3.78245	0.584615	1.0153	4.78608
AT5G34861	AT5TE46790	ATCOPIA35	LTR/Copia	Chr5	TAIR10	transposable_element	13141113	13142242	+	-3.68605	0.446011		0.0408285	0.991482		0.186379	0.970091		0.0621693	0.978442	0.999918	0.20023	0.902416	0.99992	0	0	0.977835	0	0	0.955902	0.834545	0	0	0	0.052107	0	2.28744	1.22272	1.74474	1.72254
AT5G34859	AT5TE46770	ATGP3	LTR/Gypsy	Chr5	TAIR10	transposable_element	13137349	13137876	+				2.09344	0.672479								-0.638955	0.8346		0	0	0	0	0	0.394402	0	0	0	0	0	0	0	0	0	0
AT5G34857	AT5TE46725	ATCOPIA35	LTR/Copia	Chr5	TAIR10	transposable_element	13128455	13131095	+				-1.444	0.763008		4.93225	0.308283		-2.91458	0.551348	0.999918	0.174537	0.953212		0	0	0	0	0	0.0905343	0.214571	0	0	0.31021	0	0	0	0	0	0.313025
AT5G34855	AT5TE46685	ATHILA4C	LTR/Gypsy	Chr5	TAIR10	transposable_element	13117932	13128453	-				4.49433	0.115617		0.186379	0.970091		2.65814	0.584796	0.999918	-3.54895	0.104852		0	0	0	0	0.341571	0.647866	0	0.0403408	0	0	0.0187452	0	0.283777	0	0	0
AT5G34856	AT5TE46685	ATHILA4C	LTR/Gypsy	Chr5	TAIR10	transposable_element_gene	13121990	13128286	-	-4.3599	0.0162563	0.231255	1.2075	0.401988	0.999748	0.248321	0.866249	0.999999	-1.52928	0.585695	0.999918	1.46585	0.197199	0.99992	0	0.230104	0.544749	3.26841	0.209334	0.912876	0.445362	0	0.0101997	0.363254	0.234075	0.0695038	1.43995	0	0.727612	3.48862
AT5G34854	AT5TE46670	ATCOPIA35	LTR/Copia	Chr5	TAIR10	transposable_element	13114535	13117644	+																0	0	0	0	0	0	0	0	0	0	0	0	0	0	0	0
AT5G34853	AT5TE46635	Unassigned	Unassigned	Chr5	TAIR10	transposable_element	13103678	13107090	+	-0.408346	0.59867	0.942425	0.15151	0.715358	0.999748	-0.108856	0.699335	0.999999	-0.0289456	0.943665	0.999918	0.118333	0.546286	0.99992	4.20505	6.06178	11.077	3.83135	6.35402	7.07723	6.72531	4.39354	5.62334	5.07361	5.18598	5.91435	8.46545	8.10971	9.99232	7.05807
AT5G34851	AT5TE46580	ATGP8	LTR/Gypsy	Chr5	TAIR10	transposable_element	13084911	13093500	+	0.428898	0.720371	0.964282	0.926976	0.165848	0.999748	0.0640247	0.866753	0.999999	-0.455323	0.434038	0.999918	-0.183261	0.612497	0.99992	2.36584	1.36489	0.69555	1.86763	1.05678	3.94105	1.49925	0.953207	1.73353	1.81137	1.69777	1.56112	2.08765	2.02358	2.30815	3.40342
AT5G34849	AT5TE46515	ATGP1	LTR/Gypsy	Chr5	TAIR10	transposable_element	13069104	13077139	+	6.51843	0.173676		-1.87083	0.417182		-2.01924	0.58556		0.513965	0.76999	0.999918	-0.410406	0.775157	0.99992	0	0.501165	0	0	0.0144548	0.0737746	0.148987	0.127738	0	0.0269134	0.0932652	0	1.04781	0	0.479784	0.271678
AT5G34840	AT5TE46425	VANDAL17	DNA/MuDR	Chr5	TAIR10	transposable_element	13054474	13056083	-				3.85568	0.292347		-1.46609	0.763146		-3.50171	0.4709	0.999918	-0.780292	0.790743		0	0	0	0	0	0.749017	0.0492863	0	0	0	0	0.0740716	0	0	0.429688	0
AT5G34847	AT5TE46385	ATHILA4	LTR/Gypsy	Chr5	TAIR10	transposable_element	13046905	13047545	+	-5.36415	0.263887		1.9947	0.594746		4.84394	0.317377		-1.54325	0.692092	0.999918	0.650831	0.716965	0.99992	0	0	2.85439	0	0.261356	0.894064	0.267456	0	0.78996	0	0	0	0.738099	0	0	2.33802
AT5G34842	AT5TE46280	ATHILA3	LTR/Gypsy	Chr5	TAIR10	transposable_element	13021860	13027035	+	-7.58664	0.0970332	0.543624	6.36226	0.0444543					0.756004	0.724258	0.999918	0.24897	0.920255	0.99992	0	0	0	1.09923	0	0.583336	0	0	0	0	0	0	0.894289	0	0.218606	0.341333
AT5G34841	AT5TE46260	ATHILA4	LTR/Gypsy	Chr5	TAIR10	transposable_element	13018512	13021845	+				-2.80041	0.563885					-0.743007	0.847519	0.999918	1.01527	0.730643		0	0	0	0	0	0	0.140149	0	0	0	0	0	0.318294	0	0.135703	0.420673
AT5G34837	AT5TE46220	ATIS112A	DNA/Harbinger	Chr5	TAIR10	transposable_element	13004467	13009799	+				3.17007	0.514993					0.471989	0.908121	0.999918	-1.58971	0.595902		0	0	0	0	0	0.225073	0	0	0	0	0	0	0	0.824359	0	0.584005
AT5G34838	AT5TE46220	ATIS112A	DNA/Harbinger	Chr5	TAIR10	transposable_element_gene	13008218	13009492	+	-5.18864	0.280045		-0.169845	0.948905		-0.409109	0.859435	0.999999	-0.824405	0.483777	0.999918	0.864087	0.466508	0.99992	0	0	0.856613	0	0.0476214	0.410771	0.328297	0.135134	0	0.467975	0.512859	0.0730948	2.05121	1.39335	2.68589	3.58014
AT5G34835	AT5TE46215	ATHILA6A	LTR/Gypsy	Chr5	TAIR10	transposable_element	12996438	13012738	+				3.17007	0.514993		-1.76844	0.715394		0.458847	0.891567	0.999918	-0.762559	0.673783		0	0	0	0	0	0.227931	0	0	0	0	0.0676724	0.0489383	0.511353	0.302734	0.188526	0.379829
AT5G34836	AT5TE46215	ATHILA6A	LTR/Gypsy	Chr5	TAIR10	transposable_element_gene	12998469	13001189	+				0.229041	0.915517		-3.11132	0.517796		-5.26391	0.0123442	0.999918	1.90464	0.30957	0.99992	0	0	0	0	0.537871	0	0.320175	0.0821149	0	0	0.0935682	0	0	0.0878455	1.02035	1.06841
AT5G34834	AT5TE46210	ATHILA8B	LTR/Gypsy	Chr5	TAIR10	transposable_element	12991095	12996437	+	3.22701	0.505648								1.45834	0.717132	0.999918	-2.38025	0.427334		0.0772165	0	0	0	0	0	0	0	0	0	0	0	0	0.387294	0	0.139483
AT5G34825	AT5TE46175	VANDAL20	DNA/MuDR	Chr5	TAIR10	transposable_element_gene	12979612	12981477	-				4.22073	0.381771		-1.95486	0.535016		0.216049	0.945881	0.999918	-0.306094	0.866567	0.99992	0	0	0	0	0.0631267	0.163596	0	0	0	0.0616132	0.0870805	0.120255	0.624768	0	0	0.5716
AT5G34820	AT5TE46175	VANDAL20	DNA/MuDR	Chr5	TAIR10	transposable_element_gene	12976650	12977309	-	5.0426	0.293753		1.36535	0.53017		-1.30205	0.750719		1.08906	0.712682	0.999918	-1.35347	0.246872	0.99992	0	1.40308	0	0	0.469381	1.72002	0.514736	0.288671	0.119967	0	0.0357285	0.315732	2.03188	0.428528	0	1.20054
AT5G34810	AT5TE46175	VANDAL20	DNA/MuDR	Chr5	TAIR10	transposable_element	12973924	12981780	-	-3.85256	0.425202		2.40037	0.618786		0.332714	0.808863	0.999999	0.0780911	0.973653	0.999918	-0.169357	0.893468	0.99992	0	0	0.73904	0	0.600494	0	0.102387	0	0.83515	1.60573	1.20567	0.627951	3.03081	0	2.10198	0.895524
AT5G34800	AT5TE46165	VANDAL20	DNA/MuDR	Chr5	TAIR10	transposable_element	12970322	12973859	-	-6.24379	0.192747		0.0221416	0.992006		-1.62343	0.0667571	0.999999	-1.09844	0.416776	0.999918	1.32665	0.183091	0.99992	0	0	1.05873	0	0.172545	0.447277	0.5579	0	0.463783	0.336418	0.99048	1.39922	0.568801	0.835793	1.86594	1.11563
AT5G34749	AT5TE46110	ATHILA	LTR/Gypsy	Chr5	TAIR10	transposable_element	12951062	12953749	+	-5.54409	0.248012		-2.213	0.650636		4.84394	0.317377		0.225457	0.952032	0.999918	0.720734	0.764682	0.99992	0	0	0	0.67476	0	0	0.0927416	0	0.263757	0	0	0	0.601259	0	0	0.541457
AT5G34728	AT5TE46105	ATLANTYS1	LTR/Gypsy	Chr5	TAIR10	transposable_element	12948319	12951060	+				2.3594	0.632295					-1.91653	0.701342	0.999918	-0.600468	0.844196		0	0	0	0	0.0535872	0	0	0	0	0	0	0	0	0	0.0792115	0
AT5G34707	AT5TE46100	ATHILA3	LTR/Gypsy	Chr5	TAIR10	transposable_element	12946020	12948318	-				1.63952	0.741773					-1.91653	0.701342	0.999918	-0.218314	0.943062		0	0	0	0	0.0414177	0	0	0	0	0	0	0	0	0	0.122797	0
AT5G34686	AT5TE46090	ATLANTYS1	LTR/Gypsy	Chr5	TAIR10	transposable_element	12940569	12944561	-				-0.507825	0.885896					0.481074	0.804381	0.999918	3.03144	0.146923	0.99992	0	0	0	0	0	0.273932	0.15011	0.200602	0	0	0	0	3.8257	0	0.15736	2.74965
AT5G34696	AT5TE46090	ATLANTYS1	LTR/Gypsy	Chr5	TAIR10	transposable_element_gene	12942903	12944561	-										-0.0211699	0.99646	0.999918	-0.951628	0.753693		0	0	0	0	0	0	0	0	0	0	0	0	0.206799	0	0	0.213544
AT5G34644	AT5TE46055	ATHILA3	LTR/Gypsy	Chr5	TAIR10	transposable_element	12933883	12935398	-																0	0	0	0	0	0	0	0	0	0	0	0	0	0	0	0
AT5G34480	AT5TE45925	ATGP8	LTR/Gypsy	Chr5	TAIR10	transposable_element	12897912	12902596	-										3.76766	0.205657	0.999918	-0.222627	0.941939		0	0	0	0	0	0	0	0	0	0	0	0	0.949989	0.112155	0	0.0825773
AT5G34460	AT5TE45920	HELITRON4	RC/Helitron	Chr5	TAIR10	transposable_element	12896678	12913435	+				3.91206	0.418487		4.33719	0.373093		2.8731	0.553921	0.999918	-3.38913	0.259341		0	0	0	0	1.07403	0	0	0	0	0.738972	0	0	1.43214	0	0	0
AT5G34500	AT5TE45920	HELITRON4	RC/Helitron	Chr5	TAIR10	transposable_element_gene	12902121	12903143	+				3.76536	0.43666					-0.468813	0.844952	0.999918	0.175636	0.951511	0.99992	0	0	0	0	0	0.314358	0	0	0	0	0	0	1.01108	0.510786	0	2.17467
AT5G34520	AT5TE45920	HELITRON4	RC/Helitron	Chr5	TAIR10	transposable_element_gene	12904125	12905684	+				0.64661	0.874881		-1.78603	0.712644		-1.792	0.628408	0.999918	0.951349	0.648957		0	0	0	0	0	0.264105	0.15622	0	0	0	0.0132277	0.0584497	0.223087	0	0	0.753734
AT5G34540	AT5TE45920	HELITRON4	RC/Helitron	Chr5	TAIR10	transposable_element_gene	12909116	12910041	+										-4.72182	0.300075	0.999918	3.13822	0.295607		0	0	0	0	0	0	0	0	0	0	0	0	0	0	0	1.39795
AT5G34450	AT5TE45905	HELITRON4	RC/Helitron	Chr5	TAIR10	transposable_element	12890714	12893944	+							-2.00919	0.678062		-1.91535	0.701522	0.999918	1.26391	0.677817		0	0	0	0	0	0	0	0	0	0	0.139115	0	0	0	0	0.197223
AT5G34394	AT5TE45540	ATENSPM5	DNA/En-Spm	Chr5	TAIR10	transposable_element	12838816	12840511	+	-1.26361	0.798923								-1.91535	0.701522	0.999918	0.495558	0.87105		0	0	0.038914	0	0	0	0	0	0	0	0	0	0	0	0	0.14783
AT5G34376	AT5TE45535	ATLANTYS1	LTR/Gypsy	Chr5	TAIR10	transposable_element	12837841	12838774	-										-3.9145	0.418531	0.999918	2.06758	0.494204		0	0	0	0	0	0	0	0	0	0	0	0	0	0	0	0.82132
AT5G34266	AT5TE45215	Unassigned	Unassigned	Chr5	TAIR10	transposable_element	12798682	12799635	-										1.76416	0.719873	0.999918	-1.34703	0.65925		0	0	0	0	0	0	0	0	0	0	0	0	0.219089	0	0	0
AT5G34174	AT5TE45210	ATENSPM5	DNA/En-Spm	Chr5	TAIR10	transposable_element	12796847	12798542	+																0	0	1.85913e-05	0	0	0	0	0	0	0	0	0	0	0	0	0.000267217
AT5G34082	AT5TE45205	ATLANTYS1	LTR/Gypsy	Chr5	TAIR10	transposable_element	12794996	12796805	-				-4.91946	0.238999		-3.07559	0.52267		-4.49942	0.350655	0.999918	4.19089	0.160597		0	0	0	0	0	0	0.416617	0	0	0	0	0.143476	0	0	0	0.541357
AT5G33990	AT5TE45200	ATHILA4	LTR/Gypsy	Chr5	TAIR10	transposable_element	12791825	12794995	-	-4.29586	0.127051	0.604658	0.334701	0.78474	0.999748	-0.692803	0.566139	0.999999	0.319858	0.69591	0.999918	0.116395	0.898767	0.99992	0	0.105685	0.153604	1.50155	0.257586	1.7585	1.3579	0.121019	0.084322	0.392888	0.359521	0.376342	4.40467	1.52224	1.35762	3.49762
AT5G33715	AT5TE45165	ATHILA8A	LTR/Gypsy	Chr5	TAIR10	transposable_element	12781917	12783620	-	-5.54409	0.248012		1.0245	0.778951		3.26245	0.510103		-2.21427	0.645451	0.999918	1.05549	0.62183	0.99992	0	0	0	2.27367	0	1.48351	0	0.698999	0	0.294818	0	0	0.163816	0	0	1.29502
AT5G33624	AT5TE45115	ATLANTYS1	LTR/Gypsy	Chr5	TAIR10	transposable_element	12769620	12776835	-	-4.20799	0.382766					6.35127	0.0658851	0.999999	-4.2364	0.380242	0.999918	0.141528	0.961635		0	0	0	0.0582157	0	0	0	0	0	0.145989	0	0	0	0	0	0.146621
AT5G33442	AT5TE45090	ATLANTYS1	LTR/Gypsy	Chr5	TAIR10	transposable_element	12754604	12764996	-	-6.75108	0.158806		3.74056	0.0553379	0.999748	-0.103839	0.974029		-2.48521	0.0887401	0.999918	0.877554	0.566162	0.99992	0	0	0	0.737216	0.0438756	1.40362	0	0.103151	0	0.0853003	0.0376628	0.0499362	0.566655	0	1.1015	2.48848
AT5G33533	AT5TE45090	ATLANTYS1	LTR/Gypsy	Chr5	TAIR10	transposable_element_gene	12758856	12766533	-	-3.85256	0.425202		0.733862	0.836946	0.999748	-1.78618	0.712621		-0.387645	0.734861	0.999918	0.173187	0.919132	0.99992	0	0	0.0493968	0	0	0.579527	0.32089	0.00685429	0	0	0.00249442	0.011773	1.49672	0.0301338	0.473822	1.58963
AT5G33438	AT5TE45080	ATHILA0_I	LTR/Gypsy	Chr5	TAIR10	transposable_element	12752508	12754476	-	6.59052	0.168938		5.36108	0.183835		0.780186	0.852471		-1.5808	0.472287	0.999918	-0.497868	0.794622	0.99992	0	1.14763	0	0	0	0.452201	0	0	0	0.113392	0	0.0663915	0.479273	0	0.305487	1.21469
AT5G33431	AT5TE45055	ATHILA0_I	LTR/Gypsy	Chr5	TAIR10	transposable_element	12739558	12744145	-	-4.13696	0.391028								-0.926133	0.845653	0.999918	1.38823	0.643186		0	0	0.459045	0	0	0	0	0	0	0	0	0	0.234736	0	0.472996	0
AT5G33428	AT5TE45010	ATENSPM7	DNA/En-Spm	Chr5	TAIR10	transposable_element	12720682	12728161	+				1.86431	0.436287								2.64511	0.379681		0	0	0	0	0	0.338774	0.0868161	0	0	0	0	0	0	0	0	0
AT5G33424	AT5TE45005	ATHILA3	LTR/Gypsy	Chr5	TAIR10	transposable_element	12710658	12720096	+	5.9341	0.215831		5.00448	0.055355		-1.91301	0.56165		-0.769322	0.71516	0.999918	-0.364016	0.826096	0.99992	0	0.643318	0	0	0.0786412	0.801102	0.0262862	0	0	0.0501345	0.141688	0.0195679	1.16173	0	0	2.08914
AT5G33427	AT5TE45005	ATHILA3	LTR/Gypsy	Chr5	TAIR10	transposable_element_gene	12715034	12716881	+	-5.79027	0.22741		0.830506	0.700308		1.67097	0.429601	0.999999	0.152729	0.917484	0.999918	-0.258458	0.836739	0.99992	0	0	0.858856	0	0	1.04683	0.472422	0.0601152	0	0.747134	0.175994	0.0486082	1.36783	0.795332	0.56625	1.42732
AT5G33422	AT5TE45000	ATENSPM5	DNA/En-Spm	Chr5	TAIR10	transposable_element	12706979	12710657	+				6.44038	0.0385271		-1.75085	0.718148		0.209901	0.944212	0.999918	-1.54253	0.579347	0.99992	0	0	0	0	0	0.679927	0	0	0	0	0.0357038	0	0.480507	0	0	0.415899
AT5G33420	AT5TE44960	HELITRON1	RC/Helitron	Chr5	TAIR10	transposable_element	12699447	12701576	-	-6.24379	0.192747		-0.588143	0.834472		3.98684	0.415115		-0.727569	0.691844	0.999918	1.02858	0.534165	0.99992	0	0	0.910173	0	0.024822	0.214559	0.329446	0	0.0285349	0.048316	0	0	0.899139	0.308746	0	2.07441
AT5G33415	AT5TE44945	HELITRON5	RC/Helitron	Chr5	TAIR10	transposable_element	12689463	12694797	-				-3.80299	0.429996					2.09724	0.668727	0.999918	0.652264	0.828627		0	0	0	0	0	0	0.0744082	0	0	0	0	0	0.0531712	0	0	0
AT5G33410	AT5TE44935	HELITRON1	RC/Helitron	Chr5	TAIR10	transposable_element	12687306	12689033	-										-2.91458	0.551348	0.999918	0.608513	0.841941		0	0	0	0	0	0	0	0	0	0	0	0	0	0	0	0.319068
AT5G33404	AT5TE44890	Unassigned	Unassigned	Chr5	TAIR10	transposable_element	12674828	12675080	+																0	0	0	0	0	0	0	0	0	0	0	0	0	0	0	0
AT5G33402	AT5TE44880	VANDAL3	DNA/MuDR	Chr5	TAIR10	transposable_element	12669951	12673355	+				-2.19446	0.390264		5.85259	0.0703347		-0.545878	0.728019	0.999918	0.589494	0.71527	0.99992	0	0	0	0	0.124689	0	0.433311	0.0938553	0.0860028	0.194165	0	0	1.0132	0.413716	0.147591	2.01044
AT5G33388	AT5TE44770	ATHILA2	LTR/Gypsy	Chr5	TAIR10	transposable_element_gene	12641507	12644260	+										3.47384	0.472086	0.999918	-1.55183	0.610794		0	0	0	0	0	0	0	0	0	0	0	0	0	0.296371	0	0
AT5G33389	AT5TE44770	ATHILA2	LTR/Gypsy	Chr5	TAIR10	transposable_element_gene	12645572	12647476	+										3.89758	0.418662	0.999918	-2.50144	0.408395		0	0	0	0	0	0	0	0	0	0	0	0	0	0.513168	0	0
AT5G33387	AT5TE44770	ATHILA2	LTR/Gypsy	Chr5	TAIR10	transposable_element	12639602	12650823	+																0	0	0	0	0	0	0	0	0	0	0	0	0	0	0	0
AT5G33391	AT5TE44770	ATHILA2	LTR/Gypsy	Chr5	TAIR10	transposable_element_gene	12649194	12649796	+																0	0	0	0	0	0	0	0	0	0	0	0	0	0	0	0
AT5G33385	AT5TE44750	ATHILA3	LTR/Gypsy	Chr5	TAIR10	transposable_element	12631168	12636386	-				4.5108	0.349179								-2.60024	0.389707		0	0	0	0	0	0.18438	0	0	0	0	0	0	0	0	0	0
AT5G33384	AT5TE44740	ATHILA5	LTR/Gypsy	Chr5	TAIR10	transposable_element	12628823	12630499	-				3.76536	0.43666		-1.75085	0.718148		-1.01692	0.6406	0.999918	0.749885	0.757172	0.99992	0	0	0	0	0	0.18888	0	0	0	0	0.0600561	0	0.765548	0	0.696729	0.977037
AT5G33383	AT5TE44730	ATHILA3	LTR/Gypsy	Chr5	TAIR10	transposable_element	12623692	12628771	-				3.17007	0.514993					0.798281	0.861198	0.999918	-2.05395	0.494468		0	0	0	0	0	0.0950349	0	0	0	0	0	0	0.264451	0	0	0.163122
AT5G33382	AT5TE44715	ATCOPIA88	LTR/Copia	Chr5	TAIR10	transposable_element	12616214	12621590	+	-1.41481	0.0837533	0.51393	0.0306306	0.987119		-0.390351	0.740491	0.999999	-0.30442	0.780448	0.999918	-0.074472	0.927081	0.99992	2.62467	2.69815	4.40779	8.7725	0.225762	0.0411327	0.0727614	0.167228	0.108543	0.184026	0.186823	0.179517	1.22179	0.294246	0.595439	1.34844
AT5G33380	AT5TE44670	ATLANTYS2	LTR/Gypsy	Chr5	TAIR10	transposable_element	12607213	12608479	-	-5.18864	0.280045		-1.19581	0.810487		1.04793	0.777279		-5.38027	0.111752	0.999918	3.66638	0.0280045	0.99992	0	0	2.39195	0	0	0	0.127241	0	0	0.503735	0.0445919	0.196979	0	0	2.62092	1.48373
AT5G33365	AT5TE44645	ATLINE1A	LINE/L1	Chr5	TAIR10	transposable_element	12602107	12602464	-				3.17007	0.514993		0.186379	0.970091		-0.170939	0.913115	0.999918	1.6426	0.459573	0.99992	0	0	0	0	0	0.818191	0	0	0	0	0.0894541	0	9.51148	4.28403	3.70823	12.3155
AT5G33360	AT5TE44640	ATLINE1_1	LINE/L1	Chr5	TAIR10	transposable_element	12601006	12601727	+				4.77558	0.31299		1.95401	0.691626		3.45034	0.475169	0.999918	-3.48523	0.120123		0	0	0	0	0	1.32656	0	0	0	0.26718	0.0694379	0	0.982335	0.566314	0	0
AT5G33315	AT5TE44570	ATCOPIA28	LTR/Copia	Chr5	TAIR10	transposable_element	12582824	12583708	+										-0.108264	0.980655	0.999918	-0.775195	0.797289		0	0	0	0	0	0	0	0	0	0	0	0	0.69193	0	0	0.811174
AT5G33303	AT5TE44540	ATCOPIA30	LTR/Copia	Chr5	TAIR10	transposable_element	12569605	12570941	+				4.6568	0.292346		-2.02716	0.675304		-0.903866	0.849313	0.999918	-0.68517	0.738984		0	0	0	0	0.0589983	0.508369	0	0	0	0	0.0824141	0.0455096	0.242999	0	0	0.527474
AT5G33270	AT5TE44415	HARBINGER	DNA/Harbinger	Chr5	TAIR10	transposable_element	12540559	12544395	+				-4.54088	0.327352					-4.00968	0.134111	0.999918	4.35953	0.0901117	0.99992	0	0	0	0	0	0	0.505218	0	0	0	0	0	0	0.239928	0.624012	1.63601
AT5G33259	AT5TE44380	Unassigned	Unassigned	Chr5	TAIR10	transposable_element	12532646	12533260	-																0	0	0	0	0	0	0	0	0	0	0	0	0	0	0	0
AT5G33256	AT5TE44370	ATHILA2	LTR/Gypsy	Chr5	TAIR10	transposable_element	12523240	12531276	-				-1.18535	0.740963		0.186379	0.970091					1.03656	0.728708		0	0	0	0	0.0495014	0	0.0971805	0	0	0	0.00338093	0	0	0	0	0
AT5G33257	AT5TE44370	ATHILA2	LTR/Gypsy	Chr5	TAIR10	transposable_element_gene	12530545	12531174	-										-1.91535	0.701522	0.999918	0.140681	0.963291		0	0	0	0	0	0	0	0	0	0	0	0	0	0	0	0.317129
AT5G33255	AT5TE44355	ATHILA2	LTR/Gypsy	Chr5	TAIR10	transposable_element_gene	12520677	12522492	-				4.53607	0.317506					-3.49949	0.471192	0.999918	-1.20622	0.688281		0	0	0	0	0.0649805	0.247616	0	0	0	0	0	0	0	0	0	0.293545
AT5G33254	AT5TE44355	ATHILA2	LTR/Gypsy	Chr5	TAIR10	transposable_element	12517297	12522612	-				-2.213	0.650636		-0.449789	0.924796		-0.712562	0.801275	0.999918	3.62323	0.114688		0	0	0	0	0	0	0.137913	0	0.0793081	0	0.0236428	0.104489	1.277	0	0	2.11996
AT5G33252	AT5TE44310	ATGP1	LTR/Gypsy	Chr5	TAIR10	transposable_element	12500668	12508922	+	-0.803758	0.861251		-0.886792	0.694591					-1.40055	0.466838	0.999918	1.17986	0.44831	0.99992	0	0.138122	0.278211	0	0.0367737	0.152701	0.307798	0	0	0	0	0	0.0443135	0.286542	0.0378352	0.81525
AT5G33237	AT5TE44255	ATHILA4C	LTR/Gypsy	Chr5	TAIR10	transposable_element	12487947	12490430	-				0.470636	0.850158		-3.14893	0.478975		4.49722	0.29045	0.999918	-0.997619	0.63202	0.99992	0	0	0	0	0.0776303	1.469	1.0318	0	0	0	0.191233	0.181039	1.86569	0	0	0
AT5G33232	AT5TE44235	VANDAL6	DNA/MuDR	Chr5	TAIR10	transposable_element_gene	12479274	12481736	-	-6.9784	0.145165		-0.682184	0.631935	0.999748	-0.518263	0.723391	0.999999	-2.30507	0.0388214	0.999918	1.93107	0.0875962	0.99992	0	0	1.43697	0	0.206736	0.590937	1.00761	0.188584	0.10819	0.253164	0.357683	0.165576	1.61736	0	2.99105	5.67023
AT5G33230	AT5TE44235	VANDAL6	DNA/MuDR	Chr5	TAIR10	transposable_element	12476731	12482338	-				1.63952	0.741773					-2.91458	0.551348	0.999918	0.247914	0.93525		0	0	0	0	0.15683	0	0	0	0	0	0	0	0	0	0	0.93753
AT5G33226	AT5TE44225	ATHILA6A	LTR/Gypsy	Chr5	TAIR10	transposable_element	12473154	12476441	-	-5.18864	0.280045		3.33588	0.492456		-1.55972	0.614636	0.999999	-4.2198	0.104305	0.999918	2.647	0.131762	0.99992	0	0	0.326897	0	0.0785379	0	0	0	0	0.0767652	0.196517	0	0	0.078964	0.80664	0.190163
AT5G33223	AT5TE44205	ATHILA2	LTR/Gypsy	Chr5	TAIR10	transposable_element	12468919	12472568	-																0	0	0	0	0	0	0	0	0	0	0	0	0	0	0	0
AT5G33220	AT5TE44200	VANDAL6	DNA/MuDR	Chr5	TAIR10	transposable_element	12466485	12468918	-				-4.54088	0.327352					-0.669916	0.889291	0.999918	2.05755	0.492128		0	0	0	0	0	0	0.2005	0	0	0	0	0	0.0725958	0	0	0.126236
AT5G33204	AT5TE44185	ATHILA4C	LTR/Gypsy	Chr5	TAIR10	transposable_element_gene	12457549	12461543	-				1.46612	0.593705		0.995683	0.784389		0.731785	0.52913	0.999918	-0.79303	0.664414	0.99992	0	0	0	0	0	0.356337	0.116368	0	0	0.0828528	0.0393816	0	2.16544	0.353214	0.378265	1.17979
AT5G33202	AT5TE44185	ATHILA4C	LTR/Gypsy	Chr5	TAIR10	transposable_element	12453371	12461667	-	-5.5206	0.250045		-0.0718459	0.974568		-3.6555	0.434642		-0.352418	0.810678	0.999918	0.629512	0.67803	0.99992	0	0	0.964979	0	0	0.885653	0.742549	0.121211	0	0	0.281632	0	1.98572	0.713721	0.634086	2.93322
AT5G33200	AT5TE44180	HELITRON3	RC/Helitron	Chr5	TAIR10	transposable_element	12451573	12453370	-	-9.24478	0.000378064	0.0222724	-0.118687	0.940185	0.999748	0.638108	0.733531	0.999999	-0.930684	0.39862	0.999918	1.38361	0.227825	0.99992	0	0	0.366791	3.27756	0.0231445	0.879187	0.72852	0.174634	0	0.505118	0.242116	0.070401	2.10028	0.201041	0.989871	3.65786
AT5G33150	AT5TE44070	ATHILA2	LTR/Gypsy	Chr5	TAIR10	transposable_element	12432747	12436388	+				-2.95073	0.448416		0.186379	0.970091		-4.49275	0.306751	0.999918	3.49706	0.125649		0	0	0	0	0	0.153701	0.692611	0	0	0	0.0234999	0	0	0	0.205635	0.88896
AT5G33100	AT5TE44055	ATHILA2	LTR/Gypsy	Chr5	TAIR10	transposable_element	12427466	12432153	+				-0.900844	0.81893					-0.657459	0.891333	0.999918	0.722727	0.72559		0	0	0	0	0	0.350916	0.309458	0.280924	0	0	0	0	0.355516	0	0.312624	0.292263
AT5G33125	AT5TE44055	ATHILA2	LTR/Gypsy	Chr5	TAIR10	transposable_element_gene	12429428	12433051	+	-10.4623	1.71326e-06	0.000341649	0.197801	0.912874	0.999748	-0.605194	0.664077	0.999999	-0.742902	0.547332	0.999918	1.9647	0.0323631	0.99992	0	0	0.587108	6.53973	0.0312033	0.44026	0.285428	0.0890683	0.0383132	0.297096	0.291239	0.208025	1.99632	0.0664937	0.591306	2.9945
AT5G33050	AT5TE43980	ATHILA6A	LTR/Gypsy	Chr5	TAIR10	transposable_element	12403540	12415223	+	-5.41821	0.259045		2.70672	0.207242	0.999748	0.854311	0.862104		-0.715911	0.698528	0.999918	-0.360813	0.839635	0.99992	0	0	0.179128	0	0	0.570812	0.0827985	0	0.0100623	0	0.00621492	0	0.349483	0	0.221479	0.370698
AT5G33025	AT5TE43975	ATHILA6A	LTR/Gypsy	Chr5	TAIR10	transposable_element_gene	12398111	12400792	+	-2.13573	0.645656		0.675957	0.776732		5.73985	0.0835014		0.230949	0.904849	0.999918	-0.298465	0.8179	0.99992	0	0.0826066	0.426996	0	0.0861455	0.382684	0.264548	0	0.0988619	0.135639	0	0	1.00002	0.0891894	0.0639323	0.878535
AT5G33000	AT5TE43975	ATHILA6A	LTR/Gypsy	Chr5	TAIR10	transposable_element	12396084	12403525	+							2.17839	0.497508		-3.9145	0.418531	0.999918	1.1629	0.636468		0	0	0	0	0	0	0	0	0.124164	0.368848	0.0404349	0.0816762	0	0	0	1.15892
AT5G32975	AT5TE43950	Unassigned	Unassigned	Chr5	TAIR10	transposable_element	12391786	12393114	+							4.33719	0.373093		-0.536039	0.897531	0.999918	-0.432581	0.88469		0	0	0	0	0	0	0	0	0	0.178714	0	0	0.351611	0	0	0.54279
AT5G32925	AT5TE43940	ATENSPM6	DNA/En-Spm	Chr5	TAIR10	transposable_element	12381357	12389681	+																0	0	0	0	0	0	0	0	0	0	0	0	0	0	0	0
AT5G32950	AT5TE43940	ATENSPM6	DNA/En-Spm	Chr5	TAIR10	transposable_element_gene	12386481	12388874	+							-3.81655	0.399464					2.14214	0.478548		0	0	0	0	0	0	0	0	0	0	0	0.1777	0	0	0	0
AT5G32875	AT5TE43905	ATHILA8B	LTR/Gypsy	Chr5	TAIR10	transposable_element	12367496	12370253	-																0	0	0	0	0	0	0	0	0	0	0	0	0	0	0	0
AT5G32850	AT5TE43885	ATHILA6B	LTR/Gypsy	Chr5	TAIR10	transposable_element	12361417	12363541	+																0	0	0	0	0	0	0	0	0	0	0	0	0	0	0	0
AT5G32825	AT5TE43855	ATENSPM3	DNA/En-Spm	Chr5	TAIR10	transposable_element	12353643	12361416	-																0	0	0	0	0	0	0	0	0	0	0	0	0	0	0	0
AT5G32775	AT5TE43825	ATHILA2	LTR/Gypsy	Chr5	TAIR10	transposable_element	12347387	12350574	-																0	0	0	0	0	0	0	0	0	0	0	0	0	0	0	0
AT5G32726	AT5TE43815	ATHILA2	LTR/Gypsy	Chr5	TAIR10	transposable_element	12338677	12342939	-							3.54976	0.471455					-1.02058	0.738637		0	0	0	0	0	0	0	0	0.0766855	0	0	0	0	0	0	0
AT5G32678	AT5TE43765	ATHILA	LTR/Gypsy	Chr5	TAIR10	transposable_element	12325998	12330014	+				-0.858371	0.858494		5.51909	0.188611		0.327946	0.946846	0.999918	-1.37613	0.564487		0	0	0	0	0	0.0356634	0	0.0581587	0.189231	0	0	0	0.0678302	0	0	0.0615597
AT5G32654	AT5TE43730	ATHILA4	LTR/Gypsy	Chr5	TAIR10	transposable_element	12318442	12321622	-	0.593888	0.885023		1.57775	0.200843	0.999748	1.55128	0.233906	0.999999	0.201654	0.837761	0.999918	-0.622199	0.522427	0.99992	0	0.681036	0.527504	0	0.216522	1.42308	0.326069	0.182421	0.111144	0.869802	0.26277	0.0649908	4.10456	0.334535	1.47781	2.50559
AT5G32630	AT5TE43705	HELITRON5	RC/Helitron	Chr5	TAIR10	transposable_element	12307822	12315770	-				1.98366	0.472393		2.25384	0.487127		-0.75661	0.613953	0.999918	-2.54662	0.0997029	0.99992	0	0	0	0	0	0.325096	0.0766828	0	0.0143036	0.0727473	0	0.0189242	0.671318	0.155084	0.0738349	1.38365
AT5G32628	AT5TE43680	VANDAL4	DNA/MuDR	Chr5	TAIR10	transposable_element	12300612	12302014	-	1.38422	0.781344		0.636363	0.893535		-1.03141	0.833036		-3.49949	0.471192	0.999918	1.36683	0.56176		0	0.0494393	0	0	0	0.18781	0.111731	0	0	0	0.0571795	0	0	0	0	0.475505
AT5G32626	AT5TE43670	ATHILA4	LTR/Gypsy	Chr5	TAIR10	transposable_element	12297595	12300585	-							3.26245	0.510103		-4.91447	0.254855	0.999918	2.96377	0.322752		0	0	0	0	0	0	0	0	0	0.0775663	0	0	0	0	0	0.85345
AT5G32624	AT5TE43665	ATHILA6A	LTR/Gypsy	Chr5	TAIR10	transposable_element_gene	12292463	12294049	+	-6.54883	0.171746		1.14722	0.679304		-0.823859	0.812885		-0.873847	0.763049	0.999918	1.24096	0.298393	0.99992	0	0	0	1.10955	0.187696	0.261883	0.115016	0.0708531	0.0868861	0	0.0398829	0.116728	0.457047	0	0.225553	0.725899
AT5G32622	AT5TE43665	ATHILA6A	LTR/Gypsy	Chr5	TAIR10	transposable_element	12289069	12297594	+	-4.57816	0.341501		-0.0245904	0.992789		-0.595889	0.86058		-3.02512	0.372145	0.999918	1.26557	0.37204	0.99992	0	0	0.374775	0	0.0378247	0.404845	0.386123	0	0.168165	0	0	0.221798	0.0847289	0	0.20119	0.54289
AT5G32625	AT5TE43640	ATHILA3	LTR/Gypsy	Chr5	TAIR10	transposable_element	12284433	12285827	-	-1.26361	0.798923		3.26323	0.43659					-4.72182	0.300075	0.999918	0.719862	0.807512		0	0	0.033849	0	0	0.450105	0.0444009	0	0	0	0	0	0	0	0	0.907421
AT5G32623	AT5TE43625	ATHILA5	LTR/Gypsy	Chr5	TAIR10	transposable_element	12282237	12283801	-				-3.53943	0.463272					-1.91535	0.701522	0.999918	2.10955	0.485359		0	0	0	0	0	0	0.17429	0	0	0	0	0	0	0	0	0.10825
AT5G32620	AT5TE43580	ATIS112A	DNA/Harbinger	Chr5	TAIR10	transposable_element	12269311	12272892	+	4.64917	0.333609		2.78556	0.128093	0.999748	-0.45981	0.824419	0.999999	0.806693	0.585593	0.999918	-1.14804	0.365939	0.99992	0.599993	0	0	0	0.6073	3.48626	0.551652	0	0	0.93586	1.06393	0.156733	5.97424	0.851823	3.25256	0.718694
AT5G32605	AT5TE43540	ATHILA8A	LTR/Gypsy	Chr5	TAIR10	transposable_element	12254699	12257795	-							4.02828	0.289639		0.137729	0.947877	0.999918	1.88135	0.510763		0	0	0	0	0	0	0	0	0	0.27455	0.0121274	0	1.42987	0	0.831712	0.52371
AT5G32600	AT5TE43520	ATLANTYS2	LTR/Gypsy	Chr5	TAIR10	transposable_element_gene	12249699	12251643	-	2.63662	0.588975		1.39017	0.729658		0.237526	0.951857		-0.377918	0.853576	0.999918	-0.0156581	0.991984	0.99992	0.0666374	0	0	0	0	0.260934	0.0925176	0	0	0.117844	0.0936822	0	0.796803	0.12546	0.178695	1.08147
AT5G32598	AT5TE43520	ATLANTYS2	LTR/Gypsy	Chr5	TAIR10	transposable_element	12245020	12252307	+				0.698783	0.8785	0.999748	-0.719087	0.875404	0.999999	-0.0924742	0.922002	0.999918	0.00977054	0.995742	0.99992	0	0	0	0	0	0.973688	0.56885	0	0	0.224421	0.36102	0	2.42094	0.518402	0.759194	2.51601
AT5G32593	AT5TE43460	ATCOPIA43	LTR/Copia	Chr5	TAIR10	transposable_element	12232289	12235445	+							3.26245	0.510103		-1.91535	0.701522	0.999918	-0.221832	0.942146		0	0	0	0	0	0	0	0	0	0.0374098	0	0	0	0	0	0.0575115
AT5G32592	AT5TE43450	ATHILA6B	LTR/Gypsy	Chr5	TAIR10	transposable_element	12227328	12238088	-	-7.5042	0.0420111	0.374061	-0.601646	0.746692		1.39595	0.562046	0.999999	-1.27468	0.440257	0.999918	1.40628	0.191819	0.99992	0	0	0.450762	0.589447	0.0836938	0.185195	0.249708	0.117741	0	0.212729	0.0544956	0.0240923	0.667482	0	0.380494	1.33992
AT5G32595	AT5TE43450	ATHILA6B	LTR/Gypsy	Chr5	TAIR10	transposable_element_gene	12236347	12238106	-	-5.98193	0.212249					3.26245	0.510103		-3.49843	0.471332	0.999918	0.774262	0.799271		0	0	1.02723	0	0	0	0	0	0	0.0670082	0	0	0	0	0.0994518	0.217133
AT5G32591	AT5TE43435	ATHILA6A	LTR/Gypsy	Chr5	TAIR10	transposable_element	12225103	12227283	-				-1.19581	0.810487					-5.0867	0.216569	0.999918	3.54065	0.237002		0	0	0	0	0	0	0.0400527	0	0	0	0	0	0	0	1.04596	0
AT5G32576	AT5TE43400	ATHILA2	LTR/Gypsy	Chr5	TAIR10	transposable_element	12210585	12214142	-										-0.643762	0.896592	0.999918	-0.226986	0.940805		0	0	0	0	0	0	0	0	0	0	0	0	0.131928	0	0	0.349476
AT5G32572	AT5TE43395	ATLANTYS1	LTR/Gypsy	Chr5	TAIR10	transposable_element	12210173	12210573	-																0	0	0	0	0	0	0	0	0	0	0	0	0	0	0	0
AT5G32563	AT5TE43385	ATENSPM9	DNA/En-Spm	Chr5	TAIR10	transposable_element	12199587	12207543	+	-8.03668	0.0515623	0.409814	3.76536	0.43666					1.69019	0.557649	0.999918	0.79592	0.791687		0	0	0	1.19184	0	0.0880246	0	0	0	0	0	0	0.539987	0	0.163455	0
AT5G32566	AT5TE43385	ATENSPM9	DNA/En-Spm	Chr5	TAIR10	transposable_element_gene	12204733	12206865	+	-1.0011	0.830125					-2.90049	0.545017		-5.9145	0.0757874	0.999918	3.58897	0.108059	0.99992	0.0905981	0	0	0.141441	0	0	0	0	0	0	0.0664143	0.0416658	0	0	0	1.32243
AT5G32520	AT5TE43360	ATLANTYS2	LTR/Gypsy	Chr5	TAIR10	transposable_element	12188881	12194390	-				-0.88644	0.855396		2.82167	0.570698		1.439	0.766867	0.999918	-1.12928	0.643836		0	0	0	0	0.0227311	0	0.0464119	0	0.0267808	0	0	0	0.17582	0	0	0.0678518
AT5G32525	AT5TE43360	ATLANTYS2	LTR/Gypsy	Chr5	TAIR10	transposable_element_gene	12192828	12193774	-																0	0	0	0	0	0	0	0	0	0	0	0	0	0	0	0
AT5G32518	AT5TE43345	ATGP1	LTR/Gypsy	Chr5	TAIR10	transposable_element	12177851	12182967	+	-5.98114	0.142453	0.630989	-1.25484	0.685068		0.407496	0.918978		0.427875	0.845897	0.999918	1.11598	0.45427	0.99992	0.0205354	0	0	1.09031	0	0.101944	0.0593267	0.15781	0	0.0724541	0.0513255	0	0.861401	0	0.0739902	0.618368
AT5G32521	AT5TE43325	ATENSPM7	DNA/En-Spm	Chr5	TAIR10	transposable_element	12170406	12176175	-				2.09344	0.672479		0.186379	0.970091		0.627348	0.859131	0.999918	-1.31175	0.590896		0	0	0	0	0	0.0162033	0	0	0	0	0.00351216	0	0.0482157	0.077188	0	0.0860848
AT5G32516	AT5TE43315	ATHILA	LTR/Gypsy	Chr5	TAIR10	transposable_element	12165095	12170358	+	-5.21979	0.277128		3.85825	0.291888		0.186379	0.970091		0.0031483	0.999106	0.999918	-0.124595	0.949187	0.99992	0	0	0	0.370732	0	0.477425	0.046955	0	0	0	0.0115793	0	0.613564	0	0.124841	0.531052
AT5G32514	AT5TE43300	ATHILA7	LTR/Gypsy	Chr5	TAIR10	transposable_element	12160421	12164392	+	-7.1557	0.0775186		0.836873	0.485462	0.999748	0.89396	0.611871	0.999999	-1.5063	0.164209	0.999918	-0.640322	0.506188	0.99992	0	0	0.41774	0.390616	0.303504	1.20748	0.671309	0.109891	0.0682928	0.198511	0.0215454	0.124213	1.91284	0.246718	0.423165	5.9713
AT5G32513	AT5TE43275	ATHILA6A	LTR/Gypsy	Chr5	TAIR10	transposable_element	12151734	12160420	+	-7.65539	0.0888278	0.524411	1.74618	0.719619		0.73027	0.877565		-0.384901	0.854656	0.999918	1.8338	0.239909	0.99992	0	0	0	1.22876	0	0.0677715	0	0.0184139	0	0.038051	0.00671978	0.0148497	0.425116	0.0810791	0.290584	0.425813
AT5G32519	AT5TE43270	ATHILA6B	LTR/Gypsy	Chr5	TAIR10	transposable_element	12151116	12151733	+																0	0	0	0	0	0	0	0	0	0	0	0	0	0	0	0
AT5G32511	AT5TE43260	ATHILA6A	LTR/Gypsy	Chr5	TAIR10	transposable_element_gene	12142711	12144657	-	1.59777	0.748024		0.947922	0.693461		-1.07391	0.772669		-0.750075	0.610494	0.999918	0.332466	0.808233	0.99992	0.0409906	0	0	0	0	0.695971	0.218061	0.123929	0	0.0595901	0.0222388	0.0992768	1.05143	0.401095	1.11983	1.33726
AT5G32512	AT5TE43260	ATHILA6A	LTR/Gypsy	Chr5	TAIR10	transposable_element_gene	12146025	12148775	-	8.26778	0.0339506	0.341745	0.931124	0.715698		0.0576624	0.980242	0.999999	-0.0616752	0.963149	0.999918	-0.977204	0.470877	0.99992	2.26306	0	0	0	0	0.443669	0.189956	0.0204374	0	0.214491	0.108647	0.083324	1.48022	0.411002	0.365158	1.66342
AT5G32517	AT5TE43260	ATHILA6A	LTR/Gypsy	Chr5	TAIR10	transposable_element_gene	12150099	12151013	-				1.03452	0.745594		1.13064	0.674588	0.999999	-1.31852	0.526425	0.999918	0.469868	0.760592	0.99992	0	0	0	0	0.0707223	0.724264	0.349973	0	0	0.728157	0.243511	0.0591937	1.43772	0	1.60208	2.2433
AT5G32515	AT5TE43260	ATHILA6A	LTR/Gypsy	Chr5	TAIR10	transposable_element_gene	12140385	12140969	-										-2.02656	0.670935	0.999918	1.3116	0.664405		0	0	0	0	0	0	0	0	0	0	0	0	0.243479	0	0	1.38691
AT5G32510	AT5TE43260	ATHILA6A	LTR/Gypsy	Chr5	TAIR10	transposable_element	12138054	12150833	-																0	0	0	0	0	0	0	0	0	0	0	0	0	0	0	0
AT5G32495	AT5TE43255	ATHILA2	LTR/Gypsy	Chr5	TAIR10	transposable_element_gene	12131937	12133832	-				-2.4767	0.60558					3.10393	0.270056	0.999918	2.27582	0.449771		0	0	0	0	0.0310322	0	0.196497	0	0	0	0	0	1.54164	0	0	0.189241
AT5G32505	AT5TE43255	ATHILA2	LTR/Gypsy	Chr5	TAIR10	transposable_element_gene	12135292	12137910	-	-8.79959	0.0130545	0.203557	0.335132	0.80278	0.999748	1.90474	0.432182	0.999999	-0.184979	0.85331	0.999918	0.673362	0.606881	0.99992	0	0	0	3.05877	0.139211	1.52533	1.0206	0.207169	0.0554162	0.261794	0.0752642	0	3.33683	0.694118	1.15421	3.63955
AT5G32490	AT5TE43255	ATHILA2	LTR/Gypsy	Chr5	TAIR10	transposable_element	12128971	12138053	-				-0.139746	0.964394								0.108429	0.971018		0	0	0	0	0.256429	0.349983	0.668393	0	0	0	0	0	0	0	0	0
AT5G32489	AT5TE43240	ATHILA2	LTR/Gypsy	Chr5	TAIR10	transposable_element_gene	12125630	12126732	-							3.26245	0.510103		1.37626	0.780123	0.999918	-1.38075	0.65118		0	0	0	0	0	0	0	0	0	0.120339	0	0	0.14961	0	0	0
AT5G32488	AT5TE43240	ATHILA2	LTR/Gypsy	Chr5	TAIR10	transposable_element	12124644	12128903	-	4.23268	0.379506											-2.05005	0.499573		0.456109	0	0	0	0	0	0	0	0	0	0	0	0	0	0	0
AT5G32486	AT5TE43235	ATHILA	LTR/Gypsy	Chr5	TAIR10	transposable_element	12121705	12124643	+				1.63952	0.741773					-3.49949	0.471192	0.999918	0.780584	0.797652		0	0	0	0	0.0750184	0	0	0	0	0	0	0	0	0	0	0.53029
AT5G32482	AT5TE43215	ATCOPIA27	LTR/Copia	Chr5	TAIR10	transposable_element	12113658	12120134	+				3.14953	0.517744		4.33719	0.373093		2.09724	0.668727	0.999918	-2.87849	0.339913		0	0	0	0	0	0.212435	0	0.0156642	0	0.22048	0	0	0.265527	0	0	0
AT5G32484	AT5TE43215	ATCOPIA27	LTR/Copia	Chr5	TAIR10	transposable_element_gene	12116158	12119634	+										3.50809	0.467631	0.999918	-2.72041	0.367687		0	0	0	0	0	0	0.00752837	0	0	0	0	0	0.201494	0	0	0
AT5G32485	AT5TE43205	ATGP1	LTR/Gypsy	Chr5	TAIR10	transposable_element	12112786	12113509	+							4.93225	0.308283		0.684759	0.888855	0.999918	-2.27102	0.451696		0	0	0	0	0	0	0	0	0	0.506705	0	0	0.378173	0	0	0.252375
AT5G32475	AT5TE43190	ATHILA2	LTR/Gypsy	Chr5	TAIR10	transposable_element_gene	12102512	12104578	-	-4.53462	0.346198		4.18567	0.385837		-2.99683	0.5335		-3.97623	0.223754	0.999918	2.10615	0.306532	0.99992	0	0	0	0.202221	0	0.219373	0	0	0	0	0.119975	0	0.0340404	0	0.085943	0.795153
AT5G32473	AT5TE43190	ATHILA2	LTR/Gypsy	Chr5	TAIR10	transposable_element	12099737	12112785	-	-8.72155	0.015296	0.223336	-3.04436	0.529537		0.186379	0.970091		-0.579008	0.822339	0.999918	3.51719	0.122502		0	0	0	5.40863	0	0	0	0.136839	0	0	0.0159223	0	0.767863	0	0.276628	0.920075
AT5G32483	AT5TE43190	ATHILA2	LTR/Gypsy	Chr5	TAIR10	transposable_element_gene	12111919	12112694	-				-0.445501	0.926662		3.26245	0.510103		2.65814	0.584796	0.999918	-1.74672	0.551433		0	0	0	0	0	0.152127	0.170398	0	0	0.166008	0	0	0.573536	0	0	0
AT5G32436	AT5TE43075	ATHILA4C	LTR/Gypsy	Chr5	TAIR10	transposable_element	12072630	12073934	-										0.313165	0.94924	0.999918	-0.223763	0.941644		0	0	0	0	0	0	0	0	0	0	0	0	0	0.191828	0	0.136934
AT5G32434	AT5TE43060	ATHILA2	LTR/Gypsy	Chr5	TAIR10	transposable_element	12069820	12071485	-																0	0	0	0	0	0	0	0	0	0	0	0	0	0	0	0
AT5G32433	AT5TE43045	ATGP7	LTR/Gypsy	Chr5	TAIR10	transposable_element	12066472	12069079	-																0	0	0	0	0	0	0	0	0	0	0	0	0	0	0	0
AT5G32431	AT5TE42985	ATHILA6B	LTR/Gypsy	Chr5	TAIR10	transposable_element	12048552	12050505	-				-2.63075	0.588383		2.82167	0.570698		-2.42748	0.532032	0.999918	1.97413	0.493199		0	0	0	0	0	0	0	0.276605	0.107866	0	0	0	0.28291	0	0	1.99423
AT5G32426	AT5TE42975	ATHILA6A	LTR/Gypsy	Chr5	TAIR10	transposable_element	12035557	12043305	-				-1.7598	0.712667		4.33719	0.373093		4.49152	0.235722	0.999918	-1.96077	0.410069		0	0	0	0	0	0.0223186	0.053495	0	0	0.0336507	0	0	0.114012	0.118908	0	0
AT5G32430	AT5TE42975	ATHILA6A	LTR/Gypsy	Chr5	TAIR10	transposable_element_gene	12042600	12043202	-																0	0	0	0	0	0	0	0	0	0	0	0	0	0	0	0
AT5G32423	AT5TE42965	ATHILA2	LTR/Gypsy	Chr5	TAIR10	transposable_element_gene	12032693	12034552	-	5.14191	0.284229					-2.22815	0.64474		2.78525	0.488649	0.999918	-2.44185	0.365652		0	0.45799	0	0	0	0	0	0	0	0	0.0748718	0	0.639454	0	0	0.135903
AT5G32420	AT5TE42965	ATHILA2	LTR/Gypsy	Chr5	TAIR10	transposable_element	12029290	12035478	-																0	0	0	0	0.0396572	0	0	0	0	0	0	0	0	0	0	0
AT5G32410	AT5TE42940	ATHILA2	LTR/Gypsy	Chr5	TAIR10	transposable_element	12022852	12024877	+				-0.792756	0.818492		-0.0646117	0.981455		-1.15099	0.546139	0.999918	0.96379	0.48707	0.99992	0	0	0	0	0	0.944799	1.32181	0.179504	0	1.14563	0.2702	0.896523	2.96114	1.61772	1.68646	8.84524
AT5G32408	AT5TE42925	ATHILA2	LTR/Gypsy	Chr5	TAIR10	transposable_element	12021341	12022590	+							0.186379	0.970091					0.0448349	0.988302		0	0	0	0	0	0	0	0	0	0	0.0150722	0	0	0	0	0
AT5G32406	AT5TE42910	ATHILA7	LTR/Gypsy	Chr5	TAIR10	transposable_element	12018664	12020726	+										-4.72182	0.300075	0.999918	3.13822	0.295607		0	0	0	0	0	0	0	0	0	0	0	0	0	0	0	0.764186
AT5G32400	AT5TE42900	ATHILA2	LTR/Gypsy	Chr5	TAIR10	transposable_element	12007211	12018604	+				1.76466	0.550114		4.84394	0.317377		-0.99461	0.782947	0.999918	-0.79229	0.664682	0.99992	0	0	0	0	0.15926	0.715944	0.243223	0	0.326893	0	0	0	0.219788	0.278514	0.9144	0
AT5G32405	AT5TE42900	ATHILA2	LTR/Gypsy	Chr5	TAIR10	transposable_element_gene	12016950	12017720	+	-5.5206	0.250045		1.38305	0.769534					-2.6153	0.480896	0.999918	1.99694	0.390873	0.99992	0	0	1.94259	0	0.474492	0	0.146231	0	0	0	0	0	0.251059	0	0	2.05459
AT5G32402	AT5TE42900	ATHILA2	LTR/Gypsy	Chr5	TAIR10	transposable_element_gene	12009112	12011820	+				0.558299	0.821803		-3.6555	0.434642		-0.372254	0.750425	0.999918	2.48277	0.140847	0.99992	0	0	0	0	0.138068	0.257619	0.244739	0	0	0	0.141025	0	2.63582	0.161924	1.42367	2.33504
AT5G32404	AT5TE42900	ATHILA2	LTR/Gypsy	Chr5	TAIR10	transposable_element_gene	12013300	12015174	+				-0.0543804	0.985087		-2.41816	0.616366		-2.25022	0.640022	0.999918	0.722701	0.73442	0.99992	0	0	0	0	0	0.413669	0.409209	0	0	0	0.089358	0	0.0413567	0	0.0956438	0.226565
AT5G32386	AT5TE42880	ATHILA4C	LTR/Gypsy	Chr5	TAIR10	transposable_element	12000276	12003978	+				2.62325	0.586051		0.0176833	0.996181		-1.19626	0.727905	0.999918	0.172296	0.919401		0	0	0	0	0.0942718	0	0.0137453	0	0.0153906	0.0260895	0	0.0407216	0	0.111229	0.0490145	0.201083
AT5G32358	AT5TE42865	ATHILA4C	LTR/Gypsy	Chr5	TAIR10	transposable_element	11994430	12000095	+	-5.47032	0.254437		-3.80299	0.429996		4.81697	0.0455297	0.943668	-2.53609	0.25401	0.999918	0.861851	0.658233	0.99992	0	0	0.284349	0	0	0	0.0823517	0	0	0.442871	0.0139227	0	0.105905	0.0555331	0	0.956238
AT5G32312	AT5TE42710	ATHILA6A	LTR/Gypsy	Chr5	TAIR10	transposable_element_gene	11944831	11945358	-	4.64917	0.333609		-1.65607	0.427269		3.63552	0.0660564	0.999999	1.91343	0.42589	0.999918	-0.849948	0.460245	0.99992	1.15496	0	0	0	0.126471	1.04226	3.01437	0.675951	0.604102	2.44021	0.0319022	0.157166	3.08291	2.666	1.71876	3.27598e-05
AT5G32306	AT5TE42710	ATHILA6A	LTR/Gypsy	Chr5	TAIR10	transposable_element_gene	11941158	11943053	+				2.09344	0.672479		-0.476337	0.923181		0.493791	0.902675	0.999918	-1.06709	0.714511		0	0	0	0	0	0.0774419	0	0	0	0	0.0211372	0	0.361631	0	0.317424	0
AT5G32293	AT5TE42710	ATHILA6A	LTR/Gypsy	Chr5	TAIR10	transposable_element	11935195	11945566	+				-0.336789	0.734442	0.999748	0.00753388	0.995541	0.999999	-0.541243	0.857795	0.999918	0.450071	0.751709	0.99992	0	0.000286383	0	0	0.546716	1.92527	2.40509	0.466951	0.0395356	0.758401	0.552188	0.241942	6.3151	0.0371939	1.39269	8.012
AT5G32267	AT5TE42680	ATHILA6A	LTR/Gypsy	Chr5	TAIR10	transposable_element	11916702	11928105	+				2.3594	0.632295		-1.4357	0.767992		-2.35379	0.248039	0.999918	2.19793	0.362895	0.99992	0	0	0	0	0.0411503	0	0	0	0	0	0.0303384	0	0	0.340719	0.682444	0.921336
AT5G32280	AT5TE42680	ATHILA6A	LTR/Gypsy	Chr5	TAIR10	transposable_element_gene	11921538	11924125	+										-1.91535	0.701522	0.999918	0.140681	0.963291		0	0	0	0	0	0	0	0	0	0	0	0	0	0	0	0.0697958
AT5G32254	AT5TE42665	ATHILA6B	LTR/Gypsy	Chr5	TAIR10	transposable_element	11909744	11912581	-							-3.59973	0.363652					2.00439	0.507679		0	0	0	0	0	0	0	0	0	0	0.0751915	0.0244126	0	0	0	0
AT5G32241	AT5TE42660	ATHILA2	LTR/Gypsy	Chr5	TAIR10	transposable_element	11903701	11909743	-							-4.47079	0.152808					2.75369	0.360013		0	0	0	0	0	0	0	0	0	0	0.0979667	0.324678	0	0	0	0
AT5G32228	AT5TE42470	ATHILA6A	LTR/Gypsy	Chr5	TAIR10	transposable_element_gene	11846410	11848350	+	-6.48953	0.175686		3.82037	0.0368191	0.999748	-0.0321215	0.994103		-1.34904	0.480924	0.999918	0.207779	0.86942	0.99992	0	0	0.972103	0.211214	0.0360799	2.25178	0.115286	0.0362667	0	0.0741842	0.0153842	0.054545	1.05136	0	0.126239	2.75721
AT5G32197	AT5TE42470	ATHILA6A	LTR/Gypsy	Chr5	TAIR10	transposable_element_gene	11836787	11838733	+				3.33588	0.492456					-3.49861	0.471307	0.999918	-0.285525	0.924903		0	0	0	0	0.110847	0	0	0	0	0	0	0	0	0	0.111621	0.177468
AT5G32179	AT5TE42470	ATHILA6A	LTR/Gypsy	Chr5	TAIR10	transposable_element_gene	11832740	11835472	+	-0.366597	0.936363		0.83985	0.584975	0.999748	6.35127	0.0658851	0.999999	-1.45271	0.253443	0.999918	0.287759	0.835226	0.99992	0	0.344168	0	0.34015	0.094699	1.57749	0.815843	0.0372966	0	0.345898	0	0	0.963718	0.155008	1.00034	2.32223
AT5G32215	AT5TE42470	ATHILA6A	LTR/Gypsy	Chr5	TAIR10	transposable_element_gene	11842365	11845100	+				-0.615022	0.70541	0.999748	-3.65622	0.434493		-0.302355	0.79148	0.999918	0.64582	0.681073	0.99992	0	0	0	0	0.0911338	0.705514	1.05953	0.0402447	0	0.000256725	0.139592	0	3.97154	0.319094	0.473721	5.00645
AT5G32161	AT5TE42470	ATHILA6A	LTR/Gypsy	Chr5	TAIR10	transposable_element	11830762	11851813	+				0.808681	0.791413		-1.03141	0.833036		-1.25283	0.793087	0.999918	-0.123577	0.959177		0	0	0	0	0	1.85958	0.960942	0	0	0	0.134365	0	0.412642	0	1.05105	0
AT5G32143	AT5TE42440	ATHILA6A	LTR/Gypsy	Chr5	TAIR10	transposable_element_gene	11820826	11821563	-				4.47667	0.050382		0.212621	0.911148	0.999999	-1.37556	0.223409	0.999918	-1.60113	0.256944	0.99992	0	0	0	0	0.197559	3.84628	0	0.183007	0	1.72423	0.655942	0.809812	7.71234	1.41883	2.52844	22.4821
AT5G32125	AT5TE42440	ATHILA6A	LTR/Gypsy	Chr5	TAIR10	transposable_element_gene	11816895	11819615	-	5.55614	0.246801		2.84476	0.102625	0.999748	5.69018	0.156399		-1.32072	0.77327	0.999918	-0.602411	0.757334	0.99992	0	0.405275	0	0	0.127938	1.53526	0.22042	0	0.22984	7.04165e-07	0	0	0.817519	0	0	2.06134
AT5G32107	AT5TE42440	ATHILA6A	LTR/Gypsy	Chr5	TAIR10	transposable_element	11810265	11821593	-	-2.61721	0.0140407	0.213016	0.918654	0.279511	0.999748	1.16371	0.272993	0.999999	-0.401444	0.779268	0.999918	0.445479	0.582194	0.99992	0.489791	1.7785	5.52194	7.40859	0.802668	6.61468	2.74461	0.910444	0.189351	2.21605	0.677249	0.357172	17.1103	2.36706	5.32269	20.8504
AT5G32053	AT5TE42420	ATHILA2	LTR/Gypsy	Chr5	TAIR10	transposable_element_gene	11800200	11802224	-	-5.02546	0.295669		-3.21672	0.505927		0.186379	0.970091		-0.0208508	0.989356	0.999918	5.23667	0.00570783	0.507651	0	0	0	0.309787	0	0	0.108534	0	0	0	0.0125927	0	2.60244	0	1.00068	1.74852
AT5G32071	AT5TE42420	ATHILA2	LTR/Gypsy	Chr5	TAIR10	transposable_element_gene	11803545	11806277	-	-4.22566	0.375924		-0.109493	0.947231	0.999748	-2.63213	0.203107	0.999999	-1.39884	0.288877	0.999918	1.23116	0.279301	0.99992	0.0253638	0	0	0.365424	0.0536735	0.744983	0.720012	0.0783708	0	0.0858468	0.244435	0.211951	1.11915	0.211041	0.473988	3.08957
AT5G32035	AT5TE42420	ATHILA2	LTR/Gypsy	Chr5	TAIR10	transposable_element	11796904	11808296	-										-1.91535	0.701522	0.999918	0.140681	0.963291		0	0	0	0	0	0	0	0	0	0	0	0	0	0	0	0.328105
AT5G32089	AT5TE42420	ATHILA2	LTR/Gypsy	Chr5	TAIR10	transposable_element_gene	11807471	11808190	-																0	0	0	0	0	0	0	0	0	0	0	0	0	0	0	0
AT5G31999	AT5TE42365	ATHILA	LTR/Gypsy	Chr5	TAIR10	transposable_element	11782971	11784600	-	-7.95468	0.0164825	0.232428	1.47793	0.482505		0.121885	0.961588	0.999999	-0.217252	0.887214	0.999918	0.807841	0.472587	0.99992	0	0	0.657595	1.79423	0.135073	0.647134	0.233598	0.0266254	0	0.208579	0.090453	0.100792	1.95192	0.132486	0.46686	2.04675
AT5G31981	AT5TE42355	ATHILA2	LTR/Gypsy	Chr5	TAIR10	transposable_element_gene	11780620	11781807	+	-3.18466	0.512111		3.76536	0.43666		-2.22815	0.64474		-3.9145	0.418531	0.999918	1.73903	0.537739		0	0	0	0.119823	0	0.239138	0	0	0	0	0.124075	0	0	0	0	0.672225
AT5G31963	AT5TE42355	ATHILA2	LTR/Gypsy	Chr5	TAIR10	transposable_element	11777537	11782793	+	4.70266	0.327989								-0.777045	0.745288	0.999918	-2.43185	0.421884		0.00414443	0.326352	0	0	0	0	0	0	0	0	0	0	0.971442	0	0	1.76798
AT5G31945	AT5TE42335	ATHILA2	LTR/Gypsy	Chr5	TAIR10	transposable_element	11771883	11776713	+	-6.48536	0.0730413	0.484643	1.09012	0.551599	0.999748	-2.85163	0.421374		-0.398016	0.816869	0.999918	0.705598	0.640082	0.99992	0.0304262	0	2.65335	0	0	1.3155	0.508634	0.0607089	0.035289	0	0	0.203895	1.18881	0	0.827905	0.82995
AT5G31927	AT5TE42330	ATHILA5	LTR/Gypsy	Chr5	TAIR10	transposable_element	11765968	11771880	-				0.373789	0.879546		1.21086	0.671633		-1.1896	0.52137	0.999918	0.490541	0.739822	0.99992	0	0	0	0	0.0129616	0.230231	0.177999	0	0	0.0984248	0.0131554	0.0326621	0.281726	0.0514259	0.11154	0.721941
AT5G31873	AT5TE42270	ATGP2N	LTR/Gypsy	Chr5	TAIR10	transposable_element	11746181	11748144	+				0.138956	0.939197	0.999748	1.38501	0.695853		0.286566	0.856187	0.999918	-0.280761	0.860875	0.99992	0	0	0	0	0.212442	0.94603	0.870479	0.0736243	0.268748	0	0.0999709	0	3.81713	0	1.84632	1.37068
AT5G31891	AT5TE42265	ATHILA	LTR/Gypsy	Chr5	TAIR10	transposable_element_gene	11749394	11752198	-				1.82851	0.578404					-2.12543	0.486113	0.999918	0.300795	0.902218	0.99992	0	0	0	0	0	0.33474	0.0839216	0	0	0	0	0	0.114968	0	0.125084	0.440465
AT5G31855	AT5TE42265	ATHILA	LTR/Gypsy	Chr5	TAIR10	transposable_element	11742799	11753141	-	1.59777	0.748024		0.667579	0.609015	0.999748	-2.24232	0.422805	0.999999	0.0271628	0.979299	0.999918	1.47322	0.255109	0.99992	0.0395304	0	0	0	0.357103	1.98163	0.723083	0.656162	0.0827626	0	0.354205	0.0307714	8.73862	0.63912	2.01848	7.52139
AT5G31787	AT5TE42190	ATHILA6B	LTR/Gypsy	Chr5	TAIR10	transposable_element	11711929	11723225	-				3.67008	0.335645		-2.75798	0.567004		-2.38849	0.278549	0.999918	1.20458	0.524321	0.99992	0	0	0	0	0	1.80087	0.174514	0	0.0322737	0	0.280488	0.162093	1.32511	0	1.98841	5.78305
AT5G31804	AT5TE42190	ATHILA6B	LTR/Gypsy	Chr5	TAIR10	transposable_element_gene	11715184	11721564	-				0.899715	0.568492	0.999748	0.884596	0.640211	0.999999	-0.448774	0.714899	0.999918	-0.0788792	0.958215	0.99992	0	0	0	0	0	0.785732	0.116995	0.281634	0	0.220763	0.0497707	0.0669866	1.00422	0.127455	0.165351	1.484
AT5G31770	AT5TE42155	ATHILA	LTR/Gypsy	Chr5	TAIR10	transposable_element	11701014	11701538	+				-0.170042	0.971848		1.52355	0.758221		1.32082	0.725515	0.999918	-1.25305	0.484997		0	0	0	0	0.316343	0	0.268987	0	0.0960219	0	0.0471904	0	1.35281	0.554341	0	0.78306
AT5G31736	AT5TE42135	ATHILA6A	LTR/Gypsy	Chr5	TAIR10	transposable_element_gene	11692642	11695374	-				1.93506	0.672019	0.999748	5.68872	0.156658		-0.150613	0.852664	0.999918	-0.477822	0.815614	0.99992	0	0.001218	0	0	0	2.98301	0.742191	0	0.216956	0	0	0	3.20587	1.47039	2.55526	2.7453
AT5G31719	AT5TE42135	ATHILA6A	LTR/Gypsy	Chr5	TAIR10	transposable_element	11686006	11697352	-	-7.19275	0.133149		0.966899	0.755175	0.999748	0.359627	0.839898	0.999999	0.00185282	0.998334	0.999918	-0.13515	0.924117	0.99992	0.000164804	0.000588595	0	0.867122	0.596067	3.13042	1.76922	0	5.99366e-05	0.520604	0.136839	0.264011	6.71447	0.649369	2.10724	5.42949
AT5G31668	AT5TE42025	ATLANTYS2	LTR/Gypsy	Chr5	TAIR10	transposable_element	11652994	11656563	+	-2.31629	0.637518		-0.363102	0.919799		-3.95647	0.269254		-1.56577	0.521526	0.999918	1.5651	0.389124	0.99992	0	0	0.117352	0	0	0.344254	0.407823	0	0	0	0.294998	0.115001	0.937437	0	0	2.97531
AT5G31651	AT5TE42020	ATLANTYS2	LTR/Gypsy	Chr5	TAIR10	transposable_element	11651831	11652993	-				-0.362491	0.919934		-1.03141	0.833036		-1.31975	0.748154	0.999918	0.906126	0.703124		0	0	0	0	0	0.319312	0.378112	0	0	0	0.0481902	0	0.265281	0	0	0.689814
AT5G31087	AT5TE42015	ATHILA3	LTR/Gypsy	Chr5	TAIR10	transposable_element	11643341	11651273	-	-5.8087	0.225919		0.651844	0.862126		-3.60848	0.35729		-4.04874	0.381918	0.999918	0.919512	0.645962	0.99992	0	0	0	0.190727	0	0.102593	0.0573681	0	0	0	0.0458287	0.0266592	0.100614	0	0	1.71979
AT5G30545	AT5TE42010	ATENSPM6	DNA/En-Spm	Chr5	TAIR10	transposable_element	11641247	11643340	-				-1.19581	0.810487								0.140681	0.963291		0	0	0	0	0	0	0.0496767	0	0	0	0	0	0	0	0	0
AT5G30532	AT5TE41990	VANDAL4	DNA/MuDR	Chr5	TAIR10	transposable_element	11636893	11638067	+				-1.19581	0.810487					-0.454756	0.878061	0.999918	0.529602	0.857674		0	0	0	0	0	0	0.0858386	0	0	0	0	0	1.21761	0	1.50553	0.250109
AT5G29646	AT5TE41980	ATENSPM10	DNA/En-Spm	Chr5	TAIR10	transposable_element	11623257	11631509	-				2.09344	0.672479		2.56775	0.497323		-4.91447	0.254855	0.999918	1.21115	0.675783		0	0	0	0	0	0.0151226	0	0	0.0470491	0	0.00704417	0	0	0	0	0.173994
AT5G29708	AT5TE41975	ATCOPIA66	LTR/Copia	Chr5	TAIR10	transposable_element	11621550	11635002	-	-6.72325	0.160541								-1.01848	0.816436	0.999918	0.511404	0.864899		0	0	0.994193	0	0	0	0	0	0	0	0	0	0.107032	0	0	0.233211
AT5G30207	AT5TE41875	ATLANTYS2	LTR/Gypsy	Chr5	TAIR10	transposable_element	11592677	11595217	-				-2.04848	0.675822					-2.80904	0.428707	0.999918	2.52426	0.398241		0	0	0	0	0	0	0	0.0580665	0	0	0	0	0.083939	0	0.677917	0
AT5G30470	AT5TE41870	ATENSPM9	DNA/En-Spm	Chr5	TAIR10	transposable_element	11587292	11592676	+				3.2536	0.30425		-1.46609	0.763146		0.627243	0.873965	0.999918	-1.60734	0.502639	0.99992	0	0	0	0	0	0.510145	0.0502105	0	0	0	0	0.0373597	0.336109	0	0	0.220186
AT5G30480	AT5TE41870	ATENSPM9	DNA/En-Spm	Chr5	TAIR10	transposable_element_gene	11590737	11591989	+							-2.06319	0.669785		2.09724	0.668727	0.999918	-0.38401	0.899305		0	0	0	0	0	0	0	0	0	0	0	0.111805	0.235198	0	0	0
AT5G31980	AT5TE41865	ATHILA6A	LTR/Gypsy	Chr5	TAIR10	transposable_element	11577183	11587287	+				-1.19581	0.810487					3.30942	0.35361	0.999918	0.6069	0.842355		0	0	0	0	0	0	0.0217925	0	0	0	0	0	0.613236	0	0	0.0678735
AT5G31758	AT5TE41855	ATLANTYS2	LTR/Gypsy	Chr5	TAIR10	transposable_element	11576258	11577102	-										2.09724	0.668727	0.999918	-1.61058	0.597149		0	0	0	0	0	0	0	0	0	0	0	0	0.903172	0	0	0
AT5G31536	AT5TE41845	TAT1_ATH	LTR/Gypsy	Chr5	TAIR10	transposable_element	11574949	11575798	+	6.98756	0.144579		1.57529	0.462248		-0.721625	0.880904		0.129388	0.949616	0.999918	-1.46731	0.254524	0.99992	0	8.31868	0	0	0.302842	4.14434	1.23929	0.146607	0.184912	0	0	0.363687	2.92403	1.96856	2.29464	2.2625
AT5G31092	AT5TE41835	ATHILA6A	LTR/Gypsy	Chr5	TAIR10	transposable_element	11567762	11574948	+				4.09418	0.396572		2.82167	0.570698					-2.42061	0.424067		0	0	0	0	0.103106	0.0356634	0	0	0.0236539	0	0	0	0	0	0	0
AT5G30721	AT5TE41815	ATHILA4C	LTR/Gypsy	Chr5	TAIR10	transposable_element_gene	11563124	11564305	+				-2.80041	0.563885					2.87151	0.554148	0.999918	0.39503	0.896721		0	0	0	0	0	0	0.158666	0	0	0	0	0	0	0.433384	0	0
AT5G30460	AT5TE41815	ATHILA4C	LTR/Gypsy	Chr5	TAIR10	transposable_element	11563122	11566347	+				-1.7663	0.711658					-4.50171	0.350404	0.999918	3.02939	0.31201		0	0	0	0	0	0.0861409	0.25512	0	0	0	0	0	0	0	0.889932	0
AT5G31511	AT5TE41795	ATENSPM9	DNA/En-Spm	Chr5	TAIR10	transposable_element_gene	11555408	11558380	+										0.769147	0.876604	0.999918	-0.638955	0.8346		0	0	0	0	0	0	0	0	0	0	0	0	0.0212033	0	0	0
AT5G30450	AT5TE41795	ATENSPM9	DNA/En-Spm	Chr5	TAIR10	transposable_element	11555596	11562653	+																0	0	0	0	0	0	0	0	0	0	0	0	0	0	0	0
AT5G31637	AT5TE41625	ATGP5	LTR/Gypsy	Chr5	TAIR10	transposable_element	11515294	11517827	-	-7.78378	0.0747239	0.489933	2.21739	0.364273		-0.920456	0.78661		-1.52062	0.56364	0.999918	1.51608	0.372985	0.99992	0	0	0	3.53175	0.253841	1.06224	0.25934	0	0	0.202932	0.347419	0	0.757782	0	0	2.42076
AT5G31496	AT5TE41615	ATLANTYS2	LTR/Gypsy	Chr5	TAIR10	transposable_element_gene	11510033	11512009	-	-9.73009	0.00143686	0.055217	5.51324	0.155039					2.24408	0.385479	0.999918	-1.27793	0.666331		0	0	0	7.89443	0	0.512931	0	0	0	0	0	0	1.63128	0	0.351218	0
AT5G30410	AT5TE41615	ATLANTYS2	LTR/Gypsy	Chr5	TAIR10	transposable_element	11503489	11512862	-	-7.00491	0.0976229		-0.920622	0.817918		0.957911	0.709324		-0.263415	0.82196	0.999918	0.76064	0.501229	0.99992	0	0	0.945809	0.850283	0.0360001	0.062172	0.0367653	0.135849	0.166513	0.070406	0.0373207	0.0824575	2.14032	1.34868	1.27945	3.00709
AT5G31355	AT5TE41615	ATLANTYS2	LTR/Gypsy	Chr5	TAIR10	transposable_element_gene	11506492	11509806	-	-9.42249	0.000268591	0.0176417	-0.32419	0.915727		-3.18435	0.481949		0.385303	0.845601	0.999918	2.03068	0.142841	0.99992	0	0	0.222677	3.54754	0.190062	0	0.211642	0	0	0	0.00592022	0.078499	0.957813	0	0.152959	0.619059
AT5G31905	AT5TE41610	META1	LTR/Copia	Chr5	TAIR10	transposable_element	11502307	11503488	-				-1.19581	0.810487		-2.81006	0.559626		-1.46364	0.613041	0.999918	1.72608	0.470489		0	0	0	0	0	0	0.0998122	0	0	0	0	0.339432	0.778066	0	0.781463	1.61252
AT5G32122	AT5TE41545	ATHILA4A	LTR/Gypsy	Chr5	TAIR10	transposable_element	11485738	11488423	+										-5.0844	0.217062	0.999918	3.51169	0.240921		0	0	0	0	0	0	0	0	0	0	0	0	0	0	0	1.59429
AT5G31923	AT5TE41460	ATHILA6A	LTR/Gypsy	Chr5	TAIR10	transposable_element	11469307	11471535	+										-1.91535	0.701522	0.999918	0.140681	0.963291		0	0	0	0	0	0	0	0	0	0	0	0	0	0	0	0.533688
AT5G31845	AT5TE41455	ATHILA6B	LTR/Gypsy	Chr5	TAIR10	transposable_element	11464538	11468933	-										-2.91458	0.551348	0.999918	0.608513	0.841941		0	0	0	0	0	0	0	0	0	0	0	0	0	0	0	0.0787658
AT5G32169	AT5TE41425	ATHILA2	LTR/Gypsy	Chr5	TAIR10	transposable_element	11460347	11462097	+				2.09344	0.672479		-2.6482	0.582755		-0.908577	0.749211	0.999918	0.961967	0.608478		0	0	0	0	0	0.158397	0	0	0	0	0.0380911	0.241884	0.530798	0.35209	1.60413	0.334991
AT5G32136	AT5TE41420	ATENSPM10	DNA/En-Spm	Chr5	TAIR10	transposable_element	11454992	11460346	+				0.925559	0.710142		-0.521504	0.83932	0.999999	-2.81815	0.236109	0.999918	0.906345	0.540965	0.99992	0	0	0	0	0.0713962	0.678174	0.364566	0	0	0.209419	0.123342	0.16351	0.235799	0	0.317162	1.59745
AT5G32070	AT5TE41395	HELITRON5	RC/Helitron	Chr5	TAIR10	transposable_element_gene	11447667	11449552	+				6.65219	0.0254747					-1.91535	0.701522	0.999918	0.14099	0.96321		0	0	0	0	0	1.18621	0	0	0	0	0	0	0	0	0	0.0931179
AT5G32037	AT5TE41395	HELITRON5	RC/Helitron	Chr5	TAIR10	transposable_element_gene	11446319	11447530	+				3.52944	0.466834								-1.48337	0.626861		0	0	0	0	0.0503524	0.173687	0	0	0	0	0	0	0	0	0	0
AT5G30380	AT5TE41395	HELITRON5	RC/Helitron	Chr5	TAIR10	transposable_element	11441661	11452121	+																0	0	0	0	0	0	0	0	0	0	0	0	0	0	0	0
AT5G32112	AT5TE41395	HELITRON5	RC/Helitron	Chr5	TAIR10	transposable_element_gene	11441810	11442856	+																0	0	0	0	0	0	0	0	0	0	0	0	0	0	0	0
AT5G31752	AT5TE41355	ATLANTYS2	LTR/Gypsy	Chr5	TAIR10	transposable_element_gene	11434337	11436213	-				5.19098	0.218635					2.65814	0.584796	0.999918	-3.6926	0.218193		0	0	0	0	0	0.433544	0	0	0	0	0	0	0.206946	0	0	0
AT5G31662	AT5TE41355	ATLANTYS2	LTR/Gypsy	Chr5	TAIR10	transposable_element	11428657	11437942	+	-8.74598	0.00196864	0.0667317	-0.310509	0.873985		2.23213	0.377986	0.999999	-0.634612	0.599215	0.999918	1.37427	0.240489	0.99992	0	0	0.21225	1.28166	0.0106554	0.209673	0.0978708	0.149922	0	0.162064	0.00364005	0.0321793	0.802298	0.131877	0.722249	0.795586
AT5G31572	AT5TE41345	ATHILA2	LTR/Gypsy	Chr5	TAIR10	transposable_element	11424674	11428610	+				-2.80041	0.563885								1.14187	0.707619		0	0	0	0	0	0	0.0968572	0	0	0	0	0	0	0	0	0
AT5G31302	AT5TE41325	ATHILA2	LTR/Gypsy	Chr5	TAIR10	transposable_element	11421082	11424608	+	4.64917	0.333609		4.40314	0.349503		-1.75167	0.718021		-0.0417616	0.99145	0.999918	-1.21463	0.537856		0.215803	0	0	0	0.0724638	0.116086	0	0	0	0.0172789	0.0420302	0	0.257324	0.0314216	0	0.296538
AT5G31212	AT5TE41320	ROMANIAT5	LTR/Copia	Chr5	TAIR10	transposable_element	11418506	11421081	+				1.48222	0.726272					-0.0594253	0.990383	0.999918	-1.07437	0.658228		0	0	0	0	0.0230339	0.119482	0.0470307	0	0	0	0	0	0.0505437	0	0	0.092709
AT5G31122	AT5TE41315	ATCOPIA28	LTR/Copia	Chr5	TAIR10	transposable_element	11417297	11418505	+										-3.91675	0.418255	0.999918	2.06758	0.494204		0	0	0	0	0	0	0	0	0	0	0	0	0	0	0.775599	0
AT5G31032	AT5TE41300	ATHILA3	LTR/Gypsy	Chr5	TAIR10	transposable_element	11413402	11415810	+	-4.22854	0.297136	0.812065	1.92124	0.309817		3.91107	0.230905		-0.10263	0.95018	0.999918	0.189859	0.880596	0.99992	0.0712985	0	0	1.05568	0.102437	0.703805	0.181622	0.0209702	0	0.239485	0.015148	0	0.753664	0.242201	0.262642	0.786349
AT5G30762	AT5TE41265	ATHILA2	LTR/Gypsy	Chr5	TAIR10	transposable_element_gene	11402278	11403675	+				2.3594	0.632295		-0.374696	0.939586		-0.653058	0.781861	0.999918	3.32613	0.228397		0	0	0	0	0.086124	0	0	0	0	0	0	0.032981	1.01622	0	0.255426	1.41849
AT5G30673	AT5TE41265	ATHILA2	LTR/Gypsy	Chr5	TAIR10	transposable_element	11396497	11404157	+	-6.73557	0.140177		-0.553304	0.64666	0.999748	0.852105	0.486529	0.999999	-1.02822	0.374021	0.999918	0.830348	0.394539	0.99992	0	0	0.473915	0.41134	0.337547	0.917365	1.45233	0.240749	0.391746	0.55052	0.402059	0.0844828	2.69466	0.265073	0.575605	5.75349
AT5G30406	AT5TE41150	ATHILA6A	LTR/Gypsy	Chr5	TAIR10	transposable_element	11368140	11372112	-				1.63952	0.741773		2.47491	0.598036		1.76416	0.719873	0.999918	-1.9533	0.512538		0	0	0	0	0.0134184	0	0	0	0	0.0606333	0	0.0101431	0.04437	0	0	0
AT5G30276	AT5TE41135	ATHILA4C	LTR/Gypsy	Chr5	TAIR10	transposable_element	11358043	11365134	-	-7.63208	0.033688	0.341414	-3.55165	0.176848		-3.07559	0.52267		1.8431	0.335254	0.999918	0.62395	0.705612	0.99992	0	0	0.674346	0.13523	0.0093403	0.017097	0.271579	0	0	0	0	0.0422869	0.86667	0	0.0590243	0.197147
AT5G30218	AT5TE41115	ATHILA4	LTR/Gypsy	Chr5	TAIR10	transposable_element	11352732	11353959	+				1.18359	0.668946		1.82521	0.593481		0.711037	0.724103	0.999918	-0.911525	0.599199	0.99992	0	0	0	0	0	0.895236	0.363957	0	0.128702	0.0769101	0.0543637	0	2.18567	0	0.581921	0.815412
AT5G30189	AT5TE41110	ATLANTYS1	LTR/Gypsy	Chr5	TAIR10	transposable_element_gene	11347262	11352028	-	-6.68676	0.162838		-1.88523	0.55658		-2.73635	0.570104		2.40506	0.622103	0.999918	2.55462	0.190867	0.99992	0	0	0	0.380487	0	0.0411503	0.0606606	0.0780736	0	0	0.0415938	0	0.0650169	0	0	0
AT5G30123	AT5TE41110	ATLANTYS1	LTR/Gypsy	Chr5	TAIR10	transposable_element	11345339	11352731	-										1.8089	0.708509	0.999918	-2.05919	0.495781		0	0	0	0	0	0	0	0	0	0	0	0	0.72172	0	0	0.214917
AT5G30102	AT5TE41105	ATGP2	LTR/Gypsy	Chr5	TAIR10	transposable_element	11339333	11345338	-	-3.70151	0.0605707	0.44659	0.281224	0.802275	0.999748	-0.842094	0.632702	0.999999	-1.02603	0.217831	0.999918	1.02102	0.271386	0.99992	0.0398917	0.135397	0.205075	1.66201	0.25285	1.16851	0.951788	0.123356	0.138653	0.0236989	0.0203769	0.259069	2.60229	0.390476	1.66395	4.67755
AT5G29975	AT5TE41070	ATHILA6A	LTR/Gypsy	Chr5	TAIR10	transposable_element	11320501	11331866	-	-10.2429	2.58364e-07	6.8082e-05	0.542687	0.72945	0.999748	0.753155	0.381625	0.999999	-0.628659	0.621427	0.999918	0.445711	0.677697	0.99992	0	0	2.91972	1.69143	0.95635	5.62922	3.673	0.524574	0.196694	1.921	0.557489	0.679891	12.917	2.2391	5.91584	17.9315
AT5G29805	AT5TE40970	ATHILA4C	LTR/Gypsy	Chr5	TAIR10	transposable_element	11305996	11306556	+				3.76536	0.43666		1.3927	0.77619		3.06002	0.527733	0.999918	-2.80814	0.313398		0	0	0	0	0	0.611377	0	0	0	0.24024	0	0.0939701	1.06055	0	0	0
AT5G29762	AT5TE40960	ATHILA4A	LTR/Gypsy	Chr5	TAIR10	transposable_element	11300751	11304878	+	-0.162279	0.969203		2.2521	0.640985		1.33533	0.588667		-1.88759	0.412853	0.999918	0.794793	0.592372	0.99992	0	1.06096	0	0.905114	0	0.167699	0.0357837	0	0.149377	0.136494	0.0153459	0.101322	0.620318	0	0	2.3673
AT5G29635	AT5TE40930	ATENSPM3	DNA/En-Spm	Chr5	TAIR10	transposable_element	11290885	11292841	+	-5.18864	0.280045		-1.63747	0.647446		3.64866	0.190321	0.999999	-0.721636	0.611655	0.999918	0.711433	0.636111	0.99992	0	0	0.650792	0	0.146382	0	0.411114	0	0	0.501119	0.0126494	0.0279478	1.32982	1.06655	0.325192	3.71176
AT5G29602	AT5TE40840	ATMU9	DNA/MuDR	Chr5	TAIR10	transposable_element	11273636	11274796	+																0	0	0	0	0	0	0	0	0	0	0	0	0	0	0	0
AT5G29591	AT5TE40835	ATMU10	DNA/MuDR	Chr5	TAIR10	transposable_element	11271968	11273635	+	1.59777	0.748024											-0.638955	0.8346		0.0509997	0	0	0	0	0	0	0	0	0	0	0	0	0	0	0
AT5G29580	AT5TE40830	ATENSPM5	DNA/En-Spm	Chr5	TAIR10	transposable_element	11268257	11271810	-																0	0	0	0	0	0	0	0	0	0	0	0	0	0	0	0
AT5G29577	AT5TE40660	ATLANTYS1	LTR/Gypsy	Chr5	TAIR10	transposable_element	11227044	11227495	-	-6.3862	0.182717		-0.603767	0.877034								0.874851	0.771538		0	0	7.24197	0	0	0.817588	1.14165	0	0	0	0	0	0	0	0	0
AT5G29574	AT5TE40580	ATENSPM5	DNA/En-Spm	Chr5	TAIR10	transposable_element	11218403	11222907	+				-2.80041	0.563885		4.33719	0.373093		-0.03174	0.994693	0.999918	-0.238557	0.93509		0	0	0	0	0	0	0.0313985	0	0	0.0466255	0	0	0.0615925	0	0	0.0750019
AT5G29571	AT5TE40575	ATHILA2	LTR/Gypsy	Chr5	TAIR10	transposable_element	11213190	11218091	+				1.79215	0.295591	0.999748	0.638788	0.765095	0.999999	-0.164682	0.868313	0.999918	-0.283572	0.850804	0.99992	0	0	0	0	0.150626	1.44439	0.426411	0	0	0.307369	0.123621	0.0818456	2.86517	0.678103	1.35589	2.75403
AT5G29565	AT5TE40560	ATHILA4C	LTR/Gypsy	Chr5	TAIR10	transposable_element	11206833	11210857	+										-4.2364	0.380242	0.999918	2.63328	0.381861		0	0	0	0	0	0	0	0	0	0	0	0	0	0	0	0.226278
AT5G29550	AT5TE40465	ATHILA	LTR/Gypsy	Chr5	TAIR10	transposable_element	11183047	11184521	-										1.73454	0.724423	0.999918	-0.638955	0.8346		0	0	0	0	0	0	0	0	0	0	0	0	0	0.125747	0	0
AT5G29465	AT5TE40455	ATHILA	LTR/Gypsy	Chr5	TAIR10	transposable_element	11178876	11182634	-										-1.19925	0.727025	0.999918	2.11766	0.480933		0	0	0	0	0	0	0	0	0	0	0	0	0	0.18853	0.308556	0.0663649
AT5G29436	AT5TE40435	ATHILA4	LTR/Gypsy	Chr5	TAIR10	transposable_element	11175919	11177253	-										1.76416	0.719873	0.999918	-1.34703	0.65925		0	0	0	0	0	0	0	0	0	0	0	0	0.209959	0	0	0
AT5G29408	AT5TE40425	ATENSPM1	DNA/En-Spm	Chr5	TAIR10	transposable_element	11170950	11175204	-										1.73454	0.724423	0.999918	-0.638955	0.8346		0	0	0	0	0	0	0	0	0	0	0	0	0	0.0939432	0	0
AT5G29380	AT5TE40420	ATHILA4C	LTR/Gypsy	Chr5	TAIR10	transposable_element	11166120	11170946	-	-5.68245	0.236276		6.65219	0.0254747		0.186379	0.970091		-0.0647743	0.965538	0.999918	-0.349425	0.861256	0.99992	0	0	0	0.211322	0	0.488822	0	0	0	0	0.00481575	0	0.32261	0.541059	0.154543	0.733346
AT5G29337	AT5TE40410	ATHILA4	LTR/Gypsy	Chr5	TAIR10	transposable_element	11159506	11163730	+	-7.76408	0.0712757	0.481526	2.14377	0.657429		2.10633	0.36361	0.999999	-1.23652	0.419213	0.999918	1.11151	0.490111	0.99992	0	0	2.17457	0	0.110551	0	0.0219935	0	0	0.368035	0.0498189	0.0314165	1.43922	0.257274	0	4.14187
AT5G29295	AT5TE40400	ATHILA4C	LTR/Gypsy	Chr5	TAIR10	transposable_element	11158266	11159457	-	-5.66173	0.238007					0.186379	0.970091		2.40506	0.622103	0.999918	-1.48829	0.624392		0	0	1.55964	0	0	0	0	0	0	0	0.0214739	0	0.311179	0	0	0
AT5G29060	AT5TE40320	ATGP2N	LTR/Gypsy	Chr5	TAIR10	transposable_element	11127642	11129603	-				1.25024	0.500714	0.999748	1.06592	0.662294	0.999999	-0.392467	0.76698	0.999918	-0.101668	0.946189	0.99992	0	0	0	0	0.332662	2.66293	1.16982	0	0	0.660255	0.184076	0.134034	4.96533	0.80648	0.988179	6.66345
AT5G29056	AT5TE40295	ATENSPM5	DNA/En-Spm	Chr5	TAIR10	transposable_element	11117071	11123140	+	-6.41307	0.180869		2.09344	0.672479					-3.04064	0.420576	0.999918	2.227	0.456537		0	0	0.60761	0	0	0.0259429	0	0	0	0	0	0	0.0360768	0	0	0.336778
AT5G29058	AT5TE40295	ATENSPM5	DNA/En-Spm	Chr5	TAIR10	transposable_element_gene	11122321	11122830	+																0	0	0	0	0	0	0	0	0	0	0	0	0	0	0	0
AT5G29053	AT5TE40280	ATLANTYS1	LTR/Gypsy	Chr5	TAIR10	transposable_element	11112466	11116653	-				6.36226	0.0444543		-5.54569	0.0212877	0.689417	-0.00859945	0.995274	0.999918	-0.0447794	0.983593	0.99992	0	0	0	0	0	0.408108	0	0	0	0	0.210574	0.108917	1.49087	0	0.695279	0.874705
AT5G29046	AT5TE40275	ATHILA	LTR/Gypsy	Chr5	TAIR10	transposable_element	11107583	11111508	+				4.43412	0.342348		3.26245	0.510103					-2.804	0.352833		0	0	0	0	0.173547	0.119336	0	0	0	0.0634756	0	0	0	0	0	0
AT5G29041	AT5TE40260	ATHILA4	LTR/Gypsy	Chr5	TAIR10	transposable_element	11100323	11102707	-				5.65089	0.131192		2.82167	0.570698		-0.90327	0.839461	0.999918	-2.60012	0.281814		0	0	0	0	0	0.966531	0	0	0.0608858	0	0	0	0.242909	0	0.222138	0.346687
AT5G29036	AT5TE40180	ATHILA2	LTR/Gypsy	Chr5	TAIR10	transposable_element	11078226	11081724	+				-1.19581	0.810487					0.692334	0.887625	0.999918	-0.746893	0.805834		0	0	0	0	0	0	0.1126	0	0	0	0	0	0.461887	0	0	0.380104
AT5G29035	AT5TE40175	ATHILA4	LTR/Gypsy	Chr5	TAIR10	transposable_element	11076521	11078225	-				2.09344	0.672479								-0.638955	0.8346		0	0	0	0	0	0.057081	0	0	0	0	0	0	0	0	0	0
AT5G29033	AT5TE40165	ATHILA	LTR/Gypsy	Chr5	TAIR10	transposable_element	11071977	11073970	+										-3.49949	0.471192	0.999918	1.14187	0.707619		0	0	0	0	0	0	0	0	0	0	0	0	0	0	0	1.52908
AT5G29031	AT5TE40155	VANDAL6	DNA/MuDR	Chr5	TAIR10	transposable_element	11066530	11067024	-																0	0	0	0	0	0	0	0	0	0	0	0	0	0	0	0
AT5G29029	AT5TE40140	ATCOPIA28	LTR/Copia	Chr5	TAIR10	transposable_element	11062527	11064256	-							-0.675881	0.888445					0.586226	0.847445		0	0	0	0	0	0	0	0	0.0477012	0	0.0854998	0	0	0	0	0
AT5G29024	AT5TE40120	ATLANTYS2	LTR/Gypsy	Chr5	TAIR10	transposable_element	11055217	11057343	-				-3.53943	0.463272		3.26245	0.510103		1.93979	0.592012	0.999918	2.11549	0.482942		0	0	0	0	0	0	0.14102	0	0	0.0538321	0	0	0.606885	0	0	0.164873
AT5G29022	AT5TE40100	ATLANTYS2	LTR/Gypsy	Chr5	TAIR10	transposable_element_gene	11047199	11050909	-	-6.62974	0.159677		-1.06861	0.588566	0.999748	-0.221313	0.940423	0.999999	-0.36404	0.767609	0.999918	0.835034	0.508307	0.99992	0	0	0.453744	0.178877	0.0615061	0.266059	0.627787	0	0	0.119247	0.131601	0	1.14484	0.254165	0.680358	1.19376
AT5G29020	AT5TE40100	ATLANTYS2	LTR/Gypsy	Chr5	TAIR10	transposable_element	11042770	11051123	-				1.56697	0.630447		-2.48441	0.606601		2.06979	0.556179	0.999918	-1.43489	0.433444	0.99992	0	0	0	0	0.0997048	0.0215706	0.02544	0.0116951	0	0	0	0.0376683	0.299977	0	0	0.0744383
AT5G28993	AT5TE40000	VANDAL5	DNA/MuDR	Chr5	TAIR10	transposable_element_gene	11014537	11017239	-	-6.3963	0.18202		4.56454	0.308755		-1.03141	0.833036		0.319368	0.930859	0.999918	0.820626	0.695708	0.99992	0	0	0	0.574423	0.0950538	0.103789	0	0	0	0	0.0190597	0	0.304228	0	0.265997	0
AT5G28980	AT5TE40000	VANDAL5	DNA/MuDR	Chr5	TAIR10	transposable_element_gene	11009929	11012192	+				-2.24362	0.332365		0.000830994	0.9998		-0.530055	0.710357	0.999918	0.72408	0.665589	0.99992	0	0	0	0	0.0539323	0.0713598	0.55154	0.0412204	0	0.129433	0.142859	0	2.47229	0	1.21288	2.5425
AT5G28990	AT5TE40000	VANDAL5	DNA/MuDR	Chr5	TAIR10	transposable_element_gene	11012867	11013508	+	-6.6442	0.165544		0.343421	0.829436	0.999748	-1.87195	0.432199	0.999999	-0.77957	0.52795	0.999918	0.791316	0.470638	0.99992	0	0	0.171156	3.36262	0.728022	3.92981	3.08523	0.298634	0.124164	0.208831	0.887207	0.245029	7.81798	1.32991	3.74565	12.7109
AT5G28970	AT5TE40000	VANDAL5	DNA/MuDR	Chr5	TAIR10	transposable_element	11001026	11018940	-	-4.26291	0.1671	0.671867	-0.263856	0.861774	0.999748	0.0701319	0.96144	0.999999	-0.631713	0.467699	0.999918	0.852174	0.39517	0.99992	0	0.0441666	0.00580549	0.649589	0.0850513	0.210748	0.301883	0.0317008	0.0176197	0.174719	0.0761653	0.105658	1.28168	0.311636	0.762613	1.82134
AT5G28940	AT5TE39955	HELITRON4	RC/Helitron	Chr5	TAIR10	transposable_element	10985723	10987705	-				-3.36541	0.486018					1.93255	0.68932	0.999918	-0.348875	0.907084		0	0	0	0	0	0	0	0.118337	0	0	0	0	0.276083	0	0.0743261	0
AT5G28937	AT5TE39940	HELITRON4	RC/Helitron	Chr5	TAIR10	transposable_element	10981289	10984142	-				-3.04436	0.529537		3.26245	0.510103					1.03847	0.732594		0	0	0	0	0	0	0	0.0938965	0	0.0485582	0	0	0	0	0	0
AT5G28928	AT5TE39865	ATLINE1_5	LINE/L1	Chr5	TAIR10	transposable_element	10962028	10963121	-				0.317606	0.923019		0.736971	0.879156		0.521692	0.778855	0.999918	-0.498424	0.75147	0.99992	0	0	0	0	0.296255	0.204214	0.36329	0	0	0.11703	0.0620826	0	2.42887	0.497378	0.528861	1.65616
AT5G28923	AT5TE39830	ATENSPM5	DNA/En-Spm	Chr5	TAIR10	transposable_element	10945834	10954123	-	-5.98193	0.212249		-1.54796	0.518196		2.8052	0.327061		-1.59955	0.36154	0.999918	1.52133	0.27937	0.99992	0	0	0.785209	0	0	0.216629	0.468739	0.110369	0.0448207	0.199041	0	0.0390256	0.845935	0	0.341049	2.47848
AT5G28926	AT5TE39830	ATENSPM5	DNA/En-Spm	Chr5	TAIR10	transposable_element_gene	10949704	10953591	-				-0.87256	0.749175		-1.46609	0.763146		-0.162896	0.935493	0.999918	0.506089	0.794992	0.99992	0	0	0	0	0	0.187917	0.298523	0	0	0	0	0.0228722	0.253646	0.243161	0.0484569	0.516703
AT5G28916	AT5TE39800	ATCOPIA95	LTR/Copia	Chr5	TAIR10	transposable_element	10935728	10936195	-	-4.26057	0.376722		1.99411	0.594872		0.186379	0.970091		2.11209	0.654335	0.999918	-0.700656	0.69548		0	0	1.3976	0	0.275913	0.943552	0.2824	0	0	0	0.049735	0	1.71728	0	0	0.41171
AT5G28913	AT5TE39795	SADHU	Unassigned	Chr5	TAIR10	transposable_element	10933823	10934730	-	0.168452	0.816555	0.981104	-0.245753	0.599237	0.999748	-0.0838116	0.818702	0.999999	0.431382	0.392904	0.999918	-0.0375301	0.907885	0.99992	24.6006	66.2318	36.0517	40.7218	15.1667	13.5406	16.4275	14.8841	12.4442	16.9717	15.3767	14.562	23.4282	25.7868	21.1542	15.5526
AT5G28894	AT5TE39685	ROMANIAT5	LTR/Copia	Chr5	TAIR10	transposable_element	10913394	10914447	-	-2.06436	0.675316					-2.48441	0.606601		1.73454	0.724423	0.999918	1.1396	0.707492		0	0	0	0.114943	0	0	0	0	0	0	0	0.235355	0	0.319656	0	0
AT5G28890	AT5TE39640	ATIS112A	DNA/Harbinger	Chr5	TAIR10	transposable_element	10903729	10904674	-	-6.86622	0.151779		4.08597	0.195458		-2.22815	0.64474		0.658756	0.888633	0.999918	-1.45628	0.398876		0	0	5.66126	0	0.349478	1.353	0	0.0898072	0	0	0.229628	0	0.882514	0	0	0.503642
AT5G28888	AT5TE39630	ATIS112A	DNA/Harbinger	Chr5	TAIR10	transposable_element	10901851	10903017	-	5.23482	0.275512					5.6053	0.0437076	0.923456	-1.33806	0.545293	0.999918	-0.677622	0.724209	0.99992	0	1.09047	0	0	0	0	0	0	0	1.64936	0.0243128	0	0.231074	0.875798	1.23963	1.44613
AT5G28870	AT5TE39550	ATLANTYS3	LTR/Gypsy	Chr5	TAIR10	transposable_element	10884785	10892304	+				0.834294	0.628421		-0.323592	0.889496	0.999999	-1.96718	0.109624	0.999918	1.06579	0.412163	0.99992	0	0	0	0	0.190696	0.753366	0.361592	0.128246	0	0.265406	0.271917	0.0414374	0.74807	0.339141	1.53035	2.92685
AT5G28860	AT5TE39535	ATLANTYS3	LTR/Gypsy	Chr5	TAIR10	transposable_element	10882962	10884426	+							-1.46609	0.763146					0.608513	0.841941		0	0	0	0	0	0	0	0	0	0	0	0.119502	0	0	0	0
AT5G28845	AT5TE39485	ATGP7	LTR/Gypsy	Chr5	TAIR10	transposable_element	10869381	10873247	+	5.23482	0.275512		4.99816	0.261128					3.50809	0.467631	0.999918	-4.45013	0.13649		0	0.283446	0	0	0	0.224052	0	0	0	0	0	0	0.231707	0	0	0
AT5G28826	AT5TE39425	ATENSPM11	DNA/En-Spm	Chr5	TAIR10	transposable_element	10846170	10853863	+										-3.49949	0.471192	0.999918	1.14187	0.707619		0	0	0	0	0	0	0	0	0	0	0	0	0	0	0	0.0777957
AT5G28785	AT5TE39315	ATENSPM2	DNA/En-Spm	Chr5	TAIR10	transposable_element	10816631	10820541	+				-4.72256	0.0819596		-2.73635	0.570104		-0.18107	0.963681	0.999918	2.28515	0.267329	0.99992	0	0	0	0	0.0472555	0	1.35169	0.0446947	0	0	0.164139	0	0.46967	0	0	0.563612
AT5G28790	AT5TE39315	ATENSPM2	DNA/En-Spm	Chr5	TAIR10	transposable_element_gene	10820173	10820525	+																0	0	0	0	0	0	0	0	0	0	0	0	0	0	0	0
AT5G28776	AT5TE39295	ATCOPIA45	LTR/Copia	Chr5	TAIR10	transposable_element	10808359	10812728	+	-6.11879	0.201883		-1	0.598269	0.999748	-3.94181	0.28846		-0.311289	0.860699	0.999918	0.929531	0.546022	0.99992	0	0	0.469385	0	0	0.293152	0.345805	0.19878	0	0	0.101432	0.0106745	0.741675	0.174931	0	1.18034
AT5G28773	AT5TE39275	ATLINE1_6	LINE/L1	Chr5	TAIR10	transposable_element	10802072	10802878	-										-3.49949	0.471192	0.999918	1.14187	0.707619		0	0	0	0	0	0	0	0	0	0	0	0	0	0	0	0.669041
AT5G28765	AT5TE39245	VANDAL8	DNA/MuDR	Chr5	TAIR10	transposable_element	10790925	10794418	-				3.37035	0.275088		5.93516	0.118418		-3.9145	0.418531	0.999918	-1.64043	0.563253	0.99992	0	0	0	0	0	0.526504	0.0478278	0	0	0.273409	0	0	0	0	0	0.279673
AT5G28760	AT5TE39230	VANDAL8	DNA/MuDR	Chr5	TAIR10	transposable_element	10785803	10790577	-	-3.78514	0.433557		2.24591	0.505098					0.0447889	0.989035	0.999918	-0.478511	0.84388	0.99992	0	0	0	0.0958882	0	0.340479	0.0670008	0	0	0	0	0	0.383922	0	0	0.382363
AT5G28715	AT5TE39170	ATGP1	LTR/Gypsy	Chr5	TAIR10	transposable_element	10764243	10772503	+	-5.18864	0.280045		1.64984	0.313496	0.999748	-1.10343	0.440791	0.999999	-0.291654	0.80436	0.999918	0.147865	0.885805	0.99992	0	0	0.202102	0	0.089084	0.443528	0.0819259	0.0767137	0.0336116	0.112966	0.129508	0.19038	0.978603	0.275831	0.36446	1.23186
AT5G28710	AT5TE39140	ATIS112A	DNA/Harbinger	Chr5	TAIR10	transposable_element_gene	10757991	10758887	-										-2.91458	0.551348	0.999918	0.608513	0.841941		0	0	0	0	0	0	0	0	0	0	0	0	0	0	0	0.420538
AT5G28700	AT5TE39140	ATIS112A	DNA/Harbinger	Chr5	TAIR10	transposable_element	10755541	10760142	-	-6.46535	0.177314											0	1		0	0	2.2308	0	0	0	0	0	0	0	0	0	0	0	0	0
AT5G28675	AT5TE38995	ATCOPIA68	LTR/Copia	Chr5	TAIR10	transposable_element	10708157	10713296	+				-0.228308	0.94224					0.535161	0.80844	0.999918	2.0417	0.469557	0.99992	0	0	0	0	0	0.148238	0.160295	0	0	0	0	0	0.890779	0	0	0.639501
AT5G28673	AT5TE38990	ATHAT10	DNA/HAT	Chr5	TAIR10	transposable_element	10705882	10714288	-	-1.26361	0.798923		6.01504	0.194346	0.999748	2.0064	0.643727		-0.617052	0.861692	0.999918	0.567915	0.761542		0	0	0.019589	0	0	5.41368	0.0788913	0	0.0294609	0.049888	0.0176216	0	0.288016	0	0	0.475773
AT5G28672	AT5TE38955	Unassigned	Unassigned	Chr5	TAIR10	transposable_element	10700385	10701826	+				3.17007	0.514993								-1.02058	0.738637		0	0	0	0	0	0.143735	0	0	0	0	0	0	0	0	0	0
AT5G28671	AT5TE38945	HELITRONY2	RC/Helitron	Chr5	TAIR10	transposable_element	10696150	10700179	-	-6.72169	0.151965								2.09724	0.668727	0.999918	-0.30811	0.919119		0	0	0.203506	1.62513	0	0	0	0	0	0	0	0	0.229162	0	0	0
AT5G28670	AT5TE38935	HELITRON2	RC/Helitron	Chr5	TAIR10	transposable_element	10690986	10695185	-	3.96849	0.41058		4.09401	0.396592					4.27811	0.287654	0.999918	-4.15852	0.0391115		0.0824828	0	0	0	0.0750062	0.0259575	0	0	0	0	0	0	0.131387	0.185947	0	0
AT5G28662	AT5TE38905	TA11	LINE/L1	Chr5	TAIR10	transposable_element	10686186	10686838	+	4.64917	0.333609		2.65201	0.390432		4.69746	0.292617		1.84983	0.350739	0.999918	-2.26821	0.188146	0.99992	0.91438	0	0	0	0	2.10838	0.313901	0	0.122042	0.410506	0	0	8.60686	0	1.84195	0.610056
AT5G28655	AT5TE38875	HELITRONY3	RC/Helitron	Chr5	TAIR10	transposable_element	10679367	10682503	+	-7.22867	0.131211		4.5108	0.349179					-1.21716	0.798883	0.999918	-1.47863	0.62203		0	0	0	6.9501	0	1.20541	0	0	0	0	0	0	0.498081	0	0	1.05717
AT5G28644	AT5TE38835	Unassigned	Unassigned	Chr5	TAIR10	transposable_element	10670838	10672133	+				0.228842	0.945359					-0.75188	0.860232	0.999918	0.20037	0.94407		0	0	0	0	0	0.48421	0.382273	0	0	0	0	0	0.309896	0	0	0.557905
AT5G28643	AT5TE38830	ATLINE1_5	LINE/L1	Chr5	TAIR10	transposable_element	10667426	10669675	-	-0.484833	0.921255		1.56232	0.592902		4.93225	0.308283		-1.96889	0.613352	0.999918	-0.531434	0.726487	0.99992	0.029828	0	0	0.0396783	0	0.420874	0.0828726	0.0509449	0	0.158141	0	0	0.0891492	0	0.159981	0.242236
AT5G28637	AT5TE38760	VANDAL2N1	DNA/MuDR	Chr5	TAIR10	transposable_element	10644141	10646846	-				-0.167993	0.972187					-1.6233	0.700648	0.999918	1.1167	0.702188		0	0	0	0	0.115895	0	0.1302	0	0	0	0	0	0.26173	0	0	0.916185
AT5G28635	AT5TE38745	ATCOPIA13	LTR/Copia	Chr5	TAIR10	transposable_element	10638497	10643362	+				1.40605	0.492837		0.122642	0.921951	0.999999	-1.08148	0.468604	0.999918	0.480114	0.736048	0.99992	0	0	0	0	0.137043	0.23723	0.129101	0	0.192462	0.142777	0.234066	0.05571	0.818441	0	0.186398	1.63717
AT5G28627	AT5TE38730	ATLINE1A	LINE/L1	Chr5	TAIR10	transposable_element	10633968	10635312	+	-8.3466	0.00552347	0.12642	-0.185407	0.96877		1.59568	0.562885	0.999999	0.0669337	0.986431	0.999918	0.843146	0.522366	0.99992	0	0	1.61763	4.20285	0.15092	0	0.154187	0	0.527508	0	0.0220104	0.154617	0.45837	0	0.149412	0.340085
AT5G28626	AT5TE38720	SADHU	Unassigned	Chr5	TAIR10	transposable_element	10632241	10633944	+	-2.00971	0.101227	0.549317	0.144973	0.840576	0.999748	0.177437	0.603412	0.999999	0.0843517	0.881572	0.999918	0.239454	0.585709	0.99992	2.15062	1.61194	3.86492	10.0533	6.39914	2.22252	2.225	4.92003	7.4752	7.40989	6.12572	6.52843	7.00476	12.4445	10.8126	7.45269
AT5G28624	AT5TE38710	ATHILA7	LTR/Gypsy	Chr5	TAIR10	transposable_element_gene	10623341	10629148	-	-7.48854	0.103642		-1.54654	0.689419					-0.744063	0.722432	0.999918	1.985	0.342564	0.99992	0	0	0.83316	0	0	0.0336347	0.0892237	0	0	0	0	0	0.276124	0	0.143116	0.348165
AT5G28623	AT5TE38710	ATHILA7	LTR/Gypsy	Chr5	TAIR10	transposable_element	10617794	10630018	-	4.64917	0.333609		1.63952	0.741773								-2.52196	0.40447		0.822966	0	0	0	0.0922028	0	0	0	0	0	0	0	0	0	0	0
AT5G28600	AT5TE38675	VANDAL9	DNA/MuDR	Chr5	TAIR10	transposable_element	10597329	10608553	-	-2.97066	0.159469	0.658884	2.25471	0.189181	0.999748	0.729559	0.57952	0.999999	-0.49978	0.638393	0.999918	0.8623	0.418079	0.99992	0	0.524552	0.137858	3.04367	0.0400237	0.848769	0.17757	0	0.034243	0.406471	0.136687	0.120837	1.5491	0.12381	0.766591	1.70342
AT5G28605	AT5TE38675	VANDAL9	DNA/MuDR	Chr5	TAIR10	transposable_element_gene	10604857	10607910	-	5.0426	0.293753		-1.08061	0.737169		1.06514	0.680172	0.999999	0.390443	0.863416	0.999918	-0.529881	0.686987	0.99992	0	0.252189	0	0	0	0.0976196	0.153624	0.0353562	0.0431165	0.1461	0.0838519	0	0.700956	0	0.166584	0.393142
AT5G28596	AT5TE38650	ATHILA6A	LTR/Gypsy	Chr5	TAIR10	transposable_element	10588999	10596453	+				1.63952	0.741773					-2.91673	0.551041	0.999918	0.248673	0.935052		0	0	0	0	0.0204534	0	0	0	0	0	0	0	0	0	0.120786	0
AT5G28593	AT5TE38635	ATHILA4	LTR/Gypsy	Chr5	TAIR10	transposable_element	10582666	10586640	+	-8.47749	0.0244605	0.288149	3.76235	0.185737		-1.03141	0.833036		-0.668759	0.892603	0.999918	1.22198	0.687254		0	0	0	1.80259	0	0.487749	0.033836	0	0	0	0.0186435	0	0.0182706	0	0	0.059269
AT5G28570	AT5TE38615	ATMU8	DNA/MuDR	Chr5	TAIR10	transposable_element	10574237	10578677	-				2.98276	0.504831					-4.2364	0.380242	0.999918	0.469459	0.874418		0	0	0	0	0	1.09755	0.131293	0	0	0	0	0	0	0	0	1.91286
AT5G28580	AT5TE38615	ATMU8	DNA/MuDR	Chr5	TAIR10	transposable_element_gene	10575495	10578143	-	-4.26057	0.376722		0.607087	0.772999		-2.16265	0.549698		-1.81963	0.122672	0.999918	1.38299	0.353947	0.99992	0	0	0.199383	0	0	0.679081	0.334079	0.0820626	0	0.0424125	0.164792	0	1.05285	0.271077	0.773221	4.168
AT5G28545	AT5TE38495	ATLINE1_6	LINE/L1	Chr5	TAIR10	transposable_element	10547747	10553606	-	-3.87653	0.405073		2.38174	0.179044	0.999748	-1.33317	0.64135	0.999999	-1.07616	0.424555	0.999918	0.253912	0.839662	0.99992	0	0.0274875	0.477362	0	0.0480732	0.665801	0.127557	0	0	0.0371915	0.00328296	0.0870685	0.399417	0.118952	0.31162	0.832774
AT5G28526	AT5TE38340	ATENSPM3	DNA/En-Spm	Chr5	TAIR10	transposable_element	10514719	10523407	-	-7.35821	0.124412		0.857446	0.611393	0.999748	-4.65986	0.11336	0.999999	-0.722551	0.467514	0.999918	0.662781	0.659868	0.99992	0	0	0	0.444688	0.0468029	0.637132	0.34426	0	0	0	0.0552743	0.0591111	0.898475	0.468982	0.314563	1.99446
AT5G28495	AT5TE38130	ATHILA4C	LTR/Gypsy	Chr5	TAIR10	transposable_element	10462283	10470135	+	-1.26361	0.798923		1.66682	0.506102		-0.160781	0.967729		-0.22226	0.96295	0.999918	-0.777203	0.550049		0	0	0.0113996	0	0.180849	0.0782325	0.0461473	0.0283008	0.0517118	0	0	0.0570022	0.0164997	0.0622709	0.088905	0
AT5G28480	AT5TE38070	VANDAL1	DNA/MuDR	Chr5	TAIR10	transposable_element	10432877	10446801	-	-3.18466	0.512111		2.55334	0.322485		-1.78616	0.712624		-7.04297	0.00232362	0.956279	0.144512	0.931704	0.99992	0	0	0	0.0373959	0.0571168	0.167937	0.0234668	0.0107169	0	0	0.00468016	0.0165159	0	0	0.191507	0.980978
AT5G28484	AT5TE38070	VANDAL1	DNA/MuDR	Chr5	TAIR10	transposable_element_gene	10440639	10441293	+				2.09344	0.672479					-3.49949	0.471192	0.999918	0.782956	0.797048		0	0	0	0	0	0.236045	0	0	0	0	0	0	0	0	0	0.882202
AT5G28487	AT5TE38070	VANDAL1	DNA/MuDR	Chr5	TAIR10	transposable_element_gene	10441691	10445995	-	-4.91548	0.30653		0.819845	0.703217		-0.930242	0.746223		-1.08147	0.530673	0.999918	-0.742481	0.542932	0.99992	0	0	0.19148	0	0.0441309	0.226032	0.0721107	0.0723038	0.0229541	0.0371804	0.0976198	0	0.648125	0	0.110299	1.32105
AT5G28482	AT5TE38070	VANDAL1	DNA/MuDR	Chr5	TAIR10	transposable_element_gene	10439271	10439966	+																0	0	0	0	0	0	0	0	0	0	0	0	0	0.0329068	0	0
AT5G28468	AT5TE37985	ATCOPIA70	LTR/Copia	Chr5	TAIR10	transposable_element	10406707	10409926	+	-5.87001	0.22101		6.19659	0.0366596		-3.49378	0.467129		-1.91535	0.701522	0.999918	-1.75972	0.537862		0	0	0.600247	0	0.0426247	0.552846	0	0	0	0	0	0.129331	0	0	0	0.063621
AT5G28466	AT5TE37975	META1	LTR/Copia	Chr5	TAIR10	transposable_element	10400728	10405872	-	1.06409	0.819464								3.37367	0.485249	0.999918	-1.83674	0.539137		0	0.809905	0.443388	0	0	0	0	0	0	0	0	0	0.989671	0	0	0
AT5G28430	AT5TE37825	ATLANTYS2	LTR/Gypsy	Chr5	TAIR10	transposable_element	10365545	10368534	+	-3.6342	0.00383951	0.101296	0.672363	0.532879	0.999748	-0.479657	0.580344	0.999999	0.610045	0.563822	0.999918	1.2322	0.0470884	0.99992	1.14037	0.511591	4.26461	14.3639	1.18544	1.89503	1.1549	0.632826	1.31254	0.828451	0.746249	2.1489	3.31196	2.2238	1.34053	2.32489
AT5G28415	AT5TE37815	ATCOPIA92	LTR/Copia	Chr5	TAIR10	transposable_element	10359345	10364262	-	-0.560564	0.664855	0.955678	0.798641	0.501569	0.999748	0.673933	0.424364	0.999999	-0.765467	0.345886	0.999918	0.390123	0.50091	0.99992	1.19817	0.722254	2.11957	0.986535	0.371903	0.776824	0.510459	0.0962801	0.556728	0.39739	0.355204	0.213213	1.68382	1.42956	0.869624	4.51906
AT5G28405	AT5TE37800	TA11	LINE/L1	Chr5	TAIR10	transposable_element	10350376	10356320	-	-6.37554	7.89168e-06	0.0011343	0.604818	0.566767	0.999748	-0.959671	0.442143	0.999999	-1.73614	0.0571641	0.999918	1.84318	0.0457938	0.99992	0.106442	0.0132096	1.52552	7.41313	0.290452	2.13023	1.2705	0.207725	0.0316184	0.348375	0.331216	0.376451	2.51282	0.228495	1.4683	8.09516
AT5G28270	AT5TE37350	VANDAL1	DNA/MuDR	Chr5	TAIR10	transposable_element_gene	10258090	10260471	-	-6.35882	0.184614		1.89356	0.435409		1.2353	0.452889	0.999999	-1.75618	0.184958	0.999918	0.840216	0.486787	0.99992	0	0	0.968204	0	0	0.674509	0.124474	0.045887	0.0560508	0.664375	0.234693	0.0555651	0.829656	0.20217	0.864657	2.87399
AT5G28266	AT5TE37350	VANDAL1	DNA/MuDR	Chr5	TAIR10	transposable_element	10240572	10260922	+				0.0532187	0.988897		2.8045	0.325954	0.999999	-0.0861839	0.978564	0.999918	-0.744421	0.680855	0.99992	0	0	0	0	0	0.452803	0.402949	0	0	1.04093	0.138094	0	0.901015	0	0.587299	0.391643
AT5G28260	AT5TE37335	VANDAL12	DNA/MuDR	Chr5	TAIR10	transposable_element	10235040	10236481	+	5.97375	0.212754		0.0444284	0.99249		4.33719	0.373093		-1.61156	0.565166	0.999918	-0.356722	0.849182	0.99992	1.71304	0	0	0	0	0.264877	0.236116	0	0	0.306138	0	0	0.68623	0	0.689542	1.60597
AT5G28225	AT5TE37140	HELITRON5	RC/Helitron	Chr5	TAIR10	transposable_element	10193496	10194533	-				-1.60619	0.737067		-0.476337	0.923181		-3.49949	0.471192	0.999918	2.42017	0.38852		0	0	0	0	0	0.0877978	0	0.240949	0	0	0.0354247	0	0	0	0	0.455311
AT5G28200	AT5TE37085	VANDAL12	DNA/MuDR	Chr5	TAIR10	transposable_element	10180010	10183037	+	3.22701	0.505648		2.81502	0.364115		6.35127	0.0658851	0.999999	-0.595858	0.756895	0.999918	-0.525308	0.785314	0.99992	0.0674038	0	0	0	0	0.423548	0	0.0575551	0	0.317207	0	0	0.760758	0	0.662844	0.548319
AT5G28173	AT5TE36975	VANDAL5A	DNA/MuDR	Chr5	TAIR10	transposable_element_gene	10156026	10159001	-	-6.98302	0.144897		3.33296	0.214551		-0.0863526	0.979066		1.02579	0.596791	0.999918	-0.297187	0.865814	0.99992	0	0	0	0.75368	0	0.631649	0.0516207	0	0	0.12031	0.112526	0	1.12976	0.256722	0	0.668716
AT5G28176	AT5TE36975	VANDAL5A	DNA/MuDR	Chr5	TAIR10	transposable_element_gene	10160233	10160736	-				2.25357	0.394719					1.20366	0.678446	0.999918	-1.76963	0.329935	0.99992	0	0	0	0	0.505587	2.38137	0.570221	0	0	0	0	0	1.10391	1.80226	0.841644	0.5768
AT5G28170	AT5TE36975	VANDAL5A	DNA/MuDR	Chr5	TAIR10	transposable_element	10152994	10160907	-	-4.01867	0.00510125	0.120686	0.90132	0.444303	0.999748	-0.53006	0.711578	0.999999	-0.918641	0.275557	0.999918	1.24294	0.15379	0.99992	0.147724	0.600468	1.37977	8.65796	0.400305	2.72726	1.42097	0.148576	0.102661	0.478146	0.709547	0.0848234	5.28668	0.581688	4.29383	7.21331
AT5G28165	AT5TE36940	ATENSPM5	DNA/En-Spm	Chr5	TAIR10	transposable_element	10139892	10146964	+	-7.81491	0.000706562	0.0339804	-0.357455	0.929583		-2.64853	0.582707		-5.61493	0.117271	0.999918	5.37048	0.000834016	0.163881	0.00866314	0	0.385114	1.30083	0	0.0409825	0.0483075	0	0	0	0.00291506	0.0245651	0	0	0	0.30532
AT5G28145	AT5TE36920	ATCOPIA12	LTR/Copia	Chr5	TAIR10	transposable_element	10128750	10133862	+	-1.62316	0.48123	0.909779	0.755106	0.438216	0.999748	0.848988	0.36008	0.999999	-0.496491	0.495609	0.999918	0.165924	0.821776	0.99992	0.615787	0	1.47904	0.706847	0.487218	2.02387	1.19341	0.182867	0.667709	0.495257	0.108261	0.524534	2.26527	1.05582	1.61582	3.20105
AT5G28141	AT5TE36855	ATHAT10	DNA/HAT	Chr5	TAIR10	transposable_element	10117073	10118962	-							2.82167	0.570698		0.769147	0.876604	0.999918	-1.02058	0.738637		0	0	0	0	0	0	0	0	0.046952	0	0	0	0.0446527	0	0	0
AT5G28110	AT5TE36830	ATGP2N	LTR/Gypsy	Chr5	TAIR10	transposable_element	10106820	10114552	+	6.91849	0.11446		4.50777	0.0345605		2.41633	0.337683	0.999999	-1.06662	0.678087	0.999918	-1.49163	0.323969	0.99992	0.157275	0.814606	0	0	0.113155	0.889541	0.0318008	0	0	0.490789	0.0809769	5.05248e-07	0	0.478942	0	1.01589
AT5G28120	AT5TE36830	ATGP2N	LTR/Gypsy	Chr5	TAIR10	transposable_element_gene	10111393	10114354	+				1.93952	0.421821		0.511625	0.823039	0.999999	-1.38529	0.256654	0.999918	0.661088	0.660048	0.99992	0	0	0	0	0	0.549731	0.0671627	0.08051	0	0.310841	0.1852	0.0197007	0.876925	0.209082	1.01664	2.00091
AT5G28100	AT5TE36825	ATLANTYS2	LTR/Gypsy	Chr5	TAIR10	transposable_element	10102615	10115706	-	-6.79583	0.130661		1.09712	0.544371	0.999748	0.375401	0.857664	0.999999	-0.626464	0.66449	0.999918	0.298843	0.803539	0.99992	0	0	0.257755	0.35153	0	0.931745	0.349456	0.0567568	0	0.222002	0.0517283	0.12575	1.07489	0.0624419	0.31202	1.54931
AT5G28073	AT5TE36765	Unassigned	Unassigned	Chr5	TAIR10	transposable_element	10085103	10085726	-				0.84874	0.863036								-0.601178	0.844014		0	0	0	0	0.215226	0	0.110011	0	0	0	0	0	0	0	0	0
AT5G28067	AT5TE36755	ATCOPIA70	LTR/Copia	Chr5	TAIR10	transposable_element	10081896	10083076	-										2.65814	0.584796	0.999918	-2.01702	0.506611		0	0	0	0	0	0	0	0	0	0	0	0	0.359805	0	0	0
AT5G28065	AT5TE36720	ATENSPM2	DNA/En-Spm	Chr5	TAIR10	transposable_element	10075976	10081432	+	-1.80476	0.709638								0.439226	0.92626	0.999918	-0.172369	0.953898		0	0.0170531	0	0.0519122	0	0	0	0	0	0	0	0	0.136655	0	0	0.106398
AT5G28053	AT5TE36620	ATLINE1_6	LINE/L1	Chr5	TAIR10	transposable_element	10050547	10056385	+				5.19098	0.218635		-3.37098	0.419986		0.938736	0.801601	0.999918	-1.12833	0.631456	0.99992	0	0	0	0	0	0.13468	0	0	0	0	0.0166032	0.0366948	0.159471	0	0	0.087133
AT5G27927	AT5TE36235	SADHU	Unassigned	Chr5	TAIR10	transposable_element	9956859	9957640	-	-8.89615	0.000856467	0.0384542	0.599446	0.699789	0.999748	-0.0131289	0.992658	0.999999	0.775089	0.568297	0.999918	0.819973	0.364793	0.99992	0	0	3.47208	10.6953	1.15566	2.12929	1.51997	0.471973	0.195354	2.46705	1.92119	0.642972	5.43435	2.79508	1.48042	3.44454
AT5G27925	AT5TE36230	ATCOPIA86	LTR/Copia	Chr5	TAIR10	transposable_element	9949205	9954436	+										-5.23954	0.139583	0.999918	3.62325	0.226069		0	0	0	0	0	0	0	0	0	0	0	0	0	0	0.30283	0.076683
AT5G27885	AT5TE36040	ATGP1	LTR/Gypsy	Chr5	TAIR10	transposable_element	9890101	9898036	-				3.66995	0.18175		-0.726484	0.785091	0.999999	-0.690182	0.611164	0.999918	1.60002	0.295654	0.99992	0	0	0	0	0.0122235	0.304178	0	0.023445	0	0.0710024	0.100582	0.00925126	0.933413	0.0506572	0.478893	1.19529
AT5G27705	AT5TE35705	ATRE1	LTR/Copia	Chr5	TAIR10	transposable_element	9811792	9812441	+	5.35131	0.264847								2.8731	0.553921	0.999918	-3.55947	0.23562		1.8898	0	0	0	0	0	0	0	0	0	0	0	1.02612	0	0	0
AT5G27603	AT5TE35415	ATREP10D	RC/Helitron	Chr5	TAIR10	transposable_element	9750074	9751443	+																0	0	0	0	0	0	0	0	0	0	0	0	0	0	0	0
AT5G27590	AT5TE35360	VANDAL2N1	DNA/MuDR	Chr5	TAIR10	transposable_element	9738735	9741902	-	1.68785	0.523725	0.923043	1.68176	0.342325	0.999748	2.63861	0.262745	0.999999	-0.554159	0.69316	0.999918	-0.566357	0.52373	0.99992	0.522478	1.08331	0.401584	0.125949	0.177624	1.28632	0.386725	0.0278877	0.0399701	0.519666	0.081602	0	1.77218	0.2459	0.919132	2.17234
AT5G27505	AT5TE35265	ATMU5	DNA/MuDR	Chr5	TAIR10	transposable_element	9710860	9712773	-	-6.0018	0.210717		0.148117	0.930703	0.999748	0.409122	0.866837	0.999999	-1.4208	0.260919	0.999918	1.03692	0.324308	0.99992	0	0	0.416432	0.511057	0.307192	0.861904	0.823574	0.14498	0	0.451044	0.292242	0.0293487	1.73447	0.319951	2.50315	3.32168
AT5G27480	AT5TE35185	HELITRON4	RC/Helitron	Chr5	TAIR10	transposable_element	9698954	9702597	+	-6.33091	0.186563		2.03001	0.359065	0.999748	-2.28018	0.636917		-0.595718	0.803962	0.999918	-0.0615137	0.972497	0.99992	0	0	1.0683	0	0	1.46443	0.335098	0	0	0	0.00941398	0.0624049	0.648277	0	0.0808652	0.993201
AT5G27345	AT5TE34980	Unassigned	Unassigned	Chr5	TAIR10	transposable_element	9641505	9643917	-	-3.42043	0.0402179	0.368388	2.16232	0.225168	0.999748	0.191228	0.932023	0.999999	0.61013	0.687171	0.999918	-0.741004	0.435532	0.99992	0.21203	0.53125	0.550865	5.97897	0.0240556	1.33087	0.171913	0.113163	0.0276429	0.234046	0.00826766	0.219233	3.05346	0	0.924025	1.14882
AT5G27250	AT5TE34840	Unassigned	Unassigned	Chr5	TAIR10	transposable_element	9601673	9603014	+	-1.41128	0.645515	0.952145	0.519747	0.701215	0.999748	-0.510259	0.4569	0.999999	0.36474	0.693343	0.999918	0.101325	0.874047	0.99992	0.996529	0	2.1422	0.904047	0.900494	1.32078	0.873866	0.553321	1.67398	1.67947	2.49969	2.07086	6.0961	2.82032	3.7404	3.35662
AT5G27180	AT5TE34730	VANDAL8	DNA/MuDR	Chr5	TAIR10	transposable_element_gene	9566763	9567176	-	-3.85256	0.425202		2.37936	0.486653					-1.20424	0.590013	0.999918	0.692264	0.708773	0.99992	0	0	1.39065	0	0.458953	1.41971	0.408452	0	0	0	0	0.0480141	3.56357	0	2.85	5.80653
AT5G27190	AT5TE34730	VANDAL8	DNA/MuDR	Chr5	TAIR10	transposable_element_gene	9567920	9571164	-	1.83366	0.692644		0.684812	0.800447		3.26245	0.510103		-0.267792	0.92544	0.999918	-0.554956	0.706466	0.99992	0.252671	0	0.0937765	0	0	0.284236	0.126219	0.0255485	0	0.0342808	0	0	0.151055	0.146111	0	0.389106
AT5G27160	AT5TE34730	VANDAL8	DNA/MuDR	Chr5	TAIR10	transposable_element	9561935	9571088	-				0.0923513	0.965794		2.00171	0.324843	0.999999	-1.35766	0.338615	0.999918	0.684117	0.653188	0.99992	0	0	0	0	0.0229927	0.306994	0.20512	0.0866104	0	0.535427	0.0208974	0.117286	1.16182	0	0.691742	2.46163
AT5G27035	AT5TE34565	ATREP15	RC/Helitron	Chr5	TAIR10	transposable_element	9516313	9517374	-				3.17007	0.514993								-1.02058	0.738637		0	0	0	0	0	1.2917	0	0	0	0	0	0	0	0	0	0
AT5G26582	AT5TE34080	ATLINEIII	LINE/L1	Chr5	TAIR10	transposable_element	9389519	9392278	-	-1.89414	0.701056		-1.35596	0.36672	0.999748	0.0994719	0.960484	0.999999	-0.427107	0.69553	0.999918	0.715446	0.530629	0.99992	0	0	0.0260977	0	0.137711	0.32758	1.01911	0.0646821	0.157684	0.0333998	0.141551	0.0260679	0.905132	0.782979	1.11749	1.1821
AT5G26590	AT5TE34040	META1	LTR/Copia	Chr5	TAIR10	transposable_element	9381673	9385978	-				2.3594	0.632295					1.37626	0.780123	0.999918	-1.65906	0.585985		0	0	0	0	0.461716	0	0	0	0	0	0	0	0.489687	0	0	0
AT5G26642	AT5TE33545	ATLINE1_1	LINE/L1	Chr5	TAIR10	transposable_element	9274533	9275839	+				0.57788	0.906896					-2.08537	0.597083	0.999918	1.98904	0.418033		0	0	0	0	0	0.0849952	0.0503414	0	0	0	0	0	0	0.206086	0.146321	0.587657
AT5G26618	AT5TE33540	ATCOPIA63	LTR/Copia	Chr5	TAIR10	transposable_element	9272140	9274532	-	-6.54883	0.171746								-5.50064	0.0922726	0.999918	4.96524	0.0958607	0.99992	0	0	0	1.01008	0	0	0	0	0	0	0	0	0	0	0.573622	0.644756
AT5G26350	AT5TE33455	ATMU1	DNA/MuDR	Chr5	TAIR10	transposable_element_gene	9253108	9253637	-				-2.80041	0.563885		3.26245	0.510103		3.93615	0.37619	0.999918	-1.84593	0.518047		0	0	0	0	0	0	0.402055	0	0	0.265847	0	0	0.591868	1.69069	0	0
AT5G26345	AT5TE33455	ATMU1	DNA/MuDR	Chr5	TAIR10	transposable_element	9249018	9253968	+				-0.361789	0.938679		0.186379	0.970091		1.37626	0.780123	0.999918	0.0600466	0.984116		0	0	0	0	0	0.05901	0.0696333	0	0	0	0.00584297	0	0.0373634	0	0	0
AT5G26283	AT5TE33315	ATHILA7A	LTR/Gypsy	Chr5	TAIR10	transposable_element	9211109	9218667	-				2.92914	0.548675					-1.91535	0.701522	0.999918	-1.01113	0.740199		0	0	0	0	0.0593842	0	0	0	0	0	0	0	0	0	0	0.0590947
AT5G26236	AT5TE33235	ATGP1	LTR/Gypsy	Chr5	TAIR10	transposable_element	9181650	9189417	+	-2.15545	0.461843	0.902157	0.19552	0.8971	0.999748	-0.918743	0.787009		0.599908	0.563772	0.999918	-0.0685503	0.950311	0.99992	0	0.236045	0.413114	0.522846	0.0922498	0.551961	0.468451	0.0447301	0	0.0538286	0.0886245	0	2.48576	0.391915	0.656288	1.29957
AT5G26233	AT5TE33225	ATHAT1	DNA/HAT	Chr5	TAIR10	transposable_element	9179714	9180393	-				3.17007	0.514993								-1.02058	0.738637		0	0	0	0	0	0.281433	0	0	0	0	0	0	0	0	0	0
AT5G26020	AT5TE32880	ATHAT1	DNA/HAT	Chr5	TAIR10	transposable_element	9092669	9094772	-	-2.4337	0.52445		-0.0137723	0.994625		0.626249	0.804435	0.999999	0.634274	0.696249	0.999918	1.48316	0.122	0.99992	0.314189	0	0.665582	1.05603	0.331071	0.489568	0.579791	0.178933	0	0.464709	0.213567	0.0760698	6.1535	0.395331	0	4.37172
AT5G25955	AT5TE32785	TA11	LINE/L1	Chr5	TAIR10	transposable_element	9061673	9062294	+							-1.32904	0.75128		-0.279281	0.917861	0.999918	3.66059	0.22061		0	0	0	0	0	0	0	0	0	0.167838	0	0.39354	2.16095	0	0	2.75927
AT5G25615	AT5TE32355	ATCOPIA27	LTR/Copia	Chr5	TAIR10	transposable_element	8927997	8934328	+				2.81121	0.137813	0.999748	-1.75085	0.718148		-0.390463	0.797507	0.999918	-1.83351	0.381303	0.99992	0.0010206	0	0	0	0.0869126	0.589237	0	0.0870601	0	0	0.0221844	0	1.49518	0	0.107626	1.90967
AT5G25045	AT5TE31200	ATCOPIA22	LTR/Copia	Chr5	TAIR10	transposable_element	8624511	8629386	-	-4.20799	0.382766		-0.752917	0.627559	0.999748	-1.50428	0.127154	0.999999	0.0272468	0.983995	0.999918	0.698048	0.509271	0.99992	0	0	0	0.0745077	0.195014	0.31285	0.753214	0.0128392	0.190593	0.124271	0.300569	0.571285	0.819825	0.297958	0.183319	0.963107
AT5G24915	AT5TE31020	ATLINE1_6	LINE/L1	Chr5	TAIR10	transposable_element	8571574	8577832	+	-4.07692	0	0	0.587104	0.615444	0.999748	-0.593913	0.667333	0.999999	-0.225947	0.684784	0.999918	-0.647385	0.448655	0.99992	4.68253	7.29582	137.988	73.7012	0.152931	0.843914	0.507229	0.10756	0.043604	0.129403	0.159916	0.0865548	3.9184	1.69493	2.70359	4.02523
AT5G21535	AT5TE26165	HELITRONY3	RC/Helitron	Chr5	TAIR10	transposable_element	7236285	7236362	+				3.17007	0.514993		4.33719	0.373093		-1.91535	0.701522	0.999918	-1.91026	0.527961		0	0	0	0	0	0.705936	0	0	0	0.862389	0	0	0	0	0	0.621697
AT5G20880	AT5TE25615	Unassigned	Unassigned	Chr5	TAIR10	transposable_element	7082104	7083226	-	-0.910833	0.256721	0.779902	-0.0883602	0.885837	0.999748	0.365427	0.460475	0.999999	-0.0611908	0.932907	0.999918	0.462743	0.303433	0.99992	12.7595	20.1586	20.5076	36.6604	5.97222	7.46233	5.03855	8.2019	7.03876	5.50877	3.72396	5.69491	15.4001	4.36245	10.9126	10.289
AT5G20800	AT5TE25480	ATLINE1A	LINE/L1	Chr5	TAIR10	transposable_element	7041125	7042955	+																0	0	0	0	0	0	0	0	0	0	0	0	0	0	0	0
AT5G20760	AT5TE25460	VANDAL20	DNA/MuDR	Chr5	TAIR10	transposable_element	7027973	7037665	-							-1.46609	0.763146					0.608513	0.841941		0	0	0	0	0	0	0	0	0	0	0	0.156988	0	0	0	0
AT5G20770	AT5TE25460	VANDAL20	DNA/MuDR	Chr5	TAIR10	transposable_element_gene	7034188	7034883	-	3.64485	0.450681											-1.64141	0.590039		0.422098	0	0	0	0	0	0	0	0	0	0	0	0	0	0	0
AT5G19165	AT5TE23285	ATCOPIA90	LTR/Copia	Chr5	TAIR10	transposable_element	6433631	6438777	-																0	0	0	0	0	0	0	0	0	0	0	0	0	0	0	0
AT5G19097	AT5TE23185	ATCOPIA89	LTR/Copia	Chr5	TAIR10	transposable_element	6403053	6408058	-				-3.86594	0.113133		-0.860028	0.598038	0.999999	-0.700227	0.699616	0.999918	1.20127	0.400621	0.99992	0	0	0	0	0.0262261	0	0.133836	0.246137	0.224744	0	0.15696	0.237864	0.545259	0	0.541287	0.39159
AT5G19015	AT5TE22990	ATENSPM2	DNA/En-Spm	Chr5	TAIR10	transposable_element	6348990	6351608	-				0.961821	0.611878		2.5718	0.347736	0.999999	0.143851	0.92679	0.999918	-0.517223	0.748545	0.99992	0	0	0	0	0.154431	1.61936	0.736302	0.0974682	0	0.912045	0.135687	0	4.91829	0	2.33069	2.30192
AT5G18633	AT5TE22500	TA11	LINE/L1	Chr5	TAIR10	transposable_element	6206552	6210347	+				-1.22959	0.400339	0.999748	-1.01062	0.464829	0.999999	0.207456	0.888953	0.999918	0.541818	0.620011	0.99992	0	0	0	0	0.0586177	0.223212	0.423153	0.186108	0.120471	0.0453893	0.14939	0.177108	0.128237	0.774138	0.467234	0.280094
AT5G17125	AT5TE20395	ATCOPIA93	LTR/Copia	Chr5	TAIR10	transposable_element	5629978	5635310	+							-2.92795	0.538021					1.47591	0.627055		0	0	0	0	0	0	0	0	0	0	0.0134773	0.0406619	0	0	0	0
AT5G16505	AT5TE19520	Unassigned	Unassigned	Chr5	TAIR10	transposable_element	5390006	5392383	+	0.186999	0.725574	0.965361	0.204802	0.521694	0.999748	-0.0227346	0.917931	0.999999	0.211721	0.553953	0.999918	-0.0975963	0.42297	0.99992	25.2284	24.3339	31.9432	15.009	18.0155	19.0451	13.9896	15.6998	17.2807	14.918	15.6996	15.7077	20.9105	25.646	25.5629	14.7853
AT5G15990	AT5TE18885	VANDAL12	DNA/MuDR	Chr5	TAIR10	transposable_element	5217640	5218293	+																0	0	0	0	0	0	0	0	0	0	0	0	0	0	0	0
AT5G14810	AT5TE17325	ATGP9B	LTR/Gypsy	Chr5	TAIR10	transposable_element	4788495	4791460	+				1.33218	0.510975		-1.34069	0.557894	0.999999	-1.17458	0.676802	0.999918	-0.0447573	0.975123	0.99992	0	0	0	0	0.673633	0.322336	0.351531	0	0	0.171015	0.0935082	0.299341	0.296165	0	0.269475	0.453595
AT5G13655	AT5TE15930	ATLINE2	LINE/L1	Chr5	TAIR10	transposable_element	4403118	4404371	+	-3.83386	0.340923	0.841344	-1.07746	0.331329	0.999748	-1.6217	0.171229	0.999999	0.439966	0.751798	0.999918	0.930078	0.278054	0.99992	0.228178	0	0	2.84396	0.823631	1.59792	3.36595	1.31582	0.360077	0.405353	1.21821	1.02893	3.35782	1.0773	1.37631	1.995
AT5G13205	AT5TE15240	ATCOPIA78	LTR/Copia	Chr5	TAIR10	transposable_element	4208083	4213084	-	0.0718149	0.98752		0.389667	0.780741	0.999748	-1.26335	0.513076	0.999999	-1.66875	0.225319	0.999918	0.89727	0.412783	0.99992	0.228045	0	0.294836	0	0.309874	0.475548	0.498316	0.0572973	0.164059	0	0.0267196	0.347533	0.800678	0	0.689338	1.98905
AT5G12085	AT5TE14165	ATGP3	LTR/Gypsy	Chr5	TAIR10	transposable_element	3904621	3909856	-				0.58345	0.906003		6.35127	0.0658851	0.999999	-2.58122	0.311652	0.999918	0.64974	0.769952	0.99992	0	0	0	0	0	0.0217963	0.0128532	0	0	0.195103	0	0	0.0826717	0	0.0742561	0.488913
AT5G10850	AT5TE12450	ATLINE1_1	LINE/L1	Chr5	TAIR10	transposable_element	3428205	3428716	+	2.21172	0.512528		0.0695944	0.947389	0.999748	-0.734	0.285412	0.999999	0.364684	0.734599	0.999918	-0.00519488	0.992679	0.99992	1.22343	4.16322	1.38767	0	4.38029	2.9084	3.05529	3.33068	2.96607	4.59053	6.60593	5.38557	6.14144	7.62953	6.27122	4.45438
AT5G10670	AT5TE12250	VANDAL22	DNA/MuDR	Chr5	TAIR10	transposable_element	3372196	3373187	-				4.81261	0.00492246	0.668512	-1.85276	0.512788		-5.37111	0.113199	0.999918	1.98654	0.150653	0.99992	0	0	0	0	0.432047	7.22248	0.152306	0.0824141	0.204718	0	0.213597	0.551207	0	0	1.03508	1.8183
AT5G07685	AT5TE08870	ATCOPIA18	LTR/Copia	Chr5	TAIR10	transposable_element	2441253	2443637	+	-4.21809	0.262157		0.0364728	0.986163		0.380498	0.86193	0.999999	0.836247	0.61797	0.999918	0.0471525	0.959191	0.99992	0.062323	0	0.779858	0.497737	0.0565162	0.439529	0.288528	0.15967	0.0325435	0.275421	0.0194611	0.21501	2.04911	0.117305	0.50139	0.758963
AT5G07505	AT5TE08630	ATLINE1_1	LINE/L1	Chr5	TAIR10	transposable_element	2374076	2377446	+							2.82167	0.570698		1.02757	0.81401	0.999918	-1.22932	0.684602		0	0	0	0	0	0	0	0	0.0196919	0	0	0	0	0.213339	0.101495	0
AT5G07215	AT5TE08220	Unassigned	Unassigned	Chr5	TAIR10	transposable_element	2257475	2262962	-	7.31994	0.126349		-0.855036	0.653297	0.999748	2.93924	0.469441		0.154287	0.918019	0.999918	-0.37441	0.819523	0.99992	0	0.66722	0	0	0	0.23163	0.273108	0.115844	0	0.0597382	0.00703108	0	0.956607	0.339654	0	1.19887
AT5G03950	AT5TE03885	VANDAL2N1	DNA/MuDR	Chr5	TAIR10	transposable_element	1065363	1067895	+							5.34887	0.224377		-4.2347	0.367803	0.999918	0.429488	0.885369		0	0	0	0	0	0	0	0	0	0.682025	0	0	0	0	0.511205	0.819592
AT5G01335	AT5TE00480	Unassigned	Unassigned	Chr5	TAIR10	transposable_element	135831	141287	+	1.99705	0.443	0.895819	-0.567937	0.450126	0.999748	-0.368617	0.468792	0.999999	-0.594556	0.52088	0.999918	0.37359	0.568572	0.99992	0.272956	0.838889	0.335119	0	0.538322	1.37991	1.91229	0.708817	1.11029	1.0415	0.887543	1.80525	1.18857	0.64056	0.518621	2.3189
AT5G01185	AT5TE00230	ATCOPIA27	LTR/Copia	Chr5	TAIR10	transposable_element	64772	71199	-	1.59777	0.748024		-4.67841	0.294311		4.33719	0.373093		-4.2364	0.380242	0.999918	2.5487	0.362956		0.0123788	0	0	0	0	0	0.137713	0	0	0.0418392	0	0	0	0	0	0.198781
AT4G37705	AT4TE85580	ATCOPIA45	LTR/Copia	Chr4	TAIR10	transposable_element	17712148	17716980	+	-9.52475	0.00245296	0.0760453	-0.440668	0.74218	0.999748	1.90463	0.348982	0.999999	0.317518	0.754643	0.999918	0.994504	0.430609	0.99992	0	0	0	3.1422	0.234249	0.309996	0.520363	0.15521	0.0472491	0.293671	0.0848496	0	1.96049	0.512183	0.812665	1.23443
AT4G37620	AT4TE85370	ATLINE1_6	LINE/L1	Chr4	TAIR10	transposable_element	17674151	17674501	-	1.98139	0.553048	0.930971	-0.88627	0.645071		0.734329	0.507826	0.999999	0.716981	0.549338	0.999918	-0.691707	0.344616	0.99992	9.26756	1.54171	0	2.39474	0.748596	1.91417	3.05942	1.45518	3.47278	4.25733	2.05433	2.42284	11.3613	14.759	12.5291	3.36194
AT4G37570	AT4TE85270	HELITRONY3	RC/Helitron	Chr4	TAIR10	transposable_element	17654771	17656015	+	3.22701	0.505648		0.19997	0.907516	0.999748	2.62186	0.271702		-1.54829	0.418382	0.999918	0.47106	0.706323	0.99992	0.149851	0	0	0	0.0870044	1.33898	0.75541	0.411097	0.151507	0.341397	0.0161764	0.0682353	1.1688	0	0.433185	3.28332
AT4G35400	AT4TE80960	ATMU3	DNA/MuDR	Chr4	TAIR10	transposable_element	16830805	16831680	+							0.186379	0.970091					0.0499324	0.986973		0	0	0	0	0	0	0	0	0	0	0.154023	0	0	0	0	0.140072
AT4G32205	AT4TE74230	ATLANTYS3	LTR/Gypsy	Chr4	TAIR10	transposable_element	15552114	15564459	-	-9.23584	0.000296548	0.0189005	1.07203	0.381911	0.999748	-0.31204	0.754039	0.999999	-0.134946	0.913344	0.999918	0.924893	0.282154	0.99992	0	0	3.18749	17.9302	1.94797	6.61338	2.93358	0.858038	1.60074	2.19959	2.4049	2.03216	4.70412	4.60189	2.46203	7.98598
AT4G28970	AT4TE67560	VANDAL6	DNA/MuDR	Chr4	TAIR10	transposable_element_gene	14283564	14287590	-				-1.75438	0.70632					-3.9145	0.418531	0.999918	2.39165	0.425207		0	0	0	0	0.0252479	0	0.0833049	0	0	0	0	0	0	0	0	0.175334
AT4G28960	AT4TE67560	VANDAL6	DNA/MuDR	Chr4	TAIR10	transposable_element	14280183	14288304	-				-1.19581	0.810487		-1.75085	0.718148					1.12584	0.71157		0	0	0	0	0	0	0.025399	0	0	0	0.0427671	0	0	0	0	0
AT4G28900	AT4TE67490	ATCOPIA46	LTR/Copia	Chr4	TAIR10	transposable_element	14258825	14263830	+	0.375535	0.872051	0.986073	-0.50964	0.288979	0.999748	-0.168128	0.580929	0.999999	-0.298308	0.537091	0.999918	0.307363	0.642636	0.99992	0.560105	0.913399	1.40651	0	2.20002	2.12974	2.56251	3.12582	4.92631	3.41771	4.01577	5.00569	3.98435	3.23252	4.36052	4.63986
AT4G27597	AT4TE64940	ATHAT3	DNA/HAT	Chr4	TAIR10	transposable_element	13779083	13780874	+				-4.38883	0.361284		-3.11132	0.517796		-2.95016	0.338501	0.999918	3.29613	0.211841	0.99992	0	0	0	0	0	0	0.244078	0	0	0	0.118813	0	0.104902	0	0	1.03056
AT4G27210	AT4TE64180	ATCOPIA8B	LTR/Copia	Chr4	TAIR10	transposable_element_gene	13627417	13631922	+	6.90059	0.149668		2.3132	0.259212	0.999748	7.20239	0.00199688	0.171401	0.38087	0.725945	0.999918	-1.00019	0.511012	0.99992	0.520037	0	0	0	0.027715	0.588499	0	0.114588	0.220171	0.146491	0	0	2.3837	0.208141	0.816817	1.24219
AT4G27200	AT4TE64180	ATCOPIA8B	LTR/Copia	Chr4	TAIR10	transposable_element	13624768	13632048	+	5.0493	0.257569		-1.54029	0.674626		2.82167	0.570698		-2.91458	0.551348	0.999918	1.56089	0.448031		1.10722	0	0	0.0337527	0.0646129	0	0.141387	0.0500212	0.0184248	0	0	0	0	0	0	0.135773
AT4G22450	AT4TE54750	HARBINGER	DNA/Harbinger	Chr4	TAIR10	transposable_element	11834129	11838651	+							-2.22815	0.64474					1.06545	0.726469		0	0	0	0	0	0	0	0	0	0	0.0687952	0	0	0	0	0
AT4G22065	AT4TE54020	ATCOPIA45	LTR/Copia	Chr4	TAIR10	transposable_element	11689201	11689867	+				5.65089	0.131192		3.26245	0.510103		-0.866305	0.855487	0.999918	-2.61969	0.353594		0	0	0	0	0	3.34647	0	0	0	0.368247	0	0	0.815597	0	0	1.60106
AT4G22040	AT4TE53965	ATCOPIA22	LTR/Copia	Chr4	TAIR10	transposable_element	11676468	11681340	-				-4.21869	0.38048		-3.79645	0.31132		1.4383	0.542135	0.999918	4.271	0.0828334		0	0	0	0	0	0	0.109217	0	0	0	0.0153571	0.0737309	0.804773	0	0	0.30354
AT4G21420	AT4TE52540	Unassigned	Unassigned	Chr4	TAIR10	transposable_element	11405812	11407512	+	-3.10998	0.515935		0.488644	0.787553		-1.09862	0.440821	0.999999	3.01966	0.240087	0.999918	-0.300546	0.743292	0.99992	0.0416971	0	0.423722	0	0.545141	0.340816	0.185961	0.417811	0.17048	0.309544	0.240638	0.804685	1.33519	0.289961	0	0.207903
AT4G21363	AT4TE52390	ATCOPIA37	LTR/Copia	Chr4	TAIR10	transposable_element	11378694	11379651	+																0	0	0	0	0	0	0	0	0	0	0	0	0	0	0	0
AT4G21360	AT4TE52315	ATCOPIA10	LTR/Copia	Chr4	TAIR10	transposable_element	11363560	11368654	-	-4.67017	0.331713		0.289144	0.897346		2.82167	0.570698		-1.04793	0.533932	0.999918	0.773427	0.67124	0.99992	0	0	0.170201	0	0.0140774	0.365415	0.287364	0	0.0174336	0	0	0	0.354387	0.407024	0	1.59741
AT4G20730	AT4TE51005	ATLANTYS3	LTR/Gypsy	Chr4	TAIR10	transposable_element	11116678	11120807	+	0.375437	0.739363	0.967763	2.1035	0.00180212	0.330404	2.36557	6.21123e-07	0.000204815	1.11234	0.130381	0.999918	-1.1593	0.0115881	0.741497	1.38799	9.53608	3.35146	4.35294	2.77911	4.0764	0.757932	0.725011	3.94132	3.15068	0.703645	0.606037	6.29154	3.34263	1.27161	3.26169
AT4G20725	AT4TE50995	ATLINE1_1	LINE/L1	Chr4	TAIR10	transposable_element	11111694	11114359	-	-2.78913	0.192285	0.710394	-0.371592	0.77726	0.999748	0.710539	0.595138	0.999999	-0.0770828	0.946066	0.999918	0.716205	0.445742	0.99992	0	0.937461	0.767957	4.46225	0.320848	0.98963	1.42969	0.120176	0.10562	0.728886	0.316809	0.16971	5.57914	0.201263	0.85611	5.41845
AT4G20500	AT4TE50650	ATLANTYS3	LTR/Gypsy	Chr4	TAIR10	transposable_element	11040234	11041012	+				-4.38185	0.318774		0.60846	0.806199	0.999999	-1.01761	0.746991	0.999918	0.899522	0.619008	0.99992	0	0	0	0	0	0.0821026	1.0391	0.0934864	0	1.17985	0.318376	0.454146	1.59002	0	0	3.28424
AT4G20490	AT4TE50640	ATLANTYS3	LTR/Gypsy	Chr4	TAIR10	transposable_element	11036485	11040233	+	-10.0056	0.000143126	0.0113207	2.01369	0.140573	0.999748	1.98131	0.192203	0.999999	-0.581207	0.692633	0.999918	-0.269242	0.816878	0.99992	0	0	0.0262473	5.53084	0.103865	1.56978	0.181286	0.211405	0.184401	0.335893	0.0962982	0.0263838	1.7865	0	0.357576	2.40549
AT4G20365	AT4TE50435	ATCOPIA47	LTR/Copia	Chr4	TAIR10	transposable_element	10992996	10998058	+	-7.03561	0.141878		-0.776178	0.758678		-2.96758	0.177253	0.999999	-1.63458	0.562569	0.999918	2.31754	0.0572598	0.99992	0	0	0	0.430696	0.0636873	0.0551231	0.184157	0	0.0242249	0	0.10878	0.0881518	0.0928575	0	0.0625627	0.253611
AT4G20180	AT4TE49990	META1	LTR/Copia	Chr4	TAIR10	transposable_element	10899528	10904738	+	-4.82312	0.0273968	0.307676	0.406012	0.794989	0.999748	-4.73387	0.10136	0.999999	-0.733872	0.549258	0.999918	1.39117	0.194353	0.99992	0.114525	0	1.20963	2.01938	0.150318	0.599756	0.455319	0.0728726	0	0	0.126548	0.120394	1.7413	0.214332	0.422205	2.98795
AT4G19790	AT4TE49275	ATCOPIA16	LTR/Copia	Chr4	TAIR10	transposable_element	10755990	10756775	+	-2.13713	0.642541		0.220225	0.962714		-2.24555	0.64212		-3.2294	0.455343	0.999918	2.07206	0.196975	0.99992	0.505499	0	0	1.95402	0.302871	0	0.268203	0	0	0	0.134588	0.0588387	0.093723	0	0	1.45468
AT4G19780	AT4TE49270	ATCOPIA1	LTR/Copia	Chr4	TAIR10	transposable_element	10754828	10755989	-							-0.374696	0.939586		-2.24884	0.640216	0.999918	1.23616	0.683806		0	0	0	0	0.00336487	0	0	0	0	0	0	0.0668547	0.0836436	0	0.408068	0.22658
AT4G19320	AT4TE48230	VANDAL5	DNA/MuDR	Chr4	TAIR10	transposable_element_gene	10549348	10552972	-				1.88165	0.605059					1.36719	0.502712	0.999918	0.790802	0.786285	0.99992	0	0	0	0	0	0.177423	0.0545671	0	0	0	0	0	1.10422	0.0879969	0	0.473825
AT4G19310	AT4TE48230	VANDAL5	DNA/MuDR	Chr4	TAIR10	transposable_element	10546507	10553980	+										-1.91535	0.701522	0.999918	0.140681	0.963291		0	0	0	0	0	0	0	0	0	0	0	0	0	0	0	0.162716
AT4G19305	AT4TE48225	VANDAL4	DNA/MuDR	Chr4	TAIR10	transposable_element	10544613	10546506	-	-6.66696	0.160986		5.19098	0.218635		-1.46609	0.763146		-1.80821	0.36217	0.999918	1.58775	0.337078	0.99992	0.0809597	0	1.47138	4.20042	0	2.25573	0	0	0	0	0	0.277622	1.11863	1.50086	3.86253	4.88896
AT4G19300	AT4TE48215	VANDAL5	DNA/MuDR	Chr4	TAIR10	transposable_element_gene	10542695	10543703	-				3.14914	0.517797		6.15811	0.0877693	0.999999	-3.69249	0.19396	0.999918	0.627141	0.801105	0.99992	0	0	0	0	0	0.20778	0	0.0033447	0	0.816316	0	0	0.103934	0	0.460376	1.76531
AT4G19290	AT4TE48215	VANDAL5	DNA/MuDR	Chr4	TAIR10	transposable_element	10541505	10544314	+				-2.04848	0.675822								0.608513	0.841941		0	0	0	0	0	0	0	0.334618	0	0	0	0	0	0	0	0
AT4G18420	AT4TE46310	VANDAL12	DNA/MuDR	Chr4	TAIR10	transposable_element	10174379	10175159	-				3.76536	0.43666								-1.55183	0.610794		0	0	0	0	0	0.643053	0	0	0	0	0	0	0	0	0	0
AT4G18410	AT4TE46305	Unassigned	Unassigned	Chr4	TAIR10	transposable_element	10171927	10174176	+							3.26245	0.510103					-0.638955	0.8346		0	0	0	0	0	0	0	0	0	0.0504191	0	0	0	0	0	0
AT4G17820	AT4TE44990	META1	LTR/Copia	Chr4	TAIR10	transposable_element	9908996	9914045	-	-1.5296	0.547084	0.930014	1.5768	0.221794	0.999748	0.490564	0.74377	0.999999	-0.612699	0.573621	0.999918	0.325826	0.67572	0.99992	0.738544	0	1.2941	1.02934	0.373709	1.13132	0.283002	0.195843	0.159449	0.353651	0.294836	0.0404304	1.85066	0.397582	1.17116	2.43922
AT4G17450	AT4TE44080	ATCOPIA1	LTR/Copia	Chr4	TAIR10	transposable_element	9732598	9737733	-	-6.33091	0.186563		1.51534	0.276492	0.999748	-0.546582	0.69024	0.999999	-0.065514	0.980966	0.999918	-0.130719	0.91481	0.99992	0	0	0.485279	0	0.0650946	1.13495	0.309357	0.0855409	0.0599686	0.17095	0.129798	0.189801	2.43346	0	0.780758	1.82448
AT4G17005	AT4TE43250	META1	LTR/Copia	Chr4	TAIR10	transposable_element	9570499	9575603	+										-3.50171	0.4709	0.999918	1.14187	0.707619		0	0	0	0	0	0	0	0	0	0	0	0	0	0	1.68821	0
AT4G16935	AT4TE43050	TAG2	DNA/HAT	Chr4	TAIR10	transposable_element	9530641	9530924	+																0	0	0	0	0	0	0	0	0	0	0	0	0	0	0	0
AT4G16910	AT4TE42950	ATGP2	LTR/Gypsy	Chr4	TAIR10	transposable_element	9508382	9512986	-	-1.67177	0.44725	0.897297	0.341465	0.828061	0.999748	0.204708	0.850283	0.999999	-0.282911	0.7845	0.999918	0.770624	0.354756	0.99992	2.32042	0	0.62363	6.10527	0.233183	1.05371	0.846944	0.0792647	0.807726	0.332287	0.33806	0.619045	1.0057	2.79512	1.60814	3.04362
AT4G16870	AT4TE42860	ATCOPIA4	LTR/Copia	Chr4	TAIR10	transposable_element	9483836	9488588	-	-4.54901	0.0365552	0.354424	0.329246	0.644599	0.999748	-0.734716	0.0652937	0.999999	-0.0204441	0.96736	0.999918	0.477572	0.54782	0.99992	0.112351	0	0.607456	1.89153	1.68655	1.99017	2.11253	0.563549	4.13074	2.79614	3.56505	7.56024	5.07466	3.37601	3.65396	5.0747
AT4G16020	AT4TE40695	ATCOPIA48	LTR/Copia	Chr4	TAIR10	transposable_element	9075042	9078896	+																0	0	0	0	0	0	4.85383e-09	0	0	4.92258e-09	0	0	8.55522e-06	0	0	7.75981e-09
AT4G16010	AT4TE40685	ATCOPIA48	LTR/Copia	Chr4	TAIR10	transposable_element	9068941	9072918	+				-4.50537	0.282211		-1.05067	0.598751	0.999999	1.15758	0.764734	0.999918	1.02029	0.466768	0.99992	0	0	0	0	0	0	0.13148	0.0302437	0.0368524	0.062454	0.132337	0.0609288	0.0176246	0.199663	0	0.0961542
AT4G15860	AT4TE40360	ATCOPIA90	LTR/Copia	Chr4	TAIR10	transposable_element	9006666	9008164	-				2.11149	0.328011		-4.05104	0.337523		-4.71838	0.253038	0.999918	-0.0191888	0.992732	0.99992	0	0	0	0	0.416261	0.663827	0.228881	0	0	0	0.276122	0	0	0	0.0947597	0.573239
AT4G15590	AT4TE39815	ATLINE1_2	LINE/L1	Chr4	TAIR10	transposable_element	8901451	8907132	-	-7.42548	0.0513485		0.896604	0.491665	0.999748	2.01351	0.226769	0.999999	0.204463	0.860446	0.999918	-0.19446	0.858795	0.99992	0	0	0.120471	0.348013	0.15238	0.569344	0.327374	0.0300732	0.00913948	0.310025	0.0574666	0.0181443	1.65639	0.0991678	0.236233	1.3415
AT4G14470	AT4TE36905	ATLINEIII	LINE/L1	Chr4	TAIR10	transposable_element	8327633	8329716	+				4.5108	0.349179		-1.46609	0.763146		-4.71484	0.253855	0.999918	0.953325	0.745255		0	0	0	0	0	0.532664	0	0	0	0	0	0.0955154	0	0	0.184065	1.10551
AT4G14460	AT4TE36845	ATCOPIA17	LTR/Copia	Chr4	TAIR10	transposable_element	8313636	8319046	+				1.63952	0.741773					-2.91458	0.551348	0.999918	0.247735	0.935296		0	0	0	0	0.0119232	0	0	0	0	0	0	0	0	0	0	0.0712152
AT4G13470	AT4TE34340	ATLINE2	LINE/L1	Chr4	TAIR10	transposable_element	7827854	7828980	-				-1.05145	0.825601					0.407248	0.880546	0.999918	-0.142324	0.939368		0	0	0	0	0.0792175	0	0.0404546	0.112192	0	0	0	0	0.43651	0.330172	0.117392	0.472571
AT4G13455	AT4TE34305	META1	LTR/Copia	Chr4	TAIR10	transposable_element	7816826	7821792	+	-3.85256	0.425202											1.51468	0.617936		0	0	0.822955	0	0	0	0	0	0	0	0	0	0	0	0	0
AT4G13259	AT4TE33740	ATENSPM11	DNA/En-Spm	Chr4	TAIR10	transposable_element	7701617	7702624	-										-3.4968	0.471545	0.999918	1.13995	0.708099		0	0	0	0	0	0	0	0.0305839	0	0	0	0	0	0	0.191861	0.383911
AT4G13258	AT4TE33735	VANDAL3	DNA/MuDR	Chr4	TAIR10	transposable_element	7700758	7701312	-				-3.21672	0.505927								1.52939	0.61449		0	0	0	0	0	0	0.502337	0	0	0	0	0	0	0	0	0
AT4G13257	AT4TE33725	ATENSPM11	DNA/En-Spm	Chr4	TAIR10	transposable_element	7698371	7699343	-																0	0	0	0	0	0	0	0.0305839	0	0	0	0	0	0	0	0
AT4G13256	AT4TE33715	VANDAL3	DNA/MuDR	Chr4	TAIR10	transposable_element	7697507	7698011	-							4.93225	0.308283		-1.91535	0.701522	0.999918	-1.15114	0.705443		0	0	0	0	0	0	0	0	0	0.846571	0	0	0	0	0	0.413771
AT4G13255	AT4TE33705	ATENSPM11	DNA/En-Spm	Chr4	TAIR10	transposable_element	7695120	7696092	-																0	0	0	0	0	0	0	0.0305839	0	0	0	0	0	0	0	0
AT4G13254	AT4TE33695	VANDAL3	DNA/MuDR	Chr4	TAIR10	transposable_element	7694256	7694760	-							4.93225	0.308283					-1.55183	0.610794		0	0	0	0	0	0	0	0	0	0.846571	0	0	0	0	0	0
AT4G13253	AT4TE33685	ATENSPM11	DNA/En-Spm	Chr4	TAIR10	transposable_element	7691866	7692845	-																0	0	0	0	0	0	0	0.0305839	0	0	0	0	0	0	0	0
AT4G13252	AT4TE33675	VANDAL3	DNA/MuDR	Chr4	TAIR10	transposable_element	7690988	7691542	-				2.3594	0.632295								-1.02058	0.738637		0	0	0	0	0.201257	0	0	0	0	0	0	0	0	0	0	0
AT4G13251	AT4TE33665	ATENSPM11	DNA/En-Spm	Chr4	TAIR10	transposable_element	7688590	7689574	-																0	0	0	0	0	0	0	0	0	0	0	0	0	0	0	0
AT4G12915	AT4TE32995	ATHILA4A	LTR/Gypsy	Chr4	TAIR10	transposable_element	7557359	7559782	-				6.09888	0.0694362		-0.476337	0.923181					0.309342	0.919339		0	0	0	0	0	1.00073	0	0	0	0	0.0267375	0	0	0	0	0
AT4G12426	AT4TE32060	META1	LTR/Copia	Chr4	TAIR10	transposable_element	7359463	7364607	+				2.13602	0.614825		-0.236894	0.939894		-0.921943	0.52684	0.999918	0.63753	0.690562	0.99992	0	0	0	0	0	0.174689	0	0.0405145	0	0.0783088	0.0288522	0.0575946	0.658356	0.23221	1.07059	0.712111
AT4G12275	AT4TE31790	ATLINE1_1	LINE/L1	Chr4	TAIR10	transposable_element	7300396	7301656	-				4.09509	0.396462		5.67151	0.161826		1.61154	0.677621	0.999918	-3.47021	0.117647		0	0	0	0	0.256668	0.0885276	0	0	0	0.50525	0	0	0.908026	0	0.304986	0
AT4G12260	AT4TE31745	ATHAT3	DNA/HAT	Chr4	TAIR10	transposable_element	7292238	7293752	-	-5.41821	0.259045		3.17007	0.514993					-1.91535	0.701522	0.999918	-0.598941	0.844626		0	0	2.21712	0	0	0.36979	0	0	0	0	0	0	0	0	0	0.286311
AT4G12180	AT4TE31680	ATLINEIII	LINE/L1	Chr4	TAIR10	transposable_element	7275812	7278087	+	-7.11558	0.137381											0	1		0	0	1.76358	0	0	0	0	0	0	0	0	0	0	0	0	0
AT4G12135	AT4TE31640	ATCOPIA74	LTR/Copia	Chr4	TAIR10	transposable_element	7265942	7266266	+				0.895654	0.855798		-1.78822	0.585293		-2.25822	0.583911	0.999918	1.90279	0.282946		0	0	0	0	0.413004	0	0	0.201444	0	0.429679	0.30445	1.00879	0	0.910453	0	3.7162
AT4G11710	AT4TE30625	ATLINEIII	LINE/L1	Chr4	TAIR10	transposable_element	7061023	7062440	-	-6.03223	0.208395		-0.986531	0.49229	0.999748	-2.14957	0.109068	0.999999	-0.717378	0.691437	0.999918	1.38739	0.131992	0.99992	0	0	0	0.746992	0.46586	0.611967	1.73004	0.254955	0.09926	0.3163	0.686541	0.829836	0.629863	0.488598	0.725932	1.09946
AT4G11375	AT4TE29830	ATCOPIA22	LTR/Copia	Chr4	TAIR10	transposable_element	6914662	6919511	-				2.92914	0.548675								-1.42965	0.639558		0	0	0	0	0.0384282	0	0	0	0	0	0	0	0	0	0	0
AT4G10990	AT4TE28870	ATCOPIA17	LTR/Copia	Chr4	TAIR10	transposable_element_gene	6724987	6729975	+				2.99039	0.299321		-1.46609	0.763146		-0.427554	0.872768	0.999918	-0.730224	0.737081	0.99992	0	0	0	0	0	0.29459	0.0347386	0	0	0	0	0.0171376	0	0.234097	0.133767	0.169425
AT4G10980	AT4TE28870	ATCOPIA17	LTR/Copia	Chr4	TAIR10	transposable_element	6723347	6728790	+				-3.21672	0.505927					-1.91535	0.701522	0.999918	1.86784	0.53743		0	0	0	0	0	0	0.292889	0	0	0	0	0	0	0	0	0.213529
AT4G10690	AT4TE28200	ATCOPIA7	LTR/Copia	Chr4	TAIR10	transposable_element	6588726	6593808	+	-0.643549	0.355715	0.850106	0.00574098	0.990114	0.999748	0.0466366	0.868965	0.999999	-0.3135	0.444555	0.999918	0.272188	0.192263	0.99992	3.05124	6.58215	10.2182	5.38319	6.92169	3.18887	3.35429	5.8877	5.09053	4.43559	4.85209	3.97891	6.40137	5.08771	5.87214	8.62514
AT4G10580	AT4TE27915	ATGP1	LTR/Gypsy	Chr4	TAIR10	transposable_element	6529315	6537160	-	-1.8103	0.624911		-0.151128	0.941115		-0.642684	0.703421	0.999999	-1.07442	0.430675	0.999918	0.983549	0.290395	0.99992	0	0.169782	0.0235159	0.458877	0	0.307562	0.143842	0.182371	0.0317974	0.134398	0.0581631	0.178538	0.50449	0.283509	0.19264	1.48061
AT4G10460	AT4TE27640	ATCOPIA50	LTR/Copia	Chr4	TAIR10	transposable_element	6467401	6473067	+				-0.778026	0.836973					1.29416	0.57771	0.999918	2.76947	0.352256		0	0	0	0	0	0.0720755	0.113358	0	0	0	0	0	0.881292	0	0	0.373115
AT4G09710	AT4TE25865	ATLINE1_6	LINE/L1	Chr4	TAIR10	transposable_element	6126851	6132074	+				0.225781	0.942449		-3.40862	0.478165		0.368157	0.830369	0.999918	-2.29625	0.253143	0.99992	0	0	0	0	0.0582669	0.0756198	0.104075	0	0	0	0.0797599	0	0.558103	0.601777	0	0.913443
AT4G09625	AT4TE25635	VANDAL8	DNA/MuDR	Chr4	TAIR10	transposable_element	6079869	6082397	-				0.226365	0.953811								-0.187172	0.950249		0	0	0	0	0	0.154523	0	0.149478	0	0	0	0	0	0	0	0
AT4G09595	AT4TE25590	ATCOPIA49	LTR/Copia	Chr4	TAIR10	transposable_element	6067397	6072635	+	5.98847	0.211619		0.406685	0.793237	0.999748	0.00646123	0.997625	0.999999	-1.28485	0.188963	0.999918	0.645123	0.591456	0.99992	0	0.359556	0	0	0.0557704	0.582929	0.330516	0.117791	0	0.156271	0.0716461	0.0851654	1.00724	0.32257	1.28387	2.16367
AT4G09540	AT4TE25430	ATCOPIA97	LTR/Copia	Chr4	TAIR10	transposable_element	6034731	6036483	+	2.25336	0.646162											-0.959462	0.753797		0	0.0673365	0	0	0	0	0	0	0	0	0	0	0	0	0	0
AT4G09455	AT4TE25200	ATCOPIA51	LTR/Copia	Chr4	TAIR10	transposable_element	5987004	5991976	+	-9.46851	0.0028271	0.0828847	-1.9708	0.298229	0.999748	3.34648	0.116429	0.999999	0.593412	0.562447	0.999918	1.0355	0.468581	0.99992	0	0	0	2.8279	0	0.169792	0.554424	0.0872215	0.125402	0.124942	0.023907	0	2.05068	0.472084	0.989209	0.729074
AT4G09425	AT4TE25100	ATCOPIA69	LTR/Copia	Chr4	TAIR10	transposable_element	5965693	5970901	+										2.40506	0.622103	0.999918	-1.83185	0.546982		0	0	0	0	0	0	0	0	0	0	0	0	0.0769621	0	0	0
AT4G09400	AT4TE25065	VANDAL7	DNA/MuDR	Chr4	TAIR10	transposable_element_gene	5953226	5958057	-				-5.21908	0.176537					-1.552	0.668901	0.999918	2.50175	0.39848	0.99992	0	0	0	0	0	0	0.191339	0	0	0	0	0	0.0819282	0	0	0.257372
AT4G09410	AT4TE25065	VANDAL7	DNA/MuDR	Chr4	TAIR10	transposable_element_gene	5958513	5961076	-				-2.80041	0.563885								1.14187	0.707619		0	0	0	0	0	0	0.0691347	0	0	0	0	0	0	0	0	0
AT4G09390	AT4TE25065	VANDAL7	DNA/MuDR	Chr4	TAIR10	transposable_element	5952037	5961596	-							0.186379	0.970091					0.0448349	0.988302		0	0	0	0	0	0	0	0	0	0	0.014553	0	0	0	0	0
AT4G09380	AT4TE25050	VANDAL6	DNA/MuDR	Chr4	TAIR10	transposable_element_gene	5946583	5950874	-				6.5307	0.0149129		4.93225	0.308283		4.84464	0.210559	0.999918	-5.46245	0.0189872	0.900671	0	0	0	0	0.0780879	0.393569	0	0	0	0.0783722	0	0	0.410481	0	0	0
AT4G09370	AT4TE25050	VANDAL6	DNA/MuDR	Chr4	TAIR10	transposable_element	5943242	5951590	-																0	0	0	0	0.0109421	0	0	0	0	0	0	0	0	0	0	0
AT4G09316	AT4TE24910	ATCOPIA9	LTR/Copia	Chr4	TAIR10	transposable_element	5914039	5916986	-	1.38422	0.781344											-0.638955	0.8346		0	0.023644	0	0	0	0	0	0	0	0	0	0	0	0	0	0
AT4G09313	AT4TE24880	ATCOPIA9	LTR/Copia	Chr4	TAIR10	transposable_element	5905482	5908220	-	0.26677	0.95367		0.266081	0.868652	0.999748	1.32485	0.638723	0.999999	-1.06444	0.377688	0.999918	0.520864	0.680496	0.99992	0.314814	0	0.35119	0	0.0226003	0.944128	0.63122	0.117602	0	0.23973	0.091483	0	1.67061	0.10344	1.15808	2.69297
AT4G09290	AT4TE24825	VANDAL3	DNA/MuDR	Chr4	TAIR10	transposable_element	5893406	5895491	+										1.82953	0.478647	0.999918	2.06383	0.494994		0	0	0	0	0	0	0	0	0	0	0	0	1.47572	0	0.108325	0.36998
AT4G09280	AT4TE24810	VANDAL3	DNA/MuDR	Chr4	TAIR10	transposable_element	5890042	5891644	+	-4.19855	0.383847		-1.02369	0.728883					-1.43991	0.375952	0.999918	1.48606	0.4397	0.99992	0	0	0.000112489	0.293156	0.416684	0.000192604	0.753699	0	0	3.09095e-05	1.07972e-05	3.10976e-05	0.16533	1.54113	0.981544	3.49757
AT4G09255	AT4TE24760	ATCOPIA9	LTR/Copia	Chr4	TAIR10	transposable_element	5879220	5881931	-	-7.551	0.101451	0.549317	0.793845	0.648449	0.999748	-3.79975	0.398911		0.913043	0.370289	0.999918	-0.27719	0.867542	0.99992	0	0	0	1.24354	0	1.74787	0.884234	0.0400318	0	0	0.150045	0	3.5549	0.934533	0.943982	1.53992
AT4G09230	AT4TE24735	VANDAL3	DNA/MuDR	Chr4	TAIR10	transposable_element	5872740	5874342	+	-9.2184	0.000306935	0.019138	4.77558	0.31299		-1.77987	0.584745		-4.23868	0.379979	0.999918	1.68752	0.346921	0.99992	0	0	1.48659	7.85359	0	0.480375	0	0	0	0.091161	0.0916646	0.17801	0	0	0.665062	0
AT4G09205	AT4TE24680	ATCOPIA9	LTR/Copia	Chr4	TAIR10	transposable_element	5861913	5864624	-	1.56565	0.611833	0.946525	0.0041202	0.998852		4.18551	0.0222081	0.697137	-3.37781	0.0404011	0.999918	-0.149076	0.918287	0.99992	0	3.10086	1.22541	0	0.319979	0	0.282167	0	0.049843	1.01696	0.0487467	0	0.248947	0	0.643839	2.28976
AT4G09146	AT4TE24480	ATCOPIA26	LTR/Copia	Chr4	TAIR10	transposable_element	5822426	5827300	+				-2.04848	0.675822		-0.476337	0.923181		-1.91535	0.701522	0.999918	1.39286	0.646774		0	0	0	0	0	0	0	0.0179109	0	0	0.0108769	0	0	0	0	0.0379978
AT4G08995	AT4TE24230	ATLINE1_1	LINE/L1	Chr4	TAIR10	transposable_element	5771969	5773031	-	-6.33316	0.186402		0.848685	0.863044		-3.84918	0.291677		-0.916863	0.590281	0.999918	3.67591	0.00427811	0.449585	0	0	0.400131	1.62092	0.142705	0	0.0729456	0	0	0	0.225451	0.332052	2.30107	0.601449	0.425598	5.31761
AT4G08956	AT4TE24100	HELITRONY3	RC/Helitron	Chr4	TAIR10	transposable_element	5743654	5744763	+	-4.53462	0.346198		-2.13201	0.662988		1.8005	0.688491		0.004804	0.999197	0.999918	0.801078	0.655001		0	0	0	0.774476	0	0	0.102947	0.0962237	0	0.403673	0.112129	0	0.572806	0	0	0.668286
AT4G08953	AT4TE24090	ATCOPIA70	LTR/Copia	Chr4	TAIR10	transposable_element	5742602	5743316	-				-4.1641	0.366991		-0.374696	0.939586					2.37433	0.431491		0	0	0	0	0	0	0.952027	0.300605	0	0	0	0.124302	0	0	0	0
AT4G08945	AT4TE24030	ATCOPIA4	LTR/Copia	Chr4	TAIR10	transposable_element	5732659	5732979	+							-2.41816	0.616366		-2.59936	0.394008	0.999918	2.5826	0.38424		0	0	0	0	0	0	0	0	0	0	0.542237	0	1.06116	0	0	7.21087
AT4G08880	AT4TE23825	VANDAL2	DNA/MuDR	Chr4	TAIR10	transposable_element	5683901	5697847	-	-8.9713	0.00906647	0.165995	1.0801	0.629355		1.23323	0.606874	0.999999	0.424718	0.75092	0.999918	0.928534	0.530067	0.99992	0	0	0	1.3785	0	0.255406	0.0878393	0.024437	0	0.225538	0.0920578	0	0.44138	0.326301	0.26124	0.332402
AT4G08890	AT4TE23825	VANDAL2	DNA/MuDR	Chr4	TAIR10	transposable_element_gene	5692638	5696994	-	5.23482	0.275512		0.806124	0.756854		2.07747	0.324349	0.999999	-1.87522	0.597384	0.999918	-0.938462	0.473604	0.99992	0	0.204087	0	0	0	0.237771	0.115809	0.0159251	0	0.309591	0.0328684	0.0378929	0.0639625	0	0.127038	0.13156
AT4G08873	AT4TE23735	ATHILA4A	LTR/Gypsy	Chr4	TAIR10	transposable_element	5662152	5664053	+							0.186379	0.970091		3.22539	0.505099	0.999918	-2.1281	0.481736		0	0	0	0	0	0	0	0	0	0	0.0321413	0	0.914507	0	0	0
AT4G08872	AT4TE23705	ATGP5	LTR/Gypsy	Chr4	TAIR10	transposable_element	5655232	5656686	+																0	0	0	0	0	0	0	0	0	0	0	0	0	0	0	0
AT4G08871	AT4TE23675	ATENSPM2	DNA/En-Spm	Chr4	TAIR10	transposable_element	5651104	5651509	+				-1.19581	0.810487								0.140681	0.963291		0	0	0	0	0	0	0.1436	0	0	0	0	0	0	0	0	0
AT4G08860	AT4TE23645	ATLINE1_1	LINE/L1	Chr4	TAIR10	transposable_element	5644443	5645105	+	4.82077	0.315808		0.762843	0.675461		-0.180101	0.947693		-1.63451	0.305372	0.999918	0.641163	0.619533	0.99992	0	0.661199	0	0	0.338468	1.57218	0.942516	0.106931	0.133418	0.222573	0.379173	0	2.06088	0	2.01293	4.8759
AT4G08830	AT4TE23575	ATLINE1_1	LINE/L1	Chr4	TAIR10	transposable_element_gene	5623753	5627210	+				3.4929	0.379847					1.51575	0.555217	0.999918	0.259596	0.929981		0	0	0	0	0	0.200308	0.0168824	0	0	0	0	0	0.815178	0	0	0.296305
AT4G08820	AT4TE23575	ATLINE1_1	LINE/L1	Chr4	TAIR10	transposable_element	5621794	5627464	+				-1.84726	0.612712					-0.828234	0.807915	0.999918	1.21651	0.667408	0.99992	0	0	0	0	0	0.143306	0.466396	0	0	0	0	0	0.457708	0	0	0.866642
AT4G08720	AT4TE23345	VANDAL21	DNA/MuDR	Chr4	TAIR10	transposable_element_gene	5571075	5574725	-	-0.477143	0.922498		2.98968	0.251421		-2.48441	0.606601		-0.188432	0.930021	0.999918	-0.602455	0.739309	0.99992	0.0171983	0	0	0.0227431	0	0.553382	0.0638439	0	0	0	0	0.047328	0.456072	0.12925	0	0.700378
AT4G08710	AT4TE23345	VANDAL21	DNA/MuDR	Chr4	TAIR10	transposable_element	5567794	5575599	-	-6.4908	0.175603		4.01414	0.256482					-4.24212	0.206211	0.999918	1.60816	0.514034	0.99992	0	0	0.882336	0	0	0.352049	0.0207796	0	0	0	0	0	0.0229155	0	0	0.751032
AT4G08692	AT4TE23285	SIMPLEHAT2	DNA/HAT	Chr4	TAIR10	transposable_element	5557954	5558966	+										1.76416	0.719873	0.999918	-1.34703	0.65925		0	0	0	0	0	0	0	0	0	0	0	0	0.336131	0	0	0
AT4G08655	AT4TE23130	VANDAL3	DNA/MuDR	Chr4	TAIR10	transposable_element	5528300	5529340	-				4.5108	0.349179		1.29095	0.791989		0.457645	0.923182	0.999918	-2.10719	0.373626		0	0	0	0	0	1.11758	0	0	0	0.265212	0.093915	0	0	1.12445	0.787624	0
AT4G08650	AT4TE23125	VANDAL3	DNA/MuDR	Chr4	TAIR10	transposable_element	5520207	5536230	-	-2.06436	0.675316		2.2788	0.248315	0.999748	5.67151	0.161826		0.187165	0.873973	0.999918	-0.706087	0.674429	0.99992	0	0	0	0.020105	0.0473032	0.683327	0.141272	0	0	0.134091	0	0	0.870353	0.800335	0.285717	1.19475
AT4G08660	AT4TE23125	VANDAL3	DNA/MuDR	Chr4	TAIR10	transposable_element_gene	5532580	5535387	-				0.0539479	0.990881		-2.46772	0.609054		0.325605	0.856189	0.999918	3.61619	0.0383083	0.99992	0	0	0	0	0	0.0710097	0.0628711	0	0	0	0.0140889	0.0467012	1.39436	0	0.424325	0.735429
AT4G08652	AT4TE23125	VANDAL3	DNA/MuDR	Chr4	TAIR10	transposable_element_gene	5526392	5526701	-																0	0	0	0	0	0	0	0	0	0	0	0	0	0	0	0
AT4G08657	AT4TE23125	VANDAL3	DNA/MuDR	Chr4	TAIR10	transposable_element_gene	5529763	5530302	-																0	0	0	0	0	0	0	0	0	0	0	0	0	0	0	0
AT4G08610	AT4TE22970	VANDAL8	DNA/MuDR	Chr4	TAIR10	transposable_element_gene	5491697	5494054	-	-2.52624	0.48222		2.56195	0.130243	0.999748	0.794678	0.726299	0.999999	-1.56784	0.409108	0.999918	-0.230662	0.845174	0.99992	0	0.21304	0.16941	0.829827	0.0739351	2.47839	0.402579	0	0	0.335776	0.05612	0.131053	0.585921	0	0.436973	1.5051
AT4G08600	AT4TE22970	VANDAL8	DNA/MuDR	Chr4	TAIR10	transposable_element	5485146	5494752	-				0.653313	0.821781		-1.75085	0.718148		2.87151	0.554148	0.999918	-0.84247	0.767674		0	0	0	0	0	0.299455	0.185683	0	0	0	0.0300841	0	0	0.145224	0	0
AT4G08602	AT4TE22970	VANDAL8	DNA/MuDR	Chr4	TAIR10	transposable_element_gene	5489259	5489974	-	-6.54587	0.171937		-0.218797	0.923957		-2.46579	0.415816		-0.363328	0.799659	0.999918	0.886388	0.431034	0.99992	0	0	3.28026	0.700666	0	1.57215	0.825274	0.872948	0	0.182725	0.761044	0.0714696	3.9794	1.55267	2.79859	4.61059
AT4G08596	AT4TE22935	Unassigned	Unassigned	Chr4	TAIR10	transposable_element	5475880	5477918	-				2.98752	0.299917		-1.03642	0.832225		-0.981203	0.776494	0.999918	-0.761168	0.726882	0.99992	0	0	0	0	0	0.762567	0.0879978	0	0	0	0.0120852	0.0218628	0.276486	0	0	0.600101
AT4G08490	AT4TE22570	ATHILA4	LTR/Gypsy	Chr4	TAIR10	transposable_element	5398802	5402984	-	-8.47749	0.0244605	0.288149	0.824013	0.649761	0.999748	-4.2643	0.191342		-1.28414	0.407501	0.999918	1.4671	0.330352	0.99992	0	0	0	2.05978	0	0.945267	0.297967	0.199324	0	0	0.0739498	0.119078	0.960502	0.0847093	0.1115	2.56197
AT4G08405	AT4TE22180	META1	LTR/Copia	Chr4	TAIR10	transposable_element	5326461	5331583	+	-5.02546	0.295669		1.1596	0.583895		0.356241	0.929563		-1.92824	0.311126	0.999918	1.09533	0.448718	0.99992	0	0	0	0.283632	0.122557	0.531861	0.0741284	0.181686	0	0.115705	0	0.0835296	0.639504	0	0.182481	2.50759
AT4G08375	AT4TE22095	ATCOPIA55	LTR/Copia	Chr4	TAIR10	transposable_element	5303773	5309049	-	0.773624	0.86695		-0.354428	0.908908					-1.70945	0.712751	0.999918	0.301668	0.884673	0.99992	0	0.161649	0.109507	0	0	0.125663	0.148198	0	0	0	0	0	0	0.049946	0	0.144548
AT4G08333	AT4TE21900	VANDAL11	DNA/MuDR	Chr4	TAIR10	transposable_element	5257027	5271699	+	-7.21551	0.0711183		2.12374	0.15445	0.999748	0.480499	0.796826	0.999999	-0.560196	0.601611	0.999918	0.167553	0.882258	0.99992	0	0	0.356414	0.519508	0.0486873	1.4601	0.248479	0.0762103	0	0.377713	0.105603	0.159679	1.90176	0.603761	0.430921	3.39204
AT4G08336	AT4TE21900	VANDAL11	DNA/MuDR	Chr4	TAIR10	transposable_element_gene	5262299	5262867	+				1.82851	0.641582		3.26245	0.510103		0.0580865	0.984163	0.999918	-0.508094	0.816391	0.99992	0	0	0	0	0.120135	0.823678	0.245914	0	0	0.242954	0	0	2.84312	0	0	2.86742
AT4G08340	AT4TE21900	VANDAL11	DNA/MuDR	Chr4	TAIR10	transposable_element_gene	5264215	5271148	-	3.19442	0.457193		0.349876	0.671156	0.999748	0.282607	0.720285	0.999999	-0.896784	0.302662	0.999918	0.122824	0.875268	0.99992	0.106874	0.123586	0.030777	0	0.333369	1.1812	0.66328	0.441834	0.231297	0.533434	0.374114	0.226571	0.942845	0.334722	0.837161	1.62943
AT4G08275	AT4TE21750	ATHILA3	LTR/Gypsy	Chr4	TAIR10	transposable_element	5221919	5224018	+																0	0	0	0	0	0	0	0	0	0	0	0	0	0	0	0
AT4G08264	AT4TE21715	Unassigned	Unassigned	Chr4	TAIR10	transposable_element	5214179	5215615	-				-4.91946	0.238999					2.65814	0.584796	0.999918	1.27145	0.669555		0	0	0	0	0	0	0.554947	0	0	0	0	0	0.276513	0	0	0
AT4G08262	AT4TE21695	ATLINE1_6	LINE/L1	Chr4	TAIR10	transposable_element	5204469	5210326	+	-3.17249	0.254229	0.778983	0.473076	0.696263	0.999748	-0.788239	0.661344	0.999999	-1.44998	0.601874	0.999918	1.00341	0.35285	0.99992	0	0.127509	0.116177	0.804948	0.123466	0.979607	0.640516	0.0965009	0	0.159242	0.0878556	0.178635	1.31625	0	0.545751	3.13435
AT4G08220	AT4TE21575	VANDAL17	DNA/MuDR	Chr4	TAIR10	transposable_element	5186614	5187553	+	1.08688	0.383352	0.867282	0.103566	0.871492	0.999748	-0.0678161	0.855888	0.999999	0.0105456	0.986418	0.999918	-0.204321	0.537539	0.99992	22.5738	6.70659	14.7211	2.15982	8.39735	6.5042	5.18998	7.60375	10.6254	10.6952	10.8731	10.5748	10.7652	14.7849	12.7974	12.6089
AT4G08200	AT4TE21555	HARBINGER	DNA/Harbinger	Chr4	TAIR10	transposable_element	5182117	5182587	+	-4.91548	0.30653		-1.03466	0.829546		3.26245	0.510103		-2.24309	0.485155	0.999918	2.05052	0.246086		0	0	1.74172	0	0	0.190137	0.339731	0	0	0.223037	0	0	0.497947	0	1.33032	1.32028
AT4G08145	AT4TE21315	ATIS112A	DNA/Harbinger	Chr4	TAIR10	transposable_element	5138388	5139965	+				-5.80416	0.0828612					-0.995323	0.802108	0.999918	0.504417	0.866715		0	0	0	0	0	0	1.20283	0	0	0	0	0	0.27101	0	0.145666	0.438793
AT4G08138	AT4TE21295	ATGP1	LTR/Gypsy	Chr4	TAIR10	transposable_element	5127101	5135152	-				-0.351255	0.892776					-5.23641	0.185435	0.999918	1.37451	0.638171	0.99992	0	0	0	0	0	0.212871	0.257063	0	0	0	0	0	0	0	0	0.365804
AT4G08135	AT4TE21265	ATHILA4	LTR/Gypsy	Chr4	TAIR10	transposable_element	5119755	5120828	-	-5.68245	0.236276		2.60803	0.419066					1.70771	0.653385	0.999918	-0.277765	0.895232	0.99992	0	0	0	2.14394	0.62588	1.07176	0.256162	0	0	0	0	0	2.40111	0	0.753887	0
AT4G08134	AT4TE21255	ATGP8	LTR/Gypsy	Chr4	TAIR10	transposable_element	5116413	5119753	+	-2.31629	0.637518		-3.80299	0.429996		4.93225	0.308283		-4.50171	0.350404	0.999918	2.28693	0.411477		0	0	0.0819602	0	0	0	0.216779	0	0	0.207516	0	0	0	0	0.628604	0
AT4G08132	AT4TE21200	ATHILA3	LTR/Gypsy	Chr4	TAIR10	transposable_element	5104930	5109992	-	1.38422	0.781344								1.12273	0.755898	0.999918	0.77787	0.798342		0	0.0212197	0	0	0	0	0	0	0	0	0	0	0.412512	0	0	0.203039
AT4G08130	AT4TE21135	ATHILA4A	LTR/Gypsy	Chr4	TAIR10	transposable_element	5089997	5096803	+				4.6577	0.292133		4.93225	0.308283		-0.763231	0.804261	0.999918	-0.679064	0.75291	0.99992	0	0	0	0	0.0415734	0.358801	0	0	0	0.244494	0	0	0.334805	0.173396	0	0.867942
AT4G08110	AT4TE21115	Unassigned	Unassigned	Chr4	TAIR10	transposable_element	5083926	5086640	-	-0.0248902	0.97134	0.997087	-0.067168	0.899475	0.999748	0.0322604	0.938949	0.999999	0.301981	0.547	0.999918	0.0168909	0.958989	0.99992	15.3591	9.23521	11.7373	13.284	4.37824	3.89778	5.14446	2.79853	9.68338	3.88473	5.44428	7.24089	7.56856	8.79916	4.70268	8.67497
AT4G08100	AT4TE21110	Unassigned	Unassigned	Chr4	TAIR10	transposable_element	5079652	5083590	+	-3.66729	0.442775		0.5714	0.599365	0.999748	-0.67557	0.409365	0.999999	1.24988	0.270078	0.999918	-0.394331	0.650806	0.99992	0.0158997	0	0.263682	0	0.531387	0.850761	0.674278	0.176478	0.380274	0.297734	0.450691	0.610114	1.73025	0.760235	0.761147	0.322691
AT4G08113	AT4TE21090	ATLANTYS1	LTR/Gypsy	Chr4	TAIR10	transposable_element	5063538	5074228	-	6.97463	0.145327		-0.688638	0.766062		-1.66012	0.297029	0.999999	0.669728	0.634008	0.999918	-0.353312	0.751942	0.99992	0.893092	0	0	0	0.121686	0.18344	0.430017	0	0.162817	0.0394016	0.0974184	0.537677	0.875447	0.839532	0.419171	0.687839
AT4G08114	AT4TE21090	ATLANTYS1	LTR/Gypsy	Chr4	TAIR10	transposable_element_gene	5068500	5073638	-	7.17638	0.133989		0.203094	0.920604		-0.0267473	0.979902	0.999999	0.0275522	0.989038	0.999918	-0.613032	0.508883	0.99992	0.550937	0	0	0	0.13425	0.0702573	0.126348	0.041303	0.150259	0.232276	0.163122	0.21685	0.336665	0.0454166	0.172617	0.24129
AT4G08112	AT4TE21085	ATHILA6A	LTR/Gypsy	Chr4	TAIR10	transposable_element	5060675	5063536	-				-1.45463	0.745871		1.55695	0.561588	0.999999	-2.72551	0.402469	0.999918	0.715294	0.70272	0.99992	0	0	0	0	0.0379726	0	0.077524	0.019024	0.34816	0	0	0.115098	0.0841191	0	0	0.6046
AT4G08111	AT4TE21055	ATHILA0_I	LTR/Gypsy	Chr4	TAIR10	transposable_element_gene	5055667	5057174	-				1.0729	0.631901		-0.378889	0.885283	0.999999	0.136137	0.927557	0.999918	-0.349286	0.802051	0.99992	0	0	0	0	0	1.1892	0.398657	0.0995759	0	0.230785	0.135936	0.137367	1.68993	0.766365	1.35228	0.977731
AT4G08109	AT4TE21055	ATHILA0_I	LTR/Gypsy	Chr4	TAIR10	transposable_element	5043758	5057116	-				-0.401259	0.901896		-0.697034	0.589651	0.999999	-3.6906	0.0724865	0.999918	1.73561	0.160981	0.99992	0	0	0	0	0.0756962	0	0.0110361	0.0811491	0.0848368	0.13177	0.0879694	0.244947	0.0242702	0.0446145	0.0956089	0.753665
AT4G08108	AT4TE21050	ATCOPIA10	LTR/Copia	Chr4	TAIR10	transposable_element	5039048	5043757	-							0.950846	0.728774	0.999999	0.0165803	0.996588	0.999918	-0.430623	0.87905		0	0	0	0	0	0	0	0	0.191823	0	0.0915365	0	0	0.174483	0.166101	0
AT4G08107	AT4TE21000	ATLANTYS1	LTR/Gypsy	Chr4	TAIR10	transposable_element	5031660	5032190	-				-3.42655	0.28122					0.397473	0.9233	0.999918	1.108	0.647036		0	0	0	0	0	0.162773	1.16259	0.27125	0	0	0	0	1.06047	0	0	0.846925
AT4G08106	AT4TE20990	ATHILA4C	LTR/Gypsy	Chr4	TAIR10	transposable_element	5028074	5031651	-																0	0	0	0	0	0	0	0	0	0	0	0	0	0	0	0
AT4G08105	AT4TE20975	ATGP1	LTR/Gypsy	Chr4	TAIR10	transposable_element	5023453	5027709	-				1.82711	0.706311					-0.573291	0.891182	0.999918	0.299857	0.91888		0	0	0	0	0.0770023	0	0.0197198	0	0	0	0	0	0	0.159318	0	0.229886
AT4G08104	AT4TE20970	ATHILA6A	LTR/Gypsy	Chr4	TAIR10	transposable_element	5021349	5023155	-				2.3594	0.632295		1.39304	0.776136		-3.9157	0.418384	0.999918	1.18697	0.627454		0	0	0	0	0.181753	0	0	0	0	0.181535	0	0.0709886	0	0	0.544124	0.609427
AT4G08102	AT4TE20945	ATGP1	LTR/Gypsy	Chr4	TAIR10	transposable_element	5013681	5016267	-																0	0	0	0	0	0	0	0	0	0	0	0	0	0	0	0
AT4G08094	AT4TE20840	ATCOPIA49	LTR/Copia	Chr4	TAIR10	transposable_element	4993202	4994551	-	5.69343	0.235206		2.09344	0.672479								-0.638955	0.8346		0	0.836242	0	0	0	0.067801	0	0	0	0	0	0	0	0	0	0
AT4G08091	AT4TE20800	ATENSPM6	DNA/En-Spm	Chr4	TAIR10	transposable_element	4980246	4984203	-							-2.22815	0.64474					1.06545	0.726469		0	0	0	0	0	0	0	0	0	0	0.0543833	0	0	0	0	0
AT4G08078	AT4TE20745	ATHILA2	LTR/Gypsy	Chr4	TAIR10	transposable_element	4958195	4969597	+	-1.57639	0.485191	0.911574	1.7435	0.226585	0.999748	-5.21356	0.0430272	0.919161	-0.526717	0.640119	0.999918	0.622335	0.598822	0.99992	0.227626	1.22705	0	3.37469	0.0753451	1.51041	0.396794	0.0419077	0	0	0.114926	0.184636	2.30753	0.116952	0.874962	2.7791
AT4G08080	AT4TE20745	ATHILA2	LTR/Gypsy	Chr4	TAIR10	transposable_element_gene	4964226	4966272	+	-4.20799	0.382766		-1.18252	0.789393					-2.91458	0.551348	0.999918	2.09348	0.455714		0	0	0	0.186268	0.0858265	0	0.168662	0	0	0	0	0	0	0	0	0.147463
AT4G08074	AT4TE20685	ATHILA4C	LTR/Gypsy	Chr4	TAIR10	transposable_element	4949891	4950489	+																0	0	0	0	0	0	0	0	0	0	0	0	0	0	0	0
AT4G08072	AT4TE20650	ATHILA4	LTR/Gypsy	Chr4	TAIR10	transposable_element	4944683	4947658	-	-5.61621	0.241844								3.06002	0.527733	0.999918	-2.30785	0.44638		0	0	0.658395	0	0	0	0	0	0	0	0	0	0.243612	0	0	0
AT4G08070	AT4TE20535	ATENSPM7	DNA/En-Spm	Chr4	TAIR10	transposable_element	4924243	4931834	-	0.363028	0.933973		2.05458	0.193074	0.999748	-2.41354	0.486342		-2.69343	0.0257134	0.999918	0.983185	0.481979	0.99992	0.495705	0	0	0.332968	0.129074	1.15587	0.268286	0.0186945	0	0.03441	0.146848	0	0.661046	0	1.4976	3.21622
AT4G08056	AT4TE20515	ATCOPIA28	LTR/Copia	Chr4	TAIR10	transposable_element	4919906	4922255	-										2.40506	0.622103	0.999918	-1.83185	0.546982		0	0	0	0	0	0	0	0	0	0	0	0	0.543157	0	0	0
AT4G08054	AT4TE20510	ROMANIAT5	LTR/Copia	Chr4	TAIR10	transposable_element	4916335	4919901	-				1.91423	0.515746		5.99012	0.0540661		0.851646	0.682269	0.999918	-1.30192	0.46314	0.99992	0	0	0	0	0.0163732	0.254951	0.0668498	0	0.0749588	0.12703	0	0	0.952139	0.0676837	0	0.598906
AT4G08050	AT4TE20400	ATHILA2	LTR/Gypsy	Chr4	TAIR10	transposable_element	4892325	4903536	-				-0.356279	0.92131		-4.45115	0.245227		0.995977	0.656096	0.999918	0.0436675	0.981147	0.99992	0	0	0	0	0	0.0588044	0.0754666	0	0	0	0.107373	0	0.243143	0.0840543	0.0882802	0.0931914
AT4G08038	AT4TE20315	ATLINE1A	LINE/L1	Chr4	TAIR10	transposable_element	4880063	4880876	-	-1.26361	0.798923		1.64502	0.715407		-1.75085	0.718148		-0.411932	0.884919	0.999918	0.195965	0.926985	0.99992	0	0	0.0721531	0	0	0.609974	0.181455	0	0	0	0.148697	0	1.83748	0	0	2.64408
AT4G08036	AT4TE20305	ATLINE1_4	LINE/L1	Chr4	TAIR10	transposable_element	4879721	4879971	+				0.70815	0.881895		0.186379	0.970091		1.76416	0.719873	0.999918	-0.979865	0.745896		0	0	0	0	0	0.893686	0	0.519138	0	0	0.0986321	0	0.925732	0	0	0
AT4G08034	AT4TE20300	ATLINE1A	LINE/L1	Chr4	TAIR10	transposable_element_gene	4878902	4879717	-				0.769349	0.780252					1.37626	0.780123	0.999918	-0.876635	0.765698		0	0	0	0	0	1.62241	0.884253	0	0	0	0	0	0.175244	0	0	0
AT4G08033	AT4TE20300	ATLINE1A	LINE/L1	Chr4	TAIR10	transposable_element	4876759	4879720	-				0.968536	0.802803					-2.91458	0.551348	0.999918	-0.034868	0.990673		0	0	0	0	0	0.468605	0.222173	0	0	0	0	0	0	0	0	0.324072
AT4G08030	AT4TE20205	ATHILA4	LTR/Gypsy	Chr4	TAIR10	transposable_element	4852741	4857277	+	1.59777	0.748024											-0.638955	0.8346		0.019172	0	0	0	0	0	0	0	0	0	0	0	0	0	0	0
AT4G08016	AT4TE20125	ATENSPM6	DNA/En-Spm	Chr4	TAIR10	transposable_element	4836766	4838847	+																0	0	0	0	0	0	0	0	0	0	0	0	0	0	0	0
AT4G08010	AT4TE20120	ATENSPM5	DNA/En-Spm	Chr4	TAIR10	transposable_element_gene	4833729	4834707	+				-4.57016	0.262895								2.66705	0.375654		0	0	0	0	0	0	0.261225	0.424662	0	0	0	0	0	0	0	0
AT4G08013	AT4TE20120	ATENSPM5	DNA/En-Spm	Chr4	TAIR10	transposable_element_gene	4835509	4835941	+				-1.45873	0.760674								1.17849	0.697923		0	0	0	0	0	0.28752	0.672748	0	0	0	0	0	0	0	0	0
AT4G08000	AT4TE20120	ATENSPM5	DNA/En-Spm	Chr4	TAIR10	transposable_element	4830280	4836765	+				0.0373179	0.985777		-3.21738	0.503465		-0.433509	0.796697	0.999918	0.440091	0.806648	0.99992	0	0	0	0	0.0254266	0.483501	0.368957	0.0957196	0	0	0.119668	0	1.41812	0.42178	0	2.56249
AT4G07967	AT4TE20075	ARNOLD3	DNA/MuDR	Chr4	TAIR10	transposable_element	4809779	4821017	-				2.98821	0.218222		5.58152	0.0141729	0.561518	-2.41075	0.107543	0.999918	0.861338	0.616283	0.99992	0	0	0	0	0	0.391643	0.0242174	0.0222636	0.0948317	0.18799	0.00405524	0	0.382195	0	0.244812	1.96489
AT4G07970	AT4TE20075	ARNOLD3	DNA/MuDR	Chr4	TAIR10	transposable_element_gene	4816535	4819768	+	-4.32624	0.369253		1.32542	0.640409		-0.0317491	0.994171		0.20391	0.920046	0.999918	1.40479	0.30871	0.99992	0	0	0.0134447	0.103285	0.0177269	0.274188	0.113265	0	0	0.0344026	0.0071621	0.0268508	0.988534	0	0.0523142	0.824207
AT4G07945	AT4TE19955	ATLINE1A	LINE/L1	Chr4	TAIR10	transposable_element	4788477	4790109	+				2.15491	0.444921		1.65219	0.471644	0.999999	-1.87654	0.601967	0.999918	-0.704908	0.596573	0.99992	0	0	0	0	0.152327	0.412291	0.077787	0.0359431	0	0.662976	0.0395163	0.174613	0.169135	0	0.564164	0.137758
AT4G07943	AT4TE19935	VANDAL2	DNA/MuDR	Chr4	TAIR10	transposable_element	4782142	4785968	-										1.76416	0.719873	0.999918	-1.34703	0.65925		0	0	0	0	0	0	0	0	0	0	0	0	0.350059	0	0	0
AT4G07944	AT4TE19935	VANDAL2	DNA/MuDR	Chr4	TAIR10	transposable_element_gene	4785038	4785708	+																0	0	0	0	0	0	0	0	0	0	0	0	0	0	0	0
AT4G07942	AT4TE19915	ATHILA2	LTR/Gypsy	Chr4	TAIR10	transposable_element_gene	4773564	4776647	+	-5.70729	0.0955961	0.541566	2.12312	0.305728	0.999748	-0.168832	0.958713		-2.08858	0.2512	0.999918	1.31471	0.382856	0.99992	0.0460381	0	0	1.84281	0	0.959103	0.194975	0.0174988	0	0.10846	0.113178	0	0.367695	0	0.384757	1.30746
AT4G07941	AT4TE19915	ATHILA2	LTR/Gypsy	Chr4	TAIR10	transposable_element_gene	4770582	4773320	+				1.24658	0.443537	0.999748	2.23952	0.425512	0.999999	-1.49573	0.253046	0.999918	0.0670766	0.966951	0.99992	0	0	0	0	0	1.74847	0.326825	0.385955	0	0.330406	0.0643691	0	0.696196	0.303453	0.843564	1.96122
AT4G07939	AT4TE19915	ATHILA2	LTR/Gypsy	Chr4	TAIR10	transposable_element	4768682	4782141	+							-0.374696	0.939586					0.140681	0.963291		0	0	0	0	0	0	0	0	0	0	0	0.0888208	0	0	0	0
AT4G07938	AT4TE19910	ATHILA0_I	LTR/Gypsy	Chr4	TAIR10	transposable_element	4761470	4768681	+	-2.67386	0.577126		2.44978	0.0833295	0.999748	0.644261	0.709398	0.999999	0.516601	0.69419	0.999918	-0.966602	0.379382	0.99992	0.0113881	0	0.0936456	0	0.0932933	0.83394	0.0472013	0.116671	0	0.381048	0.172723	0.0626019	1.19103	0.128281	0.244377	0.720153
AT4G07937	AT4TE19905	ATHILA2	LTR/Gypsy	Chr4	TAIR10	transposable_element	4757326	4761469	+				-1.19581	0.810487					-2.44375	0.48641	0.999918	2.12226	0.466218		0	0	0	0	0	0	0.0236516	0	0	0	0	0	0.0774135	0	0.401395	0.0736848
AT4G07947	AT4TE19900	VANDAL2	DNA/MuDR	Chr4	TAIR10	transposable_element	4751596	4757325	-	-0.200859	0.962048		1.16322	0.530872	0.999748	-1.24665	0.490053	0.999999	-0.955755	0.503843	0.999918	0.426841	0.676228	0.99992	0.176577	0	0.121108	0.0998607	0.091823	0.48205	0.234985	0	0	0.133301	0.152976	0.147371	0.675881	0.0947312	0.142913	1.4505
AT4G07946	AT4TE19885	ATENSPM2	DNA/En-Spm	Chr4	TAIR10	transposable_element	4749939	4751338	+	5.2356	0.275439		0.559377	0.909861		-0.141701	0.964273		-2.13204	0.473736	0.999918	0.581407	0.716064	0.99992	3.13975	0	0	0	0	0.392867	0.236095	0	0.29099	0.485549	0.0856901	0.760029	1.876	0	0	9.0349
AT4G07934	AT4TE19850	ATHILA4	LTR/Gypsy	Chr4	TAIR10	transposable_element	4738310	4742481	-				4.90392	0.282403					-0.286137	0.912159	0.999918	-0.474146	0.8677	0.99992	0	0	0	0	0.225974	0	0	0	0	0	0	0	0.392113	0	0.389095	0.112441
AT4G07933	AT4TE19840	ATLANTYS2	LTR/Gypsy	Chr4	TAIR10	transposable_element	4734178	4735519	-	-2.78564	0.551574		0.137016	0.955615					-0.966534	0.656467	0.999918	0.893237	0.565036	0.99992	0.0939411	0	0	0.566896	0.042467	0.513076	0.347018	0.120366	0	0	0	0	1.03041	0	0.377801	1.77313
AT4G07920	AT4TE19830	ATLANTYS1	LTR/Gypsy	Chr4	TAIR10	transposable_element	4722731	4729735	-				-5.0264	0.215785		-4.74374	0.193156	0.999999				4.06343	0.173876		0	0	0	0	0	0	0.304713	0	0	0	0	0.307281	0	0	0	0
AT4G07931	AT4TE19830	ATLANTYS1	LTR/Gypsy	Chr4	TAIR10	transposable_element_gene	4727518	4729752	-	-5.69108	0.0977083	0.543818	-0.811846	0.688014		-0.700628	0.779975	0.999999	-3.47405	0.00883082	0.999918	3.04208	0.00374127	0.416769	0.0574791	0	0	2.56013	0.182517	0.180283	0.505798	0.0736276	0	0.152339	0.133993	0.099099	0.200413	0.216307	1.31023	3.34618
AT4G07917	AT4TE19825	ATGP1	LTR/Gypsy	Chr4	TAIR10	transposable_element	4720846	4721577	+	3.64485	0.450681								-1.91535	0.701522	0.999918	-1.23348	0.685221		0.396835	0	0	0	0	0	0	0	0	0	0	0	0	0	0	0.265256
AT4G07893	AT4TE19780	ATHILA2	LTR/Gypsy	Chr4	TAIR10	transposable_element	4705787	4711137	+	-5.47032	0.254437		4.30354	0.0583293		0.303909	0.949719		1.94342	0.687643	0.999918	-1.01106	0.563961		0	0	0.713859	0	0.111405	1.32035	0.0720652	0	0	0.0687208	0	0.0552373	0.375044	0	0	0.126998
AT4G07896	AT4TE19780	ATHILA2	LTR/Gypsy	Chr4	TAIR10	transposable_element_gene	4709082	4710125	+																0	0	0	0	0	0	0	0	0	0	0	0	0	0	0	0
AT4G07890	AT4TE19755	ATHILA8A	LTR/Gypsy	Chr4	TAIR10	transposable_element	4700757	4714935	-				3.52924	0.466861					2.08776	0.658913	0.999918	-2.82684	0.307973		0	0	0	0	0.0561821	0.193692	0	0	0	0	0	0	0.684126	0	0	0.167453
AT4G07874	AT4TE19740	ATHAT1	DNA/HAT	Chr4	TAIR10	transposable_element	4696302	4699594	-	-5.22984	0.276188								-3.50171	0.4709	0.999918	3.31746	0.268393		0	0	0.185044	0.196918	0	0	0	0	0	0	0	0	0	0	0.238215	0
AT4G07862	AT4TE19710	Unassigned	Unassigned	Chr4	TAIR10	transposable_element	4688082	4688791	-																0	0	0	0	0	0	0	0	0	0	0	0	0	0	0	0
AT4G07856	AT4TE19675	ATGP1	LTR/Gypsy	Chr4	TAIR10	transposable_element	4677142	4684195	-				1.44629	0.446478	0.999748	-2.24245	0.308178	0.999999	-0.747211	0.555012	0.999918	0.435218	0.763481	0.99992	0	0	0	0	0.0157511	0.676295	0.20594	0.0299412	0.0534919	0	0.156288	0.0938852	1.55683	0.0635412	0.692732	2.14203
AT4G07850	AT4TE19655	ATGP7	LTR/Gypsy	Chr4	TAIR10	transposable_element	4670477	4676290	+	-1.26361	0.798923		3.76536	0.43666		4.33719	0.373093		-2.63537	0.528741	0.999918	0.339552	0.89126		0	0	0.0105128	0	0	0.0722385	0	0	0	0.0539216	0	0	0.0304518	0	0	0.268298
AT4G07843	AT4TE19625	ATHAT1	DNA/HAT	Chr4	TAIR10	transposable_element	4664040	4667497	-										2.40506	0.622103	0.999918	-1.83185	0.546982		0	0	0	0	0	0	0	0	0	0	0	0	0.153889	0	0	0
AT4G07830	AT4TE19530	ATGP1	LTR/Gypsy	Chr4	TAIR10	transposable_element	4645310	4648816	-	1.77932	0.303031	0.815314	0.614508	0.295445	0.999748	0.318807	0.301395	0.999999	0.126863	0.771579	0.999918	-0.36326	0.543545	0.99992	4.96429	1.20812	2.25177	0.0791961	4.51005	6.01172	4.48228	1.83029	7.68057	6.84974	6.04833	5.10135	12.3055	9.68211	8.10476	12.318
AT4G07810	AT4TE19470	ATCOPIA53	LTR/Copia	Chr4	TAIR10	transposable_element	4628762	4633895	+										-1.91535	0.701522	0.999918	0.140681	0.963291		0	0	0	0	0	0	0	0	0	0	0	0	0	0	0	0.0276084
AT4G07806	AT4TE19450	ATCOPIA54	LTR/Copia	Chr4	TAIR10	transposable_element	4623491	4628221	-	3.87039	0.416461		5.71773	0.0890024		-3.69328	0.333032		0.102116	0.960336	0.999918	-0.744339	0.626003	0.99992	0	0.204477	0.0107851	0	0.0142699	0.27163	0	0	0	0	0.0537103	0.0431633	0.609165	0	0.33667	0.255669
AT4G07803	AT4TE19405	HELITRON1	RC/Helitron	Chr4	TAIR10	transposable_element_gene	4618958	4619983	+				1.73093	0.721989		-0.374696	0.939586		-0.925368	0.845779	0.999918	-0.0165589	0.994648		0	0	0	0	0	0.208887	0	0.0575044	0	0	0	0.0467901	0.268722	0	0.541175	0
AT4G07800	AT4TE19405	HELITRON1	RC/Helitron	Chr4	TAIR10	transposable_element	4614804	4620080	+										2.40506	0.622103	0.999918	-1.83185	0.546982		0	0	0	0	0	0	0	0	0	0	0	0	0.165364	0	0	0
AT4G07795	AT4TE19395	HELITRON4	RC/Helitron	Chr4	TAIR10	transposable_element	4611188	4613040	+																0	0	0	0	0	0	0	0	0	0	0	0	0	0	0	0
AT4G07790	AT4TE19370	HELITRON1	RC/Helitron	Chr4	TAIR10	transposable_element	4606969	4609190	+																0	0	0	0	0	0	0	0	0	0	0	0	0	0	0	0
AT4G07770	AT4TE19315	ATLINE2	LINE/L1	Chr4	TAIR10	transposable_element	4592825	4594825	+	-6.61945	0.167141		0.551571	0.856285					-1.42745	0.41399	0.999918	1.58102	0.416672	0.99992	0	0	0	0.93594	0.0303179	0.314318	0.216703	0	0	0	0	0	1.03319	0	0.538154	2.44263
AT4G07755	AT4TE19170	ATHILA6B	LTR/Gypsy	Chr4	TAIR10	transposable_element	4560795	4565024	-	-3.18466	0.512111		2.53952	0.422694		-2.35428	0.501323		-2.91566	0.551194	0.999918	-0.0713587	0.970242	0.99992	0	0	0	0.0303416	0	0.195935	0.0283515	0	0	0.0255179	0.0901376	0	0	0	0.0360496	0.037672
AT4G07750	AT4TE19135	ATENSPM3	DNA/En-Spm	Chr4	TAIR10	transposable_element	4551533	4570003	+				3.84276	0.113676					0.949574	0.830546	0.999918	-0.323625	0.913756		0	0	0	0	0	1.35971	0.0896756	0	0	0	0	0	0.321731	0	0	0.196805
AT4G07744	AT4TE19075	ATLANTYS1	LTR/Gypsy	Chr4	TAIR10	transposable_element	4541087	4546350	-																0	0	0	0	0	0	0	0	0	0	0	0	0	0	0.0991754	0
AT4G07736	AT4TE19040	ATHILA6A	LTR/Gypsy	Chr4	TAIR10	transposable_element	4526937	4532034	+				-4.54088	0.327352					-3.46611	0.394804	0.999918	3.55738	0.234074		0	0	0	0	0	0	0.302098	0	0	0	0	0	0.0331272	0	0	0.629484
AT4G07733	AT4TE19030	ATHILA4C	LTR/Gypsy	Chr4	TAIR10	transposable_element	4517208	4526924	-	-8.26377	0.0106509	0.182787	1.66723	0.173409	0.999748	-0.387906	0.804721	0.999999	-0.48687	0.603612	0.999918	0.40055	0.712214	0.99992	0	0	0.0655062	0.996355	0.328249	0.882057	0.310652	0.0407904	0	0.357629	0.161702	0.295504	1.77039	0.269113	1.47193	1.50088
AT4G07730	AT4TE19025	ATHILA6A	LTR/Gypsy	Chr4	TAIR10	transposable_element	4514682	4517207	+																0	0	0	0	0	0	0	0	0	0	0	0	0	0	0	0
AT4G07703	AT4TE18905	ATHILA4C	LTR/Gypsy	Chr4	TAIR10	transposable_element	4489997	4492706	+							0.783283	0.826125		-2.62741	0.482826	0.999918	1.53088	0.444924		0	0	0	0	0	0	0	0	0	0.0668625	0.011807	0.0260924	0.0377492	0	0.152528	0.154331
AT4G07696	AT4TE18875	VANDAL4	DNA/MuDR	Chr4	TAIR10	transposable_element	4482981	4483945	+	-7.98418	0.0558804	0.429037	0.414943	0.823138	0.999748	1.16729	0.598765	0.999999	-1.5717	0.278014	0.999918	1.34206	0.30327	0.99992	0	0	0	3.8254	0.168042	2.0521	1.55543	0	0.166068	0.280538	0.0744837	0.109546	2.01852	0.397751	0.42372	7.02755
AT4G07685	AT4TE18865	VANDAL3	DNA/MuDR	Chr4	TAIR10	transposable_element_gene	4471938	4472525	-				-3.21672	0.505927		3.26245	0.510103		-0.72644	0.865048	0.999918	0.807216	0.782012		0	0	0	0	0	0	0.472559	0	0	0.233028	0	0	0.715683	0	0	1.54475
AT4G07686	AT4TE18865	VANDAL3	DNA/MuDR	Chr4	TAIR10	transposable_element_gene	4474326	4474819	+				2.09344	0.672479		1.39195	0.776307		-4.2364	0.380242	0.999918	1.95848	0.503884		0	0	0	0	0	0.244129	0	0	0	0.291	0	0.11389	0	0	0	2.27747
AT4G07680	AT4TE18865	VANDAL3	DNA/MuDR	Chr4	TAIR10	transposable_element	4467248	4480850	-				-0.290611	0.920797		0.186379	0.970091		3.30012	0.159061	0.999918	0.341952	0.841104		0	0	0	0	0.0659956	0.0877859	0.168821	0	0	0	0.00566521	0	0.86721	0.0965764	0.0487992	0.0519244
AT4G07693	AT4TE18865	VANDAL3	DNA/MuDR	Chr4	TAIR10	transposable_element_gene	4478106	4479838	-										-1.91535	0.701522	0.999918	0.140681	0.963291		0	0	0	0	0	0	0	0	0	0	0	0	0	0	0	0.101901
AT4G07688	AT4TE18865	VANDAL3	DNA/MuDR	Chr4	TAIR10	transposable_element_gene	4475335	4475873	-																0	0	0	0	0	0	0	0	0	0	0	0	0	0	0	0
AT4G07690	AT4TE18865	VANDAL3	DNA/MuDR	Chr4	TAIR10	transposable_element_gene	4476517	4477534	+	2.83175	0.560749											-1.18608	0.698089		0	0.179641	0	0	0	0	0	0	0	0	0	0	0	0	0	0
AT4G07668	AT4TE18845	ATGP5	LTR/Gypsy	Chr4	TAIR10	transposable_element	4459831	4462892	-				3.76536	0.43666					0.717925	0.796311	0.999918	1.86297	0.533172		0	0	0	0	0	0.125253	0	0	0	0	0	0	0.734653	0	0	0.452198
AT4G07664	AT4TE18825	ATHILA0_I	LTR/Gypsy	Chr4	TAIR10	transposable_element	4450281	4456162	+				2.57782	0.152286	0.999748	0.768035	0.682767	0.999999	-0.107336	0.953106	0.999918	-0.939959	0.445161	0.99992	0	0	0	0	0.0390614	0.608421	0.0531561	0.0488787	0	0.316985	0.0712435	0.118087	0.327686	0.161281	0.247521	0.311061
AT4G07662	AT4TE18805	HELITRON4	RC/Helitron	Chr4	TAIR10	transposable_element	4446855	4448711	+				3.17007	0.514993					-0.0559474	0.990945	0.999918	-1.41757	0.640781		0	0	0	0	0	0.121276	0	0	0	0	0	0	0.0772904	0	0	0.104742
AT4G07660	AT4TE18775	ATHILA6A	LTR/Gypsy	Chr4	TAIR10	transposable_element	4436795	4441944	-				0.802584	0.776897					-5.72185	0.10115	0.999918	1.56849	0.577162	0.99992	0	0	0	0	0.0586799	0.105344	0.0840922	0	0	0	0	0	0	0	0	0.502907
AT4G07650	AT4TE18755	ATHILA2	LTR/Gypsy	Chr4	TAIR10	transposable_element	4429976	4436782	+	-4.83825	0.314315		-2.44762	0.586307					-0.0498639	0.987546	0.999918	1.69906	0.285724		0	0	0.56605	0	0.0405079	0	0.20687	0.038254	0	0	0	0	0.120641	0.337775	0.126551	0.362459
AT4G07620	AT4TE18720	ATHILA3	LTR/Gypsy	Chr4	TAIR10	transposable_element	4416804	4422012	+										4.12573	0.382887	0.999918	0	1		0	0	0	0	0	0	0	0	0	0	0	0	0.337002	0	0	0
AT4G07605	AT4TE18705	ATHILA6A	LTR/Gypsy	Chr4	TAIR10	transposable_element	4414370	4416095	+				1.63952	0.741773		-0.476337	0.923181		2.40506	0.622103	0.999918	-1.44716	0.633078		0	0	0	0	0.0576457	0	0	0	0	0	0.0402373	0	0.319194	0	0	0
AT4G07600	AT4TE18700	ATHILA6B	LTR/Gypsy	Chr4	TAIR10	transposable_element	4410666	4414369	+	-5.54409	0.248012		1.8211	0.279227	0.999748	-5.3781	0.0366783	0.85909	0.197833	0.912251	0.999918	-0.232464	0.882111	0.99992	0	0	0	0.169231	0.175037	0.651677	0.214369	0	0	0	0.207385	0.0445853	0.921261	0	0.0702521	0.769195
AT4G07595	AT4TE18695	ATHILA2	LTR/Gypsy	Chr4	TAIR10	transposable_element	4407852	4410665	+	-7.27316	0.128844		-1.19581	0.810487								0.140681	0.963291		0	0	0	5.18608	0	0	0.10444	0	0	0	0	0	0	0	0	0
AT4G07590	AT4TE18690	ATHILA6B	LTR/Gypsy	Chr4	TAIR10	transposable_element	4407055	4407850	-																0	0	0	0	0	0	0	0	0	0	0	0	0	0	0	0
AT4G07586	AT4TE18670	ATHILA6A	LTR/Gypsy	Chr4	TAIR10	transposable_element	4403538	4406106	-				-1.59942	0.62462		-4.53594	0.227112		2.07686	0.554597	0.999918	0.454463	0.849362	0.99992	0	0	0	0	0	0.135369	0.413666	0	0	0	0.348873	0	0.699599	0	0	0.172712
AT4G07583	AT4TE18640	VANDAL22	DNA/MuDR	Chr4	TAIR10	transposable_element_gene	4398088	4398727	+				4.99816	0.261128		4.93225	0.308283					-3.59853	0.230409		0	0	0	0	0	1.25507	0	0	0	0.62896	0	0	0	0	0	0
AT4G07580	AT4TE18640	VANDAL22	DNA/MuDR	Chr4	TAIR10	transposable_element	4394250	4399345	-				4.5108	0.349179		5.93516	0.118418		-2.91458	0.551348	0.999918	-2.90242	0.331468		0	0	0	0	0	0.248616	0	0	0	0.336595	0	0	0	0	0	0.171725
AT4G07566	AT4TE18610	ATHILA3	LTR/Gypsy	Chr4	TAIR10	transposable_element	4385361	4388910	+				-1.19581	0.810487		1.80333	0.687959		-3.49949	0.471192	0.999918	1.47133	0.609114		0	0	0	0	0	0	0.0317534	0	0	0.109041	0.0245301	0	0	0	0	0.221813
AT4G07563	AT4TE18605	ATHILA3	LTR/Gypsy	Chr4	TAIR10	transposable_element	4382146	4385360	-										-3.24878	0.451231	0.999918	2.54236	0.397534		0	0	0	0	0	0	0	0	0	0	0	0	0.0208993	0	0	0.360965
AT4G07560	AT4TE18595	ATHILA5	LTR/Gypsy	Chr4	TAIR10	transposable_element	4380440	4381896	-										-3.49949	0.471192	0.999918	1.14187	0.707619		0	0	0	0	0	0	0	0	0	0	0	0	0	0	0	0.485723
AT4G07540	AT4TE18560	ATHAT1	DNA/HAT	Chr4	TAIR10	transposable_element	4368989	4373061	-				-2.213	0.650636		4.33719	0.373093		-2.33387	0.568948	0.999918	1.84749	0.5268		0	0	0	0	0	0	0.0681173	0	0	0.100129	0	0	0	0.138701	0	0.584668
AT4G07525	AT4TE18500	ATLANTYS1	LTR/Gypsy	Chr4	TAIR10	transposable_element	4356088	4373281	+	3.77588	0.370557		4.77558	0.31299		0.186379	0.970091		-1.61077	0.596935	0.999918	-0.752968	0.693135	0.99992	0.0488048	1.52393	0.128635	0	0	0.441247	0	0	0	0	0.0143369	0	0.410691	0	0	1.3578
AT4G07528	AT4TE18500	ATLANTYS1	LTR/Gypsy	Chr4	TAIR10	transposable_element_gene	4360353	4364382	+	-6.22572	0.194049		2.62323	0.489601		-0.476337	0.923181		-3.36468	0.118217	0.999918	0.476192	0.82528	0.99992	0	0	0	0.328318	0	0.163236	0	0.0265176	0	0	0.010811	0	0.0641569	0.0583402	0	1.25443
AT4G07530	AT4TE18500	ATLANTYS1	LTR/Gypsy	Chr4	TAIR10	transposable_element_gene	4365350	4368615	-	-5.21979	0.277128		2.24615	0.57064		-0.830222	0.853368		-0.259126	0.928846	0.999918	0.359072	0.830119	0.99992	0	0	0	0.213893	0	0.182132	0.0364788	0	0	0.0340508	0.0541167	0	0.295713	0	0.0548783	0.322346
AT4G07523	AT4TE18470	VANDAL8	DNA/MuDR	Chr4	TAIR10	transposable_element_gene	4340664	4341077	+	-7.87116	0.0244488	0.288149	4.18567	0.385837		-0.0559785	0.982432	0.999999	-0.799106	0.696834	0.999918	1.75009	0.250277	0.99992	0	0	1.39065	13.652	0	1.13577	0	0	0.549721	1.22749	1.52563	0.0480141	5.58206	0	1.90669	8.14268
AT4G07520	AT4TE18470	VANDAL8	DNA/MuDR	Chr4	TAIR10	transposable_element	4335932	4345859	+	-3.78514	0.433557		0.126849	0.977868	0.999748	-4.92973	0.151762	0.999999	-0.639567	0.475914	0.999918	0.619712	0.735661	0.99992	0	0	0	0.0682099	0	0.829543	0.722641	0	0	0	0.244007	0	2.08227	0.727511	1.18869	3.31913
AT4G07522	AT4TE18470	VANDAL8	DNA/MuDR	Chr4	TAIR10	transposable_element_gene	4336637	4339125	+	-1.26361	0.798923					0.186379	0.970091		4.73789	0.234065	0.999918	0.363323	0.905306		0	0	0.0177608	0	0	0	0	0	0	0	0.00800038	0	0.666768	0	0	0
AT4G07521	AT4TE18450	ATLINE1_1	LINE/L1	Chr4	TAIR10	transposable_element	4333502	4334229	-																0	0	0	0	0	0	0	0	0	0	0	0	0	0	0	0
AT4G07518	AT4TE18435	ATENSPM6	DNA/En-Spm	Chr4	TAIR10	transposable_element_gene	4326227	4328921	+				2.71311	0.281924		1.2938	0.791537		-0.399262	0.793337	0.999918	0.0177116	0.992619	0.99992	0	0	0	0	0.031668	0.608945	0.0794605	0	0	0.0435159	0.0156225	0	0.975464	1.06484	0	2.76188
AT4G07517	AT4TE18435	ATENSPM6	DNA/En-Spm	Chr4	TAIR10	transposable_element	4320822	4333493	+				0.0613457	0.987201					-0.772895	0.809543	0.999918	0.527803	0.852766	0.99992	0	0	0	0	0	0.0945642	0.0971468	0	0	0	0	0	0.196013	0	0	0.358569
AT4G07510	AT4TE18385	HELITRON5	RC/Helitron	Chr4	TAIR10	transposable_element	4309188	4314013	+				5.20334	0.16773		-1.58257	0.530045	0.999999	-1.79414	0.499136	0.999918	0.642012	0.700261	0.99992	0	0	0	0	0.0852612	0.515045	0	0	0	0.167216	0.265971	0.195866	0.282117	0.177872	0	1.65281
AT4G07504	AT4TE18370	ATHILA4	LTR/Gypsy	Chr4	TAIR10	transposable_element	4306265	4307428	+	6.97463	0.145327		-3.36541	0.486018		-1.75085	0.718148		2.40506	0.622103	0.999918	0.452036	0.880502		1.81554	0	0	0	0	0	0	0.193848	0	0	0.0710882	0	0.226278	0	0	0
AT4G07500	AT4TE18365	ATHILA4C	LTR/Gypsy	Chr4	TAIR10	transposable_element	4297734	4306264	-	-2.75558	0.490096		-2.58583	0.205264		0.0273751	0.992597		-1.07374	0.555153	0.999918	1.63394	0.153785	0.99992	0	0.405372	3.21888	0	0.0836496	0.144385	0.76897	0.473427	0	0.245999	0.0144915	0.22411	1.60667	0	0.496055	3.11851
AT4G07502	AT4TE18365	ATHILA4C	LTR/Gypsy	Chr4	TAIR10	transposable_element_gene	4301903	4305955	-	-8.03668	0.0515623	0.409814	-2.74505	0.571825		3.57428	0.240931	0.999999	-3.93297	0.0940932	0.999918	3.07972	0.0742722	0.99992	0	0	0	1.14234	0	0	0.0286634	0.0131812	0	0.19046	0.0144125	0	0.0461067	0	0.207045	0.670887
AT4G07498	AT4TE18360	ATHILA4	LTR/Gypsy	Chr4	TAIR10	transposable_element	4294664	4297733	+																0	0	0	0	0	0	0	0	0	0	0	0	0	0	0	0
AT4G07496	AT4TE18345	HELITRON4	RC/Helitron	Chr4	TAIR10	transposable_element	4292576	4293299	+																0	0	0	0	0	0	0	0	0	0	0	0	0	0	0	0
AT4G07495	AT4TE18335	VANDAL3	DNA/MuDR	Chr4	TAIR10	transposable_element	4288699	4292575	-				-3.99961	0.406116					1.37626	0.780123	0.999918	1.40341	0.642304		0	0	0	0	0	0	0.130995	0.0201092	0	0	0	0	0.046908	0	0	0
AT4G07494	AT4TE18330	ATHILA3	LTR/Gypsy	Chr4	TAIR10	transposable_element_gene	4283943	4285470	+				4.5108	0.349179					-4.91447	0.254855	0.999918	1.0175	0.730977		0	0	0	0	0	0.337572	0	0	0	0	0	0	0	0	0	0.933136
AT4G07493	AT4TE18330	ATHILA3	LTR/Gypsy	Chr4	TAIR10	transposable_element	4281762	4288696	+										-4.2364	0.380242	0.999918	2.63328	0.381861		0	0	0	0	0	0	0	0	0	0	0	0	0	0	0	2.22706
AT4G07485	AT4TE18315	ATHILA3	LTR/Gypsy	Chr4	TAIR10	transposable_element	4269500	4279994	-	-7.15377	0.0777428		2.15104	0.118652	0.999748	0.273093	0.856936	0.999999	-0.493996	0.654732	0.999918	0.136895	0.883322	0.99992	0	0	1.96212	1.78816	0.930349	4.46715	0.790942	0.326876	0.468929	0.731755	0.681915	0.308809	5.93856	1.67916	3.13453	7.96762
AT4G07491	AT4TE18315	ATHILA3	LTR/Gypsy	Chr4	TAIR10	transposable_element_gene	4275596	4278539	-	-7.43847	0.116305		3.76536	0.43666		-2.41816	0.616366					-0.0925661	0.975653		0	0	0	1.06826	0	0.101406	0	0	0	0	0.0536241	0	0	0	0	0
AT4G07490	AT4TE18315	ATHILA3	LTR/Gypsy	Chr4	TAIR10	transposable_element_gene	4272965	4274873	-	-9.69783	0.00156546	0.0579455	3.06176	0.438057		0.958079	0.845681		-4.50061	0.299891	0.999918	0.504586	0.786975		0	0	0	8.01822	0.114797	0.15969	0.031458	0	0.0355269	0	0	0.0234672	0	0	0.273449	0.27578
AT4G07470	AT4TE18305	VANDAL3	DNA/MuDR	Chr4	TAIR10	transposable_element	4263572	4264582	-							-2.06319	0.669785		-2.60029	0.326331	0.999918	2.55372	0.355495		0	0	0	0	0	0	0	0	0	0	0	0.26898	0.639069	0	2.04912	2.37183
AT4G07460	AT4TE18270	ATHILA4A	LTR/Gypsy	Chr4	TAIR10	transposable_element	4255322	4261201	+	-2.06436	0.675316		-3.53943	0.463272		6.15811	0.0877693	0.999999	-0.0756835	0.978243	0.999918	-0.337063	0.87482	0.99992	0	0	0	0.0646981	0	0	0.210261	0	0	0.56487	0	0	0.767515	0	0.348501	0.491177
AT4G07458	AT4TE18245	ATHILA	LTR/Gypsy	Chr4	TAIR10	transposable_element_gene	4244696	4246537	+	-4.20799	0.382766		4.9191	0.225014		0.186379	0.970091		-3.01877	0.250454	0.999918	1.30267	0.48418	0.99992	0	0	0	0.180224	0.109826	0.297279	0	0	0	0	0.0119647	0	0.127621	0	0.886574	0.446909
AT4G07456	AT4TE18245	ATHILA	LTR/Gypsy	Chr4	TAIR10	transposable_element	4239123	4249806	+										-6.37093	0.0216439	0.999918	0.140681	0.963291		0	0	0	0	0	0	0	0	0	0	0	0	0	0	0.0678361	1.30453
AT4G07454	AT4TE18225	ATGP7	LTR/Gypsy	Chr4	TAIR10	transposable_element	4235861	4238317	-							1.5178	0.759106					-0.31619	0.917645		0	0	0	0	0	0	0	0	0.0255608	0	0.00764586	0	0	0	0	0
AT4G07452	AT4TE18215	VANDAL3	DNA/MuDR	Chr4	TAIR10	transposable_element	4232565	4234429	-										-1.91653	0.701342	0.999918	0.140681	0.963291		0	0	0	0	0	0	0	0	0	0	0	0	0	0	0.283293	0
AT4G07435	AT4TE18205	HELITRONY2	RC/Helitron	Chr4	TAIR10	transposable_element_gene	4224489	4225576	-				-2.213	0.650636					-0.602652	0.82065	0.999918	3.63637	0.224358		0	0	0	0	0	0	0.115995	0	0	0	0	0	0.942618	0	0.675153	0.845834
AT4G07450	AT4TE18205	HELITRONY2	RC/Helitron	Chr4	TAIR10	transposable_element_gene	4229155	4231220	-										-2.91673	0.551041	0.999918	0.608513	0.841941		0	0	0	0	0	0	0	0	0	0	0	0	0	0	0.203729	0
AT4G07440	AT4TE18205	HELITRONY2	RC/Helitron	Chr4	TAIR10	transposable_element_gene	4226983	4228287	-							-1.4357	0.767992		-0.608049	0.863729	0.999918	0.728116	0.805976		0	0	0	0	0	0	0	0	0	0	0.0710053	0	0.52858	0	0	0.806457
AT4G07430	AT4TE18205	HELITRONY2	RC/Helitron	Chr4	TAIR10	transposable_element	4221544	4232539	-										1.68702	0.569759	0.999918	1.13837	0.708479		0	0	0	0	0	0	0	0	0	0	0	0	1.48252	0	0.157056	0.315114
AT4G07420	AT4TE18175	ATENSPM6	DNA/En-Spm	Chr4	TAIR10	transposable_element	4214443	4216255	+							-0.476337	0.923181		-0.670887	0.892266	0.999918	0.287202	0.925008		0	0	0	0	0	0	0	0	0	0	0.0326284	0	0.0537571	0	0.155939	0
AT4G07415	AT4TE18165	ATHILA5	LTR/Gypsy	Chr4	TAIR10	transposable_element	4209027	4214178	-										0.769147	0.876604	0.999918	-0.638955	0.8346		0	0	0	0	0	0	0	0	0	0	0	0	0.0213064	0	0	0
AT4G07360	AT4TE18065	ATHILA2	LTR/Gypsy	Chr4	TAIR10	transposable_element	4180903	4186072	-	-6.3862	0.182717		0.628075	0.704582	0.999748	1.2522	0.562532	0.999999	-2.5785	0.224196	0.999918	0.538405	0.707583	0.99992	0	0	0.858994	0	0.368598	0.945713	0.779246	0	0	0.513948	0.184246	0.0177377	0.266896	0	0.0915887	1.62828
AT4G07355	AT4TE18060	ATHILA6A	LTR/Gypsy	Chr4	TAIR10	transposable_element	4176306	4180902	-				-0.35444	0.891805					-5.07622	0.0296349	0.999918	0.26578	0.927648	0.99992	0	0	0	0	0	0.567203	0.641966	0	0	0	0	0	0	0.130801	0.0931324	2.81734
AT4G07340	AT4TE18035	HELITRON4	RC/Helitron	Chr4	TAIR10	transposable_element	4164141	4171247	-				-1.19581	0.810487		0.185786	0.970186		-1.50042	0.645957	0.999918	1.56023	0.592893		0	0	0	0	0	0	0.0240156	0	0	0.00337784	0.0080829	0	0.210485	0	0	0.603899
AT4G07339	AT4TE18015	ATHILA4	LTR/Gypsy	Chr4	TAIR10	transposable_element	4158055	4162124	-				0.321326	0.922133		3.26245	0.510103		0.0244798	0.988501	0.999918	-0.105448	0.952462	0.99992	0	0	0	0	0.0934021	0.0723375	0.12093	0	0	0.0442009	0	0	0.711874	0.263351	0.226598	0.74813
AT4G07338	AT4TE17970	HELITRON4	RC/Helitron	Chr4	TAIR10	transposable_element	4145557	4155602	-	-6.81266	0.155018					-1.4357	0.767992		0.659171	0.89301	0.999918	-0.34396	0.909739		0	0	0	0.415977	0	0	0	0	0	0	0.0163372	0	0.052284	0	0	0.0356845
AT4G07334	AT4TE17925	ATHILA4C	LTR/Gypsy	Chr4	TAIR10	transposable_element	4133384	4142040	+	-0.664753	0.785935	0.975925	1.95152	0.123794	0.999748	1.09689	0.645538	0.999999	-0.347762	0.919642	0.999918	-0.0154088	0.990193	0.99992	0	1.08556	1.38886	0.414275	0.238527	1.28641	0.300737	0.0658555	0	0.344833	0.160004	0	3.28793	0	0.0827547	4.20515
AT4G07332	AT4TE17915	ATLINEIII	LINE/L1	Chr4	TAIR10	transposable_element	4132315	4132840	+										-0.0566909	0.990825	0.999918	-0.603989	0.843294		0	0	0	0	0	0	0	0	0	0	0	0	0.30843	0	0.411413	0
AT4G07330	AT4TE17895	Unassigned	Unassigned	Chr4	TAIR10	transposable_element	4127541	4128870	+										-0.752444	0.860125	0.999918	0.317589	0.915723		0	0	0	0	0	0	0	0	0	0	0	0	0.30113	0	0	0.542345
AT4G07327	AT4TE17885	ATHILA4	LTR/Gypsy	Chr4	TAIR10	transposable_element	4124223	4127306	-				-0.254614	0.871065	0.999748	-0.102972	0.973593		-1.38018	0.300646	0.999918	1.04265	0.44761	0.99992	0	0	0	0	0.47475	0.499311	0.88539	0.181611	0.148231	0	0.0110984	0.146855	1.70472	0.133489	1.44147	3.60933
AT4G07031	AT4TE17790	HELITRONY2	RC/Helitron	Chr4	TAIR10	transposable_element	4106499	4109853	+	-2.06436	0.675316		3.17007	0.514993		4.93225	0.308283		-0.339217	0.933506	0.999918	-0.693519	0.776913		0	0	0	0.0997542	0	0.222188	0	0	0	0.392746	0	0	0.587081	0	0	0.787953
AT4G07310	AT4TE17790	HELITRONY2	RC/Helitron	Chr4	TAIR10	transposable_element_gene	4108477	4109489	+				0.643393	0.863931					-0.654898	0.891766	0.999918	-0.182429	0.949945		0	0	0	0	0	0.569644	0.314202	0	0	0	0	0	0.219766	0	0	0.366462
AT4G06752	AT4TE17765	ATGP1	LTR/Gypsy	Chr4	TAIR10	transposable_element	4097528	4103046	-				1.39416	0.650413								-1.30016	0.66117		0	0	0	0	0	0.271653	0.0957215	0	0	0	0	0	0	0	0	0
AT4G06750	AT4TE17695	ATENSPM10	DNA/En-Spm	Chr4	TAIR10	transposable_element	4084836	4086395	-	7.64184	0.0867859	0.521608				3.26245	0.510103					-0.638955	0.8346		0	2.73037	0	0	0	0	0	0	0	0.065035	0	0	0	0	0	0
AT4G06734	AT4TE17510	ATHILA2	LTR/Gypsy	Chr4	TAIR10	transposable_element_gene	4036982	4039699	+	-0.772487	0.854429		2.92154	0.153544	0.999748	0.595612	0.698538	0.999999	-1.19407	0.307499	0.999918	0.352027	0.73686	0.99992	0	0.512908	1.01411	0	0.0536898	0.978212	0.137503	0	0.113606	0.297662	0.102689	0.162754	1.2493	0.245614	1.35722	2.25549
AT4G06732	AT4TE17510	ATHILA2	LTR/Gypsy	Chr4	TAIR10	transposable_element	4035340	4045318	+				4.18567	0.385837					0.769147	0.876604	0.999918	-2.4298	0.422248		0	0	0	0	0	1.36276	0	0	0	0	0	0	0.221169	0	0	0
AT4G06738	AT4TE17510	ATHILA2	LTR/Gypsy	Chr4	TAIR10	transposable_element_gene	4044836	4045363	+				3.17007	0.514993		0.186379	0.970091		3.37367	0.485249	0.999918	-2.69494	0.37075		0	0	0	0	0	0.450044	0	0	0	0	0.0472975	0	1.5472	0	0	0
AT4G06735	AT4TE17510	ATHILA2	LTR/Gypsy	Chr4	TAIR10	transposable_element_gene	4040109	4040699	+	-1.52878	0.739276		-0.0729799	0.975624		0.0192293	0.990962	0.999999	-1.17009	0.418338	0.999918	0.919455	0.356544	0.99992	0	1.38048	4.67088	0	0.114781	1.57596	1.52654	0.110146	0.275512	1.62105	1.31153	0.452958	5.68172	0.491254	3.10535	11.6396
AT4G06736	AT4TE17510	ATHILA2	LTR/Gypsy	Chr4	TAIR10	transposable_element_gene	4041130	4043094	+																0	0	0	0	0	0	0	0	0	0	0	0	0	0	0	0
AT4G06730	AT4TE17505	ATHILA	LTR/Gypsy	Chr4	TAIR10	transposable_element	4033922	4035339	-							-0.374696	0.939586		-2.91574	0.551182	0.999918	1.04573	0.731373		0	0	0	0	0	0	0	0	0	0	0	0.0826421	0	0	0.315709	0.37447
AT4G06726	AT4TE17500	ATHILA	LTR/Gypsy	Chr4	TAIR10	transposable_element	4029781	4033921	-	-6.33091	0.186563		1.32217	0.397042	0.999748	0.819845	0.844089		1.10322	0.420877	0.999918	-0.720498	0.58267	0.99992	0	0	0.744709	0	0.133858	0.836802	0.218372	0.144535	0	0.0884492	0.0394454	0	2.25522	0.238642	0.423203	0.821291
AT4G06728	AT4TE17500	ATHILA	LTR/Gypsy	Chr4	TAIR10	transposable_element_gene	4033357	4033704	-							0.186379	0.970091					0.0448349	0.988302		0	0	0	0	0	0	0	0	0	0	0.0971118	0	0	0	0	0
AT4G06724	AT4TE17480	ATHILA	LTR/Gypsy	Chr4	TAIR10	transposable_element	4025214	4028757	-	1.59777	0.748024		-0.45795	0.92463		-1.4357	0.767992		1.25485	0.743717	0.999918	-0.843241	0.644701		0.26267	0	0	0	0.0967521	0.394402	0.384396	0	0	0	0.339868	0	3.15054	0	0.960435	0.385992
AT4G06720	AT4TE17470	ATHILA6A	LTR/Gypsy	Chr4	TAIR10	transposable_element_gene	4019626	4021476	-				2.66223	0.460622		-2.06319	0.669785		-5.49945	0.13629	0.999918	1.19826	0.676297	0.99992	0	0	0	0	0	0.444833	0.0650178	0	0	0	0	0.0743321	0	0	0	1.10832
AT4G06718	AT4TE17470	ATHILA6A	LTR/Gypsy	Chr4	TAIR10	transposable_element	4016073	4024284	-	4.81959	0.315928		-2.63284	0.485096		-2.78195	0.563613		-1.45603	0.392594	0.999918	1.20972	0.375476	0.99992	0.549035	0	0	0	0	0.125908	0.400471	0.10424	0	0.0386328	0.073996	0.127069	0.690735	0.616341	1.58787	2.16642
AT4G06714	AT4TE17360	ATHILA	LTR/Gypsy	Chr4	TAIR10	transposable_element_gene	3993731	3996211	-				1.96803	0.345374		0.397473	0.826276	0.999999	-0.362278	0.727885	0.999918	-0.0414658	0.97707	0.99992	0	0	0	0	0.136531	0.772267	0.218908	0	0	0.592481	0.239585	0.202884	2.09719	0.815857	1.51055	2.2732
AT4G06716	AT4TE17360	ATHILA	LTR/Gypsy	Chr4	TAIR10	transposable_element_gene	3997492	3997755	-	1.38422	0.781344		4.21414	0.382521					-1.58847	0.740089	0.999918	-1.32076	0.519843		0	0.35092	0	0	0.628183	1.43645	0	0	0	0	0	0	0.600887	0	1.36271	1.98716
AT4G06712	AT4TE17360	ATHILA	LTR/Gypsy	Chr4	TAIR10	transposable_element_gene	3990945	3992813	-	-0.681397	0.851504	0.983579	1.45767	0.63868	0.999748	0.251286	0.874353	0.999999	0.0770805	0.919501	0.999918	-0.306597	0.801254	0.99992	0	1.36527	0	1.65578	0.758904	5.70649	2.18877	0	0.0400407	1.0527	0.753196	0.119565	13.4237	2.02104	5.69385	9.27606
AT4G06710	AT4TE17360	ATHILA	LTR/Gypsy	Chr4	TAIR10	transposable_element	3987766	3997945	-										-2.01616	0.646342	0.999918	1.30889	0.665061		0	0	0	0	0	0	0	0	0	0	0	0	0.335181	0	0.701089	1.63812
AT4G06702	AT4TE17240	ATHILA2	LTR/Gypsy	Chr4	TAIR10	transposable_element	3957022	3965575	-				4.37035	0.36208					2.09724	0.668727	0.999918	-2.95035	0.327743		0	0	0	0	0.0529552	0.34385	0	0	0	0	0	0	0.240989	0	0	0
AT4G06708	AT4TE17240	ATHILA2	LTR/Gypsy	Chr4	TAIR10	transposable_element_gene	3962925	3965636	-	7.16584	0.0760638		1.38836	0.417583	0.999748	-0.310153	0.900561	0.999999	-3.04538	0.0103973	0.999918	0.824569	0.548805	0.99992	0.566565	0.591907	0	0	0	1.79083	0.562454	0.0869099	0	0.179709	0.159925	0.038863	0.734047	0	1.60754	5.06171
AT4G06704	AT4TE17240	ATHILA2	LTR/Gypsy	Chr4	TAIR10	transposable_element_gene	3959689	3961611	-				2.67268	0.578876		0.186379	0.970091		-3.9145	0.418531	0.999918	0.497214	0.867682		0	0	0	0	0	0.227998	0.0323105	0	0	0	0.0112843	0	0	0	0	0.384676
AT4G06698	AT4TE17205	ATENSPM9	DNA/En-Spm	Chr4	TAIR10	transposable_element	3945017	3950541	-				5.36108	0.183835					0.541566	0.900022	0.999918	-3.0182	0.27375		0	0	0	0	0	0.344571	0	0	0	0	0	0	0.107756	0.0932497	0	0.11106
AT4G06700	AT4TE17205	ATENSPM9	DNA/En-Spm	Chr4	TAIR10	transposable_element_gene	3949133	3950602	-	-4.43264	0.241675		0.0577741	0.983517		-1.42899	0.687311		-0.601056	0.697301	0.999918	1.09182	0.341352	0.99992	0.0901697	0	2.51092	0.0604058	0.12233	0.360238	0.430048	0	0	0.0811114	0.162039	0.0311988	1.81769	0.352826	0.706248	2.61794
AT4G06699	AT4TE17200	VANDAL3	DNA/MuDR	Chr4	TAIR10	transposable_element	3940830	3945016	+				4.99816	0.261128		-3.07559	0.52267		0.0424339	0.98419	0.999918	-0.287276	0.906473	0.99992	0	0	0	0	0	0.276912	0	0	0	0	0	0.0988043	0.404698	0.449473	0	0.814461
AT4G06697	AT4TE17185	ATENSPM11	DNA/En-Spm	Chr4	TAIR10	transposable_element	3937587	3939103	-							2.82167	0.570698		-4.91447	0.254855	0.999918	2.94037	0.326629		0	0	0	0	0	0	0	0	0.101373	0	0	0	0	0	0	2.0406
AT4G06696	AT4TE17180	ATLANTYS2	LTR/Gypsy	Chr4	TAIR10	transposable_element	3935833	3937586	+										-4.91447	0.254855	0.999918	3.337	0.265541		0	0	0	0	0	0	0	0	0	0	0	0	0	0	0	0.905036
AT4G06694	AT4TE17175	ATHILA4	LTR/Gypsy	Chr4	TAIR10	transposable_element	3931608	3935831	-				-0.130608	0.965496		-0.374696	0.939586		-0.992662	0.619603	0.999918	0.785078	0.718785	0.99992	0	0	0	0	0	0.227252	0.23245	0	0	0	0	0.014009	0.54963	0	0.944901	0.227092
AT4G06678	AT4TE17070	ATHILA2	LTR/Gypsy	Chr4	TAIR10	transposable_element	3903579	3907337	-				-3.80299	0.429996		-2.04486	0.67259		-0.913618	0.803103	0.999918	1.57053	0.506711		0	0	0	0	0	0	0.401045	0	0	0	0.0488003	0.108526	0.572592	0	0	1.17507
AT4G06680	AT4TE17070	ATHILA2	LTR/Gypsy	Chr4	TAIR10	transposable_element_gene	3906565	3907341	-				-0.236636	0.8996		0.363304	0.831182	0.999999	-0.25155	0.860656	0.999918	0.206371	0.881488	0.99992	0	0	0	0	0.0831509	1.84221	1.10592	1.03033	0.295299	1.16025	0.205331	0.907085	10.2098	0	2.48622	10.1552
AT4G06672	AT4TE16990	VANDAL21	DNA/MuDR	Chr4	TAIR10	transposable_element	3886418	3893274	-	3.56305	0.461164		3.17007	0.514993		-1.46609	0.763146					-1.41157	0.640445		0	0.594097	0	0	0	0.4059	0	0	0	0	0	0.187113	0	0	0	0
AT4G06674	AT4TE16990	VANDAL21	DNA/MuDR	Chr4	TAIR10	transposable_element_gene	3890184	3892550	-				2.09344	0.672479		1.37988	0.754082		-3.91675	0.418255	0.999918	1.21661	0.679946		0	0	0	0	0	0.0424368	0	0	0	0.0955487	0	0.0372927	0	0	0.290147	0
AT4G06668	AT4TE16955	ATLANTYS2	LTR/Gypsy	Chr4	TAIR10	transposable_element	3877322	3877972	+				-1.77376	0.710503		0.644974	0.833164		-0.762672	0.729258	0.999918	0.691714	0.697637	0.99992	0	0	0	0	0	0.190137	0.566218	0	0	0.669112	0.31585	0.0872843	2.8632	0.473098	0	5.94128
AT4G06664	AT4TE16945	ATHILA	LTR/Gypsy	Chr4	TAIR10	transposable_element	3864859	3877300	-	-1.03952	0.678009	0.958242	0.901137	0.409348	0.999748	0.969237	0.452959	0.999999	-0.813043	0.362503	0.999918	0.438739	0.64169	0.99992	0	1.68628	2.15895	1.24809	0.81047	3.84252	2.06057	0.247171	0.242833	0.80213	0.179762	0.340326	9.35551	0.981858	2.69239	16.104
AT4G06666	AT4TE16945	ATHILA	LTR/Gypsy	Chr4	TAIR10	transposable_element_gene	3872762	3875569	-	-6.54038	0.172304		-0.584305	0.88103		-2.91425	0.540206		-0.379116	0.836046	0.999918	1.12512	0.470475	0.99992	0	0	0.925373	0	0	0.11841	0.1498	0	0	0	0.037772	0.0417632	0.8153	0.104247	0.117458	1.10051
AT4G06658	AT4TE16915	ATCOPIA95	LTR/Copia	Chr4	TAIR10	transposable_element	3853114	3856100	+																0	0	0	0	0	0	0	0	0	0	0	0	0	0	0	0
AT4G06650	AT4TE16845	ATENSPM9	DNA/En-Spm	Chr4	TAIR10	transposable_element	3819886	3827853	+	3.96849	0.41058		-2.213	0.650636					-1.07989	0.787698	0.999918	0.439704	0.878851		0.0781726	0	0	0	0	0	0.0290253	0	0	0	0	0	0.0933791	0	0	0.212291
AT4G06652	AT4TE16845	ATENSPM9	DNA/En-Spm	Chr4	TAIR10	transposable_element_gene	3825311	3827950	+				-0.774604	0.790649		-0.532462	0.85248	0.999999	-1.57376	0.338527	0.999918	1.37399	0.447276	0.99992	0	0	0	0	0	0.227165	0.357621	0	0	0.17026	0.233043	0	0.840498	0.0906834	0.0646656	2.8757
AT4G06648	AT4TE16815	ATHILA3	LTR/Gypsy	Chr4	TAIR10	transposable_element	3813479	3819748	-										-3.49949	0.471192	0.999918	1.14187	0.707619		0	0	0	0	0	0	0	0	0	0	0	0	0	0	0	0.211094
AT4G06642	AT4TE16725	ATLANTYS1	LTR/Gypsy	Chr4	TAIR10	transposable_element_gene	3790100	3794683	-	-6.47322	0.176783		3.17245	0.13867		1.35097	0.408945	0.999999	-0.823619	0.559193	0.999918	0.258342	0.812045	0.99992	0	0	0.0280028	0.323178	0.0247478	0.425479	0.0126289	0.0348336	0.0423988	0.239601	0.0592253	0.0467465	0.69231	0.1075	0.263579	1.21963
AT4G06640	AT4TE16725	ATLANTYS1	LTR/Gypsy	Chr4	TAIR10	transposable_element	3784416	3794425	+	-5.7737	0.0263901	0.301525	0.324852	0.795559	0.999748	2.35806	0.606835	0.999999	-0.977225	0.294848	0.999918	0.78624	0.509058	0.99992	0.0246912	0	0.389426	0.901991	0.183228	0.865365	0.698616	0.0632412	0	0.543633	0.103658	0	2.6381	0.185445	1.29149	4.51183
AT4G06636	AT4TE16710	VANDAL16	DNA/MuDR	Chr4	TAIR10	transposable_element	3775541	3784013	+	-5.36415	0.263887		-4.89134	0.194756		-0.170296	0.961503		-0.40791	0.843702	0.999918	1.09931	0.49704	0.99992	0	0	0.36196	0	0	0	0.205977	0.0344733	0.0840679	0	0.0880376	0	0.663336	0	0.162427	0.766746
AT4G06638	AT4TE16710	VANDAL16	DNA/MuDR	Chr4	TAIR10	transposable_element_gene	3781708	3783723	-				3.17007	0.514993					-6.37131	0.016801	0.999918	4.07096	0.172078	0.99992	0	0	0	0	0	0.100489	0	0	0	0	0	0	0	0	0.343978	1.56175
AT4G06630	AT4TE16590	ATLINE2	LINE/L1	Chr4	TAIR10	transposable_element	3754377	3757795	+										-1.06274	0.825615	0.999918	-0.134751	0.964763		0	0	0	0	0	0	0	0	0	0	0	0	0.0381069	0	0.051324	0.0519286
AT4G06628	AT4TE16575	ATGP7	LTR/Gypsy	Chr4	TAIR10	transposable_element	3750030	3754223	-	-2.06436	0.675316		-2.80041	0.563885					-1.98379	0.647584	0.999918	2.08708	0.467303		0	0	0	0.021164	0	0	0.046933	0	0	0	0	0	0.0521423	0	0	0.230165
AT4G06626	AT4TE16570	ATHILA6B	LTR/Gypsy	Chr4	TAIR10	transposable_element	3742065	3750029	-	-6.13221	0.200887		0.42415	0.801972	0.999748	-0.830651	0.711713	0.999999	-0.881932	0.45096	0.999918	0.614053	0.65467	0.99992	0	0	0	0.216923	0.0616184	0.609825	0.458745	0	0	0.0977245	0.00934682	0.158209	0.824435	0.1195	0.481936	1.36341
AT4G06622	AT4TE16565	ATHILA2	LTR/Gypsy	Chr4	TAIR10	transposable_element	3736029	3742064	-				7.80874	0.000187275	0.0496414	-0.927959	0.791237		-1.88258	0.152141	0.999918	-0.0650617	0.970996	0.99992	0	0	0	0	0.627669	3.04335	0	0	0.162614	0	0.268639	0	0.993116	0.486362	2.02308	3.82312
AT4G06624	AT4TE16565	ATHILA2	LTR/Gypsy	Chr4	TAIR10	transposable_element_gene	3739442	3741301	-	-5.54813	0.247672		-1.19581	0.810487		-2.01026	0.677899		-5.61493	0.117271	0.999918	4.71376	0.0598182	0.99992	0	3.5447e-09	0.000375767	0.469921	0	0	0.0176829	0	0	0.0241992	0.063233	0	0	0	0	1.23413
AT4G06620	AT4TE16560	ATGP7	LTR/Gypsy	Chr4	TAIR10	transposable_element	3734616	3736025	-				-4.22302	0.379989					2.65814	0.584796	0.999918	0.582277	0.845907		0	0	0	0	0	0.0105481	0.276135	0	0	0	0	0	0.211542	0	0	0
AT4G06618	AT4TE16530	ATLINE2	LINE/L1	Chr4	TAIR10	transposable_element	3732925	3733292	+							4.33719	0.373093					-1.02058	0.738637		0	0	0	0	0	0	0	0	0	0.658234	0	0	0	0	0	0
AT4G06616	AT4TE16525	HELITRONY3	RC/Helitron	Chr4	TAIR10	transposable_element	3731236	3732878	-				2.09344	0.672479		4.93225	0.308283					-2.37234	0.433517		0	0	0	0	0	0.20257	0	0	0	0.690306	0	0	0	0	0	0
AT4G06613	AT4TE16500	ATHAT7	DNA/HAT	Chr4	TAIR10	transposable_element	3726866	3728623	+				3.76536	0.43666		-0.467405	0.898592					-0.628522	0.833688		0	0	0	0	0	0.160851	0	0	0	0.121125	0	0.165485	0	0	0	0
AT4G06607	AT4TE16400	ATHILA2	LTR/Gypsy	Chr4	TAIR10	transposable_element_gene	3701839	3703218	+				-0.00558248	0.998827					-0.0258575	0.995675	0.999918	-0.0115299	0.996258		0	0	0	0	0	0.287872	0	0.27427	0	0	0	0	0.225844	0	0.146255	0.177366
AT4G06606	AT4TE16400	ATHILA2	LTR/Gypsy	Chr4	TAIR10	transposable_element	3697525	3703860	+																0	0	0	0	0	0	0	0	0	0	0	0	0	0	0	0
AT4G06604	AT4TE16390	ATLANTYS2	LTR/Gypsy	Chr4	TAIR10	transposable_element_gene	3685906	3691542	-				-2.63075	0.588383					-4.91634	0.201781	0.999918	3.52881	0.238598		0	0	0	0	0	0	0	0.0281781	0	0	0	0	0	0	0.154209	0.0897346
AT4G06603	AT4TE16390	ATLANTYS2	LTR/Gypsy	Chr4	TAIR10	transposable_element	3681532	3691585	-				-1.19581	0.810487		-3.07559	0.52267					1.80615	0.551141		0	0	0	0	0	0	0.0255113	0	0	0	0	0.111591	0	0	0	0
AT4G06602	AT4TE16385	ATLANTYS2	LTR/Gypsy	Chr4	TAIR10	transposable_element	3677557	3681531	+							3.26245	0.510103					-0.638955	0.8346		0	0	0	0	0	0	0	0	0	0.0349441	0	0	0	0	0	0
AT4G06635	AT4TE16275	ATLINEIII	LINE/L1	Chr4	TAIR10	transposable_element	3656673	3657566	+							-1.03141	0.833036					0.503559	0.868974		0	0	0	0	0	0	0	0	0	0	0.0930034	0	0	0	0	0
AT4G06594	AT4TE16200	ATGP8	LTR/Gypsy	Chr4	TAIR10	transposable_element	3639130	3643707	+				-0.00505342	0.999165		-0.374696	0.939586		-2.19942	0.27983	0.999918	2.12803	0.261986	0.99992	0	0	0	0	0.0242275	0	0	0.0227329	0	0	0	0.00915171	0.0530076	0.100002	0.535651	0.144706
AT4G06633	AT4TE16190	ATHILA2	LTR/Gypsy	Chr4	TAIR10	transposable_element	3636109	3637892	-										0.769147	0.876604	0.999918	-0.638955	0.8346		0	0	0	0	0	0	0	0	0	0	0	0	0.100438	0	0	0
AT4G06593	AT4TE16185	ATHILA6A	LTR/Gypsy	Chr4	TAIR10	transposable_element	3630176	3636108	-				0.216227	0.953755					-1.23394	0.762752	0.999918	0.473663	0.847656		0	0	0	0	0.0763377	0	0.0618057	0	0	0	0	0	0.0104067	0.0390916	0	0.114104
AT4G06592	AT4TE16165	ATLANTYS1	LTR/Gypsy	Chr4	TAIR10	transposable_element_gene	3627035	3629397	-				3.17007	0.514993					-1.91535	0.701522	0.999918	-0.601351	0.84397		0	0	0	0	0	0.0915426	0	0	0	0	0	0	0	0	0	0.0760383
AT4G06591	AT4TE16165	ATLANTYS1	LTR/Gypsy	Chr4	TAIR10	transposable_element	3621332	3629520	+	-0.525735	0.898875		2.16077	0.548814		2.5431	0.16645	0.999999	-1.35458	0.525499	0.999918	-0.0284665	0.975013	0.99992	0.135123	0.0750611	0	0.247303	0.0435188	0.0915804	0.0267481	0	0.0598888	0.221596	0.0360627	0.0130357	0.0599534	0.162318	0.203059	0.333851
AT4G06631	AT4TE16150	ATHILA2	LTR/Gypsy	Chr4	TAIR10	transposable_element_gene	3616619	3617357	-										-0.649738	0.895638	0.999918	-0.225563	0.941175		0	0	0	0	0	0	0	0	0	0	0	0	0.143136	0	0	0.262727
AT4G06590	AT4TE16150	ATHILA2	LTR/Gypsy	Chr4	TAIR10	transposable_element	3615645	3621063	-																0	0	0	0	0	0	0	0	0	0	0	0	0	0	0	0
AT4G06589	AT4TE16110	ATHILA4C	LTR/Gypsy	Chr4	TAIR10	transposable_element	3606798	3611658	-				0.74558	0.826958		4.93225	0.308283		-1.31675	0.747526	0.999918	-0.384439	0.833915		0	0	0	0	0	0.0880025	0.0228448	0.0308296	0	0.0719698	0	0	0.0506614	0	0.033901	0.112597
AT4G06627	AT4TE16100	ATENSPM9	DNA/En-Spm	Chr4	TAIR10	transposable_element	3604906	3606762	+				5.59818	0.097883		0.303522	0.949783		-0.248496	0.930646	0.999918	-1.01769	0.58734	0.99992	0	0	0	0	0.140566	0.72754	0	0	0	0.0920587	0	0.0718939	0.77607	0	0.278134	0.69856
AT4G06588	AT4TE16085	ATENSPM11	DNA/En-Spm	Chr4	TAIR10	transposable_element	3597265	3603698	+	-4.29952	0.102471	0.55115	0.291585	0.907662		0.82834	0.798824		-2.1929	0.0622689	0.999918	2.58324	0.100027	0.99992	0.204568	0	0	3.52643	0	0.28194	0.213738	0	0.039851	0.022522	0	0.0377039	0.838727	0	0.887891	3.21554
AT4G06587	AT4TE16080	ATHILA3	LTR/Gypsy	Chr4	TAIR10	transposable_element	3590831	3604525	-	-4.20799	0.382766		0.648939	0.888568					1.65065	0.41993	0.999918	2.17892	0.286921		0	0	0	0.124798	0	0.103189	0.0603824	0	0	0	0	0	1.42857	0	0.349262	0.117992
AT4G06585	AT4TE16060	ATHILA3	LTR/Gypsy	Chr4	TAIR10	transposable_element	3585078	3590343	-				0.583453	0.906003					2.60919	0.533063	0.999918	-2.50579	0.380737		0	0	0	0	0	0.0267655	0.0150879	0	0	0	0	0	0.226362	0	0	0.0403377
AT4G06581	AT4TE15990	ATHILA4	LTR/Gypsy	Chr4	TAIR10	transposable_element	3567223	3571075	+	-6.4788	0.176407		0.0616691	0.987133		-1.57297	0.641119		-0.76939	0.717895	0.999918	1.36961	0.265272	0.99992	0	0	0.173323	0.239534	0	0.0990059	0.0844509	0	0	0.0282013	0.0252602	0.0349104	0.27268	0.0786822	0.041439	0.548428
AT4G06579	AT4TE15955	VANDAL3	DNA/MuDR	Chr4	TAIR10	transposable_element	3555700	3560084	+				1.72989	0.676331					-1.34196	0.652707	0.999918	0.71542	0.774986	0.99992	0	0	0	0	0	0.13356	0.0197058	0.0181428	0	0	0	0	0.232746	0	0	0.613982
AT4G06578	AT4TE15950	ATHILA6A	LTR/Gypsy	Chr4	TAIR10	transposable_element_gene	3550656	3554459	+	-5.05852	0.292457		0.896447	0.697308		0.0452443	0.983704	0.999999	-1.41655	0.328003	0.999918	0.86825	0.481789	0.99992	0	0	0.237369	0	0.0149891	0.413033	0.208107	0	0.0514294	0.0581117	0.0759652	0.0282225	0.542916	0.0936249	0.261048	1.59165
AT4G06576	AT4TE15950	ATHILA6A	LTR/Gypsy	Chr4	TAIR10	transposable_element	3547184	3555683	+																0	0	0	0	0	0	0	0	0	0	0	0	0	0	0	0
AT4G06577	AT4TE15950	ATHILA6A	LTR/Gypsy	Chr4	TAIR10	transposable_element_gene	3550079	3550588	-																0	0	0	0	0	0	0	0	0	0	0	0	0	0	0	0
AT4G06574	AT4TE15945	ATHILA2	LTR/Gypsy	Chr4	TAIR10	transposable_element_gene	3542462	3546124	-	-8.56553	0.00228429	0.0735862	0.977608	0.523914	0.999748	0.739849	0.731486	0.999999	-0.683896	0.606298	0.999918	0.96786	0.382681	0.99992	0	0	0.974362	1.21204	0.144066	0.553185	0.15268	0.179762	0	0.297714	0.0178504	0.159929	1.53996	0.0763959	0.42995	2.2575
AT4G06573	AT4TE15945	ATHILA2	LTR/Gypsy	Chr4	TAIR10	transposable_element	3537291	3547183	-	-2.58643	0.463163	0.902758	-0.165544	0.964398		2.40875	0.505369		-0.35967	0.911397	0.999918	1.41127	0.413452	0.99992	0	0.54431	0	2.43434	0	0.223191	0.214804	0	0	0.24061	0	0.0469609	0.457565	0	0	0.625569
AT4G06575	AT4TE15945	ATHILA2	LTR/Gypsy	Chr4	TAIR10	transposable_element_gene	3546466	3547080	-							2.82167	0.570698		-1.91653	0.701342	0.999918	-0.226654	0.940892		0	0	0	0	0	0	0	0	0.130992	0	0	0	0	0	0.328682	0
AT4G06637	AT4TE15890	VANDAL8	DNA/MuDR	Chr4	TAIR10	transposable_element_gene	3526422	3526831	+				-0.456771	0.924814		-1.45062	0.765612		0.493422	0.867167	0.999918	-0.165225	0.919847		0	0	0	0	0	0.307915	0.369427	0	0	0	0.132028	0.145931	1.44641	1.57984	0.549653	1.62168
AT4G06571	AT4TE15890	VANDAL8	DNA/MuDR	Chr4	TAIR10	transposable_element	3525670	3530360	+	-5.5206	0.250045		-0.0776472	0.967375	0.999748	-1.89066	0.358272	0.999999	-0.643367	0.560729	0.999918	0.706913	0.604513	0.99992	0	0	0.497485	0	0	0.934118	0.87321	0.0423402	0	0.131314	0.293767	0.153749	2.66358	0.466248	0.797869	4.29534
AT4G06569	AT4TE15860	ATENSPM2	DNA/En-Spm	Chr4	TAIR10	transposable_element	3514199	3516760	-										-6.00196	0.0658293	0.999918	0	1		0	0	0	0	0	0	0	0	0	0	0	0	0	0	0	1.21482
AT4G06567	AT4TE15845	ATHAT1	DNA/HAT	Chr4	TAIR10	transposable_element	3509560	3511377	+	-6.98302	0.144897											0	1		0	0	0	1.44938	0	0	0	0	0	0	0	0	0	0	0	0
AT4G06565	AT4TE15820	ATLANTYS2	LTR/Gypsy	Chr4	TAIR10	transposable_element	3499713	3507968	-	-2.06436	0.675316					0.301001	0.950727		-1.32663	0.746775	0.999918	1.12875	0.644348		0	0	0	0.0442709	0	0	0	0	0.0347213	0	0.0311412	0	0.172865	0	0	0.437368
AT4G06563	AT4TE15805	ATHILA6A	LTR/Gypsy	Chr4	TAIR10	transposable_element	3494230	3498042	-				4.18567	0.385837					1.21739	0.802397	0.999918	-2.61598	0.384712		0	0	0	0	0	0.20796	0	0	0	0	0	0	0.211681	0	0.0883612	0
AT4G06562	AT4TE15800	ATHILA6A	LTR/Gypsy	Chr4	TAIR10	transposable_element	3491952	3494229	+																0	0	0	0	0	0	0	0	0	0	0	0	0	0	0	0
AT4G06560	AT4TE15750	ATHILA3	LTR/Gypsy	Chr4	TAIR10	transposable_element	3484489	3490411	-	-4.75666	0.322682		2.39625	0.548809		1.98112	0.614007		-0.672458	0.892013	0.999918	-0.247853	0.892719		0	0	0.332763	0	0	0.245724	0	0.048194	0	0.149559	0	0.038916	0.02811	0	0.0756744	0
AT4G06561	AT4TE15750	ATHILA3	LTR/Gypsy	Chr4	TAIR10	transposable_element_gene	3488537	3490597	-																0	0	0	0	0	0	0	0	0	0	0	0	0	0	0	0
AT4G06558	AT4TE15685	ATENSPM7	DNA/En-Spm	Chr4	TAIR10	transposable_element	3472403	3481431	+							-3.31617	0.490308					1.79461	0.553726		0	0	0	0	0	0	0	0	0	0	0.14121	0	0	0	0	0
AT4G06555	AT4TE15670	ATHILA0_I	LTR/Gypsy	Chr4	TAIR10	transposable_element_gene	3464128	3466017	+				2.11836	0.294992		2.00642	0.643729		0.993007	0.555999	0.999918	-0.0676773	0.959895	0.99992	0	0	0	0	0.124548	0.836887	0.0953841	0.106888	0.0359131	0.06077	0.0214719	0	2.36227	0.129387	0.829173	0.436313
AT4G06554	AT4TE15670	ATHILA0_I	LTR/Gypsy	Chr4	TAIR10	transposable_element	3455687	3469254	+				2.75299	0.518473		1.42037	0.572886	0.999999	0.282947	0.834335	0.999918	1.78277	0.228317	0.99992	0	0	0	0	0.0379767	0.0328734	0.0134272	0	0.0121878	0.112864	0.0432093	0	1.1571	0.0391522	0.615417	0.388827
AT4G06551	AT4TE15615	VANDAL21	DNA/MuDR	Chr4	TAIR10	transposable_element	3443381	3449415	-	-1.26361	0.798923		2.75795	0.39141		-1.03141	0.833036					-1.64633	0.495559		0	0	0.0292387	0	0.0377698	0.521741	0.077149	0	0	0	0.039187	0	0	0	0	0
AT4G06552	AT4TE15615	VANDAL21	DNA/MuDR	Chr4	TAIR10	transposable_element_gene	3445391	3448714	-				1.65736	0.663689		1.95669	0.691218		0.326944	0.947008	0.999918	-1.39919	0.499972		0	0	0	0	0	0.178847	0.052762	0	0	0.0334312	0.00590349	0	0.057745	0	0	0.0514438
AT4G06550	AT4TE15585	ATHILA4C	LTR/Gypsy	Chr4	TAIR10	transposable_element	3431701	3443038	+	4.20814	0.373361		0.164143	0.905676	0.999748	0.663476	0.694806	0.999999	-0.247808	0.797285	0.999918	0.0400703	0.971324	0.99992	0.234064	0	0.0171239	0	0.107558	0.452195	0.40562	0.0579581	0.187682	0.0497071	0.136192	0.00726839	1.95827	0.258966	0.644293	2.08836
AT4G06549	AT4TE15570	VANDAL16	DNA/MuDR	Chr4	TAIR10	transposable_element	3423033	3427370	+	7.25488	0.129768		0.439502	0.728221	0.999748	0.520359	0.79723	0.999999	-0.190401	0.885926	0.999918	-0.280583	0.834221	0.99992	0	1.02606	0	0	0.181556	0.913783	0.47172	0.27904	0	0.480226	0.0113066	0.324828	2.78387	0	0.681758	2.6119
AT4G06548	AT4TE15565	VANDAL15	DNA/MuDR	Chr4	TAIR10	transposable_element	3418250	3423025	+				2.16482	0.441332		-0.352739	0.908915		-0.638383	0.757299	0.999918	0.0183097	0.990313	0.99992	0	0	0	0	0.0610985	0.211439	0	0.0573701	0	0.059226	0.0261446	0.0462229	0.468269	0	0.270334	0.501706
AT4G06546	AT4TE15475	ATLANTYS1	LTR/Gypsy	Chr4	TAIR10	transposable_element	3395561	3401983	-	-4.10987	0.0687409	0.47357	2.07932	0.058015	0.999748	0.887412	0.616922	0.999999	-1.07407	0.168082	0.999918	0.862265	0.435463	0.99992	0	0.104785	0.110167	1.31144	0.158781	0.887015	0.151024	0.0825466	0	0.26944	0.108438	0.0340678	2.4227	0.30242	1.42656	4.50748
AT4G06544	AT4TE15440	ATHILA3	LTR/Gypsy	Chr4	TAIR10	transposable_element	3384360	3389184	+							0.186379	0.970091					0.0448349	0.988302		0	0	0	0	0	0	0	0	0	0	0.0112228	0	0	0	0	0
AT4G06545	AT4TE15420	ATHILA2	LTR/Gypsy	Chr4	TAIR10	transposable_element_gene	3389188	3390433	-				-3.53943	0.463272					-2.91458	0.551348	0.999918	2.48482	0.409884		0	0	0	0	0	0	0.228346	0	0	0	0	0	0	0	0	0.333966
AT4G06542	AT4TE15420	ATHILA2	LTR/Gypsy	Chr4	TAIR10	transposable_element	3379353	3392103	-										-2.91458	0.551348	0.999918	0.608513	0.841941		0	0	0	0	0	0	0	0	0	0	0	0	0	0	0	0.260489
AT4G06543	AT4TE15420	ATHILA2	LTR/Gypsy	Chr4	TAIR10	transposable_element_gene	3381883	3383463	-																0	0	0	0	0	0	0	0	0	0	0	0	0	0	0	0
AT4G06539	AT4TE15380	ATHILA3	LTR/Gypsy	Chr4	TAIR10	transposable_element	3372307	3374622	-							3.26245	0.510103		-1.91535	0.701522	0.999918	-0.222058	0.942087		0	0	0	0	0	0	0	0	0	0.0420112	0	0	0	0	0	0.0705445
AT4G06538	AT4TE15365	ATLANTYS2	LTR/Gypsy	Chr4	TAIR10	transposable_element	3364998	3369465	+	-5.36415	0.263887		-1.19581	0.810487		-0.476337	0.923181		0.387596	0.844689	0.999918	4.37348	0.0197187	0.914798	0	0	0.466404	0	0	0	0.0240054	0	0	0	0.0161588	0	1.31588	0	0.208411	0.842226
AT4G06533	AT4TE15295	ATHILA2	LTR/Gypsy	Chr4	TAIR10	transposable_element	3352991	3354561	-				-0.447467	0.92634		2.93635	0.470033		-1.91535	0.701522	0.999918	-0.578518	0.812678		0	0	0	0	0	0.192349	0.229178	0	0	0.677553	0.0799455	0	0	0	0	0.33404
AT4G06532	AT4TE15255	ATHILA2	LTR/Gypsy	Chr4	TAIR10	transposable_element	3344829	3354743	-				0.0723982	0.971994		0.910496	0.739087	0.999999	-1.84615	0.28886	0.999918	0.80465	0.573366	0.99992	0	0	0	0	0.0448179	0.377282	0.0983283	0.289859	0	0.345495	0	0.177583	0.368766	0.102394	0.346138	1.46292
AT4G06524	AT4TE15130	ATHILA2	LTR/Gypsy	Chr4	TAIR10	transposable_element	3310189	3314830	-	5.87759	0.220273		0.870006	0.673024		0.218934	0.882414	0.999999	-1.74793	0.191427	0.999918	0.730655	0.546926	0.99992	0	0.549845	0	0	0.116031	0.679815	0.402989	0	0.131608	0.312039	0.127818	0.243569	1.18455	0.0949634	0.554001	4.04892
AT4G06619	AT4TE15115	Unassigned	Unassigned	Chr4	TAIR10	transposable_element	3306171	3306491	-	5.23482	0.275512		3.91206	0.418487								-3.49959	0.243767		0	4.18755	0	0	1.49812	0	0	0	0	0	0	0	0	0	0	0
AT4G06523	AT4TE15110	Unassigned	Unassigned	Chr4	TAIR10	transposable_element	3302313	3305957	+	6.32068	0.187186		-0.676366	0.863567		4.93225	0.308283		-5.82381	0.0529202	0.999918	0.293888	0.890013	0.99992	0	0.509129	0	0	0.0783194	0	0.111917	0	0	0.0911178	0	0	0	0	0.462074	0.233856
AT4G06617	AT4TE15105	Unassigned	Unassigned	Chr4	TAIR10	transposable_element	3301605	3302193	-										-4.71555	0.249052	0.999918	3.11507	0.299251		0	0	0	0	0	0	0	0	0	0	0	0	0	0	0.692947	1.71883
AT4G06522	AT4TE15080	ATLINEIII	LINE/L1	Chr4	TAIR10	transposable_element	3294352	3299627	-	0.537769	0.820622	0.98187	0.733045	0.643046	0.999748	0.543713	0.821642	0.999999	-0.468663	0.619531	0.999918	0.107571	0.932396	0.99992	0	1.84219	0.354702	0.736128	0.0866172	1.13507	0.681961	0	0	0.263561	0.173445	0	3.7634	0.306476	0.984925	4.84083
AT4G06521	AT4TE15070	ATLINE1_6	LINE/L1	Chr4	TAIR10	transposable_element	3292576	3293552	-				-4.02576	0.403002					-0.515423	0.815387	0.999918	0.944386	0.699289	0.99992	0	0	0	0	0	0	0.43077	0	0	0	0	0	1.06775	0.252837	1.0752	0.897258
AT4G06586	AT4TE15030	ATHILA6A	LTR/Gypsy	Chr4	TAIR10	transposable_element_gene	3274439	3275037	+				6.54498	0.0200577		0.727054	0.878131		0.470956	0.826694	0.999918	-1.51175	0.405024	0.99992	0	0	0	0	0.112952	3.92722	0	0	0	0.18908	0.0403032	0.0890927	4.94268	0	1.88163	1.53104
AT4G06615	AT4TE15030	ATHILA6A	LTR/Gypsy	Chr4	TAIR10	transposable_element_gene	3283784	3284823	+	5.05593	0.29246		4.37519	0.046146		0.154092	0.956964		-1.4877	0.509684	0.999918	-0.89617	0.465792	0.99992	0.00894639	0.817786	0	0	0.119397	2.46108	0.0902072	0.0694811	0	0.361935	0.200741	0.0921286	0.575319	0.260297	0.431061	2.10097
AT4G06516	AT4TE15030	ATHILA6A	LTR/Gypsy	Chr4	TAIR10	transposable_element	3274434	3285235	+				1.34156	0.411599	0.999748	-0.500625	0.889384		-1.51801	0.138916	0.999918	-0.972927	0.498155	0.99992	0	0	0	0	0.118504	0.887779	0.298126	0.0695827	0	0.0968558	0.109625	0	1.59523	0.482301	0.983307	5.27121
AT4G06517	AT4TE15030	ATHILA6A	LTR/Gypsy	Chr4	TAIR10	transposable_element_gene	3280501	3282444	+				1.24684	0.577576		-2.49698	0.384908		-0.752685	0.619371	0.999918	0.264354	0.86126	0.99992	0	0	0	0	0	0.884728	0.14892	0.186228	0	0.0654552	0.183168	0.0968319	2.38782	0	0.700472	3.47676
AT4G06514	AT4TE15015	ATHILA2	LTR/Gypsy	Chr4	TAIR10	transposable_element	3270094	3273530	+	-4.20799	0.382766		1.25602	0.378057	0.999748	-1.2386	0.440491	0.999999	-0.612593	0.638805	0.999918	0.143773	0.893203	0.99992	0	0	0	0.154251	0.342022	1.34465	0.550514	0.11197	0.0908052	0.15373	0.346674	0.20001	1.53	0.43656	0.699954	2.45688
AT4G06513	AT4TE15010	ATHILA2	LTR/Gypsy	Chr4	TAIR10	transposable_element	3268608	3270089	-																0	0	0	0	0	0	0	0	0	0	0	0	0	0	0	0
AT4G06518	AT4TE15005	ATHILA3	LTR/Gypsy	Chr4	TAIR10	transposable_element	3266373	3288504	-				-2.80041	0.563885		3.26245	0.510103		-1.61969	0.671463	0.999918	1.31543	0.589238		0	0	0	0	0	0	0.0904072	0	0	0.0546044	0	0	0.123111	0	0.0828416	0.334416
AT4G06512	AT4TE15000	ATHILA4C	LTR/Gypsy	Chr4	TAIR10	transposable_element	3265515	3266367	-							-2.06319	0.669785		0.769147	0.876604	0.999918	0.586509	0.847376		0	0	0	0	0	0	0	0	0	0	0	0.200809	0.0958862	0	0	0
AT4G06510	AT4TE14580	ATGP10	LTR/Gypsy	Chr4	TAIR10	transposable_element	3191782	3193883	+										-4.91677	0.25433	0.999918	3.28026	0.2739		0	0	0	0	0	0	0	0	0	0	0	0	0	0	0.558624	0
AT4G06508	AT4TE14545	ATENSPM3	DNA/En-Spm	Chr4	TAIR10	transposable_element	3184250	3185466	+				3.25711	0.503092		4.93225	0.308283		-1.91535	0.701522	0.999918	-2.28672	0.426021		0	0	0	0	0.0846601	0.0707015	0	0	0	0.240811	0	0	0	0	0	0.123971
AT4G06506	AT4TE14540	ATHILA2	LTR/Gypsy	Chr4	TAIR10	transposable_element_gene	3176647	3182340	-	-9.1402	0.000298311	0.0189005	2.59093	0.0466117	0.999748	1.43548	0.55933	0.999999	-0.459066	0.646607	0.999918	0.545949	0.654929	0.99992	0	0	0.499502	1.40875	0.185211	0.907815	0.140559	0.0240605	0	0.234184	0.0826049	0	1.08705	0.354755	0.5323	1.54166
AT4G06507	AT4TE14540	ATHILA2	LTR/Gypsy	Chr4	TAIR10	transposable_element_gene	3183480	3184133	-				3.17007	0.514993								-1.02058	0.738637		0	0	0	0	0	0.36889	0	0	0	0	0	0	0	0	0	0
AT4G06505	AT4TE14540	ATHILA2	LTR/Gypsy	Chr4	TAIR10	transposable_element	3173943	3184236	-				-1.19581	0.810487								0.140681	0.963291		0	0	0	0	0	0	0.126154	0	0	0	0	0	0	0	0	0
AT4G06502	AT4TE14520	VANDAL3	DNA/MuDR	Chr4	TAIR10	transposable_element_gene	3167242	3168199	+	5.23482	0.275512		4.99816	0.261128					-1.65003	0.7336	0.999918	-3.13761	0.246946		0	1.02811	0	0	0	0.789608	0	0	0	0	0	0	0.072685	0	0	0.390256
AT4G06500	AT4TE14520	VANDAL3	DNA/MuDR	Chr4	TAIR10	transposable_element	3159537	3170984	-				2.17342	0.293618	0.999748	2.53995	0.242503	0.999999	0.378005	0.745055	0.999918	-0.693042	0.660293	0.99992	0	0	0	0	0.0335022	0.456632	0.102574	0	0.0254939	0.21613	0.0381582	0	2.11247	0.184317	0.296227	1.52113
AT4G06501	AT4TE14520	VANDAL3	DNA/MuDR	Chr4	TAIR10	transposable_element_gene	3165660	3166748	-				1.63952	0.741773					0.769147	0.876604	0.999918	-1.02058	0.738637		0	0	0	0	0.0567004	0	0	0	0	0	0	0	0.0627758	0	0	0
AT4G06503	AT4TE14520	VANDAL3	DNA/MuDR	Chr4	TAIR10	transposable_element_gene	3168783	3170879	-																0	0	0	0	0	0	0	0	0	0	0	0	0	0	0	0
AT4G06495	AT4TE14445	ATGP2N	LTR/Gypsy	Chr4	TAIR10	transposable_element	3133734	3138654	+							-0.374696	0.939586		-4.49942	0.350655	0.999918	2.97466	0.321988		0	0	0	0	0	0	0	0	0	0	0	0.0385826	0	0	0	0.896932
AT4G06496	AT4TE14445	ATGP2N	LTR/Gypsy	Chr4	TAIR10	transposable_element_gene	3136680	3137837	+										1.37626	0.780123	0.999918	-1.02058	0.738637		0	0	0	0	0	0	0	0	0	0	0	0	0.118926	0	0	0
AT4G06494	AT4TE14440	HELITRONY3	RC/Helitron	Chr4	TAIR10	transposable_element	3132900	3133731	+										-0.635512	0.897909	0.999918	-0.22895	0.940294		0	0	0	0	0	0	0	0	0	0	0	0	0.190757	0	0	0.500533
AT4G06492	AT4TE14410	ATHILA2	LTR/Gypsy	Chr4	TAIR10	transposable_element	3125275	3129084	+							3.26245	0.510103		-1.91535	0.701522	0.999918	-0.226844	0.940842		0	0	0	0	0	0	0	0	0	0.148026	0	0	0	0	0	0.222115
AT4G06488	AT4TE14330	ATLANTYS1	LTR/Gypsy	Chr4	TAIR10	transposable_element	3103411	3111525	-				1.05382	0.694955		-0.471599	0.879351		-1.49694	0.337024	0.999918	0.852369	0.560898	0.99992	0	0	0	0	0.0116258	0.194128	0.0912012	0	0	0.0482222	0.00909774	0.051809	0.25597	0.0949289	0.354138	0.67258
AT4G06485	AT4TE14295	ATHILA2	LTR/Gypsy	Chr4	TAIR10	transposable_element_gene	3090240	3095924	-	-0.286843	0.950294		0.719657	0.662924	0.999748	0.572638	0.787661	0.999999	-1.68318	0.196932	0.999918	0.717551	0.510857	0.99992	0	0.123023	0	0.108251	0.0321766	0.430841	0.215783	0.0478754	0	0.154245	0.034457	0.0700115	0.408071	0.0860225	0.290771	1.39302
AT4G06484	AT4TE14295	ATHILA2	LTR/Gypsy	Chr4	TAIR10	transposable_element	3087019	3097887	-										1.37626	0.780123	0.999918	-1.02058	0.738637		0	0	0	0	0	0	0	0	0	0	0	0	0.156539	0	0	0
AT4G06486	AT4TE14295	ATHILA2	LTR/Gypsy	Chr4	TAIR10	transposable_element_gene	3097050	3097784	-										1.37626	0.780123	0.999918	-1.02058	0.738637		0	0	0	0	0	0	0	0	0	0	0	0	0.198274	0	0	0
AT4G06477	AT4TE14185	ATLANTYS1	LTR/Gypsy	Chr4	TAIR10	transposable_element	3061551	3065198	-	-2.83305	0.00306952	0.0879032	0.874602	0.561755	0.999748	0.523498	0.466065	0.999999	-0.622795	0.644505	0.999918	0.775444	0.325226	0.99992	3.07849	2.18476	3.76807	28.6657	1.99767	12.2375	6.12512	1.12796	0.567682	3.39235	1.46668	1.22078	28.474	4.49909	11.4333	40.1835
AT4G06474	AT4TE14135	ATHILA5	LTR/Gypsy	Chr4	TAIR10	transposable_element	3051356	3053047	-				-4.80396	0.264997		-2.99683	0.5335		-2.98058	0.519376	0.999918	3.65788	0.159029		0	0	0	0	0	0	0.462262	0	0	0	0.15653	0	0.0415465	0	0	0.562567
AT4G06196	AT4TE14085	ATENSPM10	DNA/En-Spm	Chr4	TAIR10	transposable_element	3036266	3038486	-																0	0	0	0	0	0	0	0	0	0	0	0	0	0	0	0
AT4G05918	AT4TE14065	ATHILA4A	LTR/Gypsy	Chr4	TAIR10	transposable_element	3030445	3033315	+				-0.0957042	0.975498								0.0729602	0.980491		0	0	0	0	0.17826	0.123146	0.291277	0	0	0	0	0	0	0	0	0
AT4G05640	AT4TE14035	ATHILA6A	LTR/Gypsy	Chr4	TAIR10	transposable_element_gene	3022684	3023685	+	-2.26329	0.626097		4.69559	0.125897		-0.445946	0.884455		-4.34213	0.184637	0.999918	0.483755	0.757065	0.99992	0.218347	0	1.33489	0	0	1.69549	0.0777324	0	0	0.257265	0.219439	0.0961783	0.100719	0	0	2.47886
AT4G05636	AT4TE14035	ATHILA6A	LTR/Gypsy	Chr4	TAIR10	transposable_element	3013166	3024926	+				3.25332	0.438487		4.33719	0.373093		2.02621	0.64035	0.999918	-3.10218	0.112545		0	0	0	0	0	1.20085	0.119618	0	0	0.481035	0	0	0.875223	0.540799	0.360985	0
AT4G05638	AT4TE14035	ATHILA6A	LTR/Gypsy	Chr4	TAIR10	transposable_element_gene	3015180	3021314	+				2.47173	0.511716					0.769147	0.876604	0.999918	-2.25787	0.451907		0	0	0	0	0	0.119174	0.0205341	0	0	0	0	0	0.0132044	0	0	0
AT4G05634	AT4TE14000	ATHILA6B	LTR/Gypsy	Chr4	TAIR10	transposable_element	3004461	3007472	-										-1.98118	0.648109	0.999918	1.55723	0.604437		0	0	0	0	0	0	0	0	0	0	0	0	0.0644417	0	0	0.304647
AT4G05616	AT4TE13880	ATLANTYS2	LTR/Gypsy	Chr4	TAIR10	transposable_element	2981853	2984575	-																0	0	0	0	0	0	0	0	0	0	0	0	0	0	0	0
AT4G05613	AT4TE13850	ATHILA	LTR/Gypsy	Chr4	TAIR10	transposable_element	2972938	2976963	-				-0.686521	0.768282		1.05747	0.706445		-4.72182	0.300075	0.999918	0.93902	0.621532	0.99992	0	0	0	0	0.0201625	0.295156	0.463076	0	0	0.151047	0.0285724	0.0422406	0	0	0	0.415763
AT4G05610	AT4TE13565	ATHILA3	LTR/Gypsy	Chr4	TAIR10	transposable_element_gene	2918153	2919196	+	-6.32117	0.187245		1.40846	0.61774		-0.211497	0.947763		-1.7135	0.19608	0.999918	1.44276	0.232524	0.99992	0	0	1.12965	0.803572	0	1.02434	0.303719	0.0563771	0	0.234835	0.207628	0.045861	1.84408	0.499015	3.53724	4.60574
AT4G05600	AT4TE13565	ATHILA3	LTR/Gypsy	Chr4	TAIR10	transposable_element	2916493	2919198	+	-8.49636	0.0236221	0.28434	0.137286	0.941101		-0.0491407	0.983016		-1.45586	0.279739	0.999918	1.85704	0.111696	0.99992	0	0	0	9.58353	0.163436	1.96198	1.2482	0.54484	0.193326	0.325457	0.316798	0.190883	3.73685	0.345701	4.88337	7.06295
AT4G05595	AT4TE13555	ATLANTYS1	LTR/Gypsy	Chr4	TAIR10	transposable_element	2910713	2916492	-	-3.44959	0.205708	0.727604	2.14899	0.349909		-0.44176	0.838766	0.999999	0.152034	0.9437	0.999918	-0.620717	0.640266	0.99992	0	0.908949	0	7.54641	0.213042	0.669228	0.192217	0	0	0.296908	0.178337	0.208614	1.83232	0	0	1.7255
AT4G05597	AT4TE13555	ATLANTYS1	LTR/Gypsy	Chr4	TAIR10	transposable_element_gene	2914567	2915946	-										1.76416	0.719873	0.999918	-1.34703	0.65925		0	0	0	0	0	0	0	0	0	0	0	0	0.144551	0	0	0
AT4G05594	AT4TE13525	ATCOPIA45	LTR/Copia	Chr4	TAIR10	transposable_element	2903675	2904502	-										2.65814	0.584796	0.999918	-2.01702	0.506611		0	0	0	0	0	0	0	0	0	0	0	0	1.05799	0	0	0
AT4G05593	AT4TE13515	Unassigned	Unassigned	Chr4	TAIR10	transposable_element	2901388	2903415	+																0	0	0	0	0	0	0	0	0	0	0	0	0	0	0	0
AT4G05592	AT4TE13510	ATCOPIA65	LTR/Copia	Chr4	TAIR10	transposable_element	2899568	2900982	-																0	0	0	0	0	0	0	0	0	0	0	0	0	0	0	0
AT4G05591	AT4TE13505	ATHILA2	LTR/Gypsy	Chr4	TAIR10	transposable_element_gene	2896376	2898502	+				5.19098	0.218635					0.769147	0.876604	0.999918	-3.32321	0.268932		0	0	0	0	0	0.379855	0	0	0	0	0	0	0.0303813	0	0	0
AT4G05588	AT4TE13505	ATHILA2	LTR/Gypsy	Chr4	TAIR10	transposable_element	2890381	2899567	+										2.09724	0.668727	0.999918	-1.61058	0.597149		0	0	0	0	0	0	0	0	0	0	0	0	0.301556	0	0	0
AT4G05589	AT4TE13505	ATHILA2	LTR/Gypsy	Chr4	TAIR10	transposable_element_gene	2892290	2895196	+																0	0	0	0	0	0	0	0	0	0	0	0	0	0	0	0
AT4G05587	AT4TE13485	ATHILA2	LTR/Gypsy	Chr4	TAIR10	transposable_element	2886333	2888605	+										-5.24233	0.144483	0.999918	3.62004	0.226486		0	0	0	0	0	0	0	0	0	0	0	0	0	0	0.766655	0.0859517
AT4G05586	AT4TE13465	ATHILA0_I	LTR/Gypsy	Chr4	TAIR10	transposable_element	2878452	2884526	+																0	0	0	0	0	0	0	0	0	0	0	0	0	0	0	0
AT4G05585	AT4TE13450	ATGP1	LTR/Gypsy	Chr4	TAIR10	transposable_element	2867757	2875954	-	-0.898407	0.694801	0.962506	2.39462	0.0187574	0.999748	1.10813	0.251792	0.999999	-0.67962	0.383717	0.999918	-0.082829	0.918164	0.99992	0.0207128	0.241457	0.196385	0.250638	0.187416	1.25625	0.195981	0.0588795	0.136859	0.315992	0.133312	0.0654146	1.56697	0.471808	0.662066	2.68626
AT4G05584	AT4TE13435	VANDAL2	DNA/MuDR	Chr4	TAIR10	transposable_element	2864894	2867756	+										1.37626	0.780123	0.999918	-1.02058	0.738637		0	0	0	0	0	0	0	0	0	0	0	0	0.217313	0	0	0
AT4G05583	AT4TE13405	VANDAL2	DNA/MuDR	Chr4	TAIR10	transposable_element	2860469	2861529	+				-1.19581	0.810487					3.22539	0.505099	0.999918	-2.0539	0.496904		0	0	0	0	0	0	0.0696814	0	0	0	0	0	0.614896	0	0	0
AT4G05582	AT4TE13370	ATHILA4C	LTR/Gypsy	Chr4	TAIR10	transposable_element	2850853	2855365	+				0.390555	0.871337		5.34887	0.224377		-2.81517	0.311745	0.999918	0.568915	0.731891	0.99992	0	0	0	0	0.0232794	0.141029	0.0831553	0.0327613	0	0.0901261	0	0	0.0513193	0	0.137237	0.28141
AT4G05581	AT4TE13355	VANDAL5	DNA/MuDR	Chr4	TAIR10	transposable_element	2848208	2849456	+							-1.46609	0.763146		-1.91653	0.701342	0.999918	0.985953	0.746239		0	0	0	0	0	0	0	0	0	0	0	0.120518	0	0	0.231459	0
AT4G05570	AT4TE13325	VANDAL4	DNA/MuDR	Chr4	TAIR10	transposable_element	2839666	2846533	+	-9.3696	0.00360977	0.097323	0.22309	0.904988		0.955394	0.590485	0.999999	-1.20627	0.45265	0.999918	2.03341	0.0872388	0.99992	0	0	0	12.8489	0.0606144	1.6711	0.846164	0.51754	0.426055	0.838552	0.0423674	0.592304	1.88105	0.254535	1.98431	3.25131
AT4G05560	AT4TE13315	ATHILA2	LTR/Gypsy	Chr4	TAIR10	transposable_element	2834345	2839569	+							-1.46609	0.763146		1.76416	0.719873	0.999918	-0.431898	0.887284		0	0	0.0826977	0	0	0	0	0	0	0	0	0.326243	0.651828	0	0	0
AT4G05550	AT4TE13250	VANDAL4	DNA/MuDR	Chr4	TAIR10	transposable_element	2822645	2824348	+																0	0	0	0	0	0	0	0	0	0	0	0	0	0	0	0
AT4G05502	AT4TE13030	VANDAL5	DNA/MuDR	Chr4	TAIR10	transposable_element	2783075	2785289	-				0.510818	0.883414		3.26245	0.510103		0.313561	0.917573	0.999918	-0.546312	0.772151	0.99992	0	0	0	0	0.0292595	0.20225	0.14938	0	0	0.0570604	0	0	0.514495	0	0.173087	0.273314
AT4G05280	AT4TE12615	VANDAL2	DNA/MuDR	Chr4	TAIR10	transposable_element	2697075	2714156	-	-1.37606	0.641188	0.950954	1.75854	0.219361	0.999748	1.91332	0.347175	0.999999	-0.277521	0.78332	0.999918	0.17719	0.878947	0.99992	0	0.695999	0	1.37636	0.0294328	0.843057	0.129337	0.118118	0.0215568	0.233136	0.0653071	0	1.20178	0.331899	0.522677	1.36937
AT4G05306	AT4TE12615	VANDAL2	DNA/MuDR	Chr4	TAIR10	transposable_element_gene	2710556	2713433	-	4.4559	0.354434		-2.19964	0.517501					-0.696133	0.885002	0.999918	0.684398	0.78138		0.1554	0	0	0	0	0.0551275	0.290179	0	0	0	0	0	0	0.0997837	0	0.132828
AT4G05290	AT4TE12615	VANDAL2	DNA/MuDR	Chr4	TAIR10	transposable_element_gene	2704225	2704866	+				2.09344	0.672479		1.59652	0.64087		-0.886842	0.85211	0.999918	-0.529251	0.825325		0	0	0	0	0	0.198303	0	0	0	0.859862	0.249247	0	0.408413	0	0	0.865336
AT4G05303	AT4TE12615	VANDAL2	DNA/MuDR	Chr4	TAIR10	transposable_element_gene	2708986	2709934	-				-0.641399	0.876454					-1.91535	0.701522	0.999918	1.31689	0.65167		0	0	0	0	0	0.194733	0.205594	0.125741	0	0	0	0	0	0	0	0.233396
AT4G05145	AT4TE12390	ATLINEIII	LINE/L1	Chr4	TAIR10	transposable_element	2654445	2655198	+	-1.26361	0.798923		2.96092	0.46936		-1.14824	0.81105		-1.6046	0.674694	0.999918	0.163705	0.911606		0	0	0.0569247	0	0.497541	0.137605	0.0883001	0	0.0836916	0	0	0.216218	0.342985	0	0.2816	0.747085
AT4G05133	AT4TE12355	ATCOPIA56	LTR/Copia	Chr4	TAIR10	transposable_element	2643338	2648818	-				2.09344	0.672479		3.26245	0.510103		3.13072	0.399279	0.999918	-0.602715	0.843621		0	0	0	0	0	0.0346195	0	0	0	0.0270497	0	0	0.346464	0	0	0.0587534
AT4G05073	AT4TE12175	ATCOPIA69	LTR/Copia	Chr4	TAIR10	transposable_element	2597003	2602175	-				5.19098	0.218635					-0.480045	0.849604	0.999918	-4.61417	0.122422		0	0	0	0	0	0.195834	0	0	0	0	0	0	0.402566	0	0	0.591377
AT4G04820	AT4TE11390	VANDAL3	DNA/MuDR	Chr4	TAIR10	transposable_element	2443400	2445556	+				-0.888361	0.855084					1.23113	0.770023	0.999918	-1.04909	0.719767		0	0	0	0	0.0782737	0	0.160089	0	0	0	0	0	1.01348	0	0	0.470986
AT4G04600	AT4TE10700	ATCOPIA10	LTR/Copia	Chr4	TAIR10	transposable_element	2302657	2307845	+				1.82013	0.596392		-1.25634	0.764915		-0.356981	0.805867	0.999918	1.97317	0.254588	0.99992	0	0	0	0	0	0.193365	0	0.0524442	0	0.0270635	0.0573425	0	0.963087	0.0576889	0.535454	0.834165
AT4G04590	AT4TE10675	ATENSPM11	DNA/En-Spm	Chr4	TAIR10	transposable_element	2297640	2300477	+				2.09344	0.672479					-0.688517	0.886252	0.999918	-0.13551	0.964565		0	0	0	0	0	0.058743	0	0	0	0	0	0	0	0.141462	0	0.202926
AT4G04550	AT4TE10590	ATCOPIA42	LTR/Copia	Chr4	TAIR10	transposable_element	2279755	2286685	-							-3.31617	0.490308					1.79461	0.553726		0	0	0	0	0	0	0	0	0	0	0.235127	0	0	0	0	0
AT4G04547	AT4TE10585	VANDAL16	DNA/MuDR	Chr4	TAIR10	transposable_element_gene	2275920	2277953	-										-3.49949	0.471192	0.999918	1.14187	0.707619		0	0	0	0	0	0	0	0	0	0	0	0	0	0	0	0.257855
AT4G04545	AT4TE10585	VANDAL16	DNA/MuDR	Chr4	TAIR10	transposable_element	2270359	2277985	-																0	0	0	0	0	0	0	0	0	0	0	0	0	0	0	0
AT4G04520	AT4TE10490	VANDAL18	DNA/MuDR	Chr4	TAIR10	transposable_element	2245569	2256834	+	-0.695759	0.879527		3.15589	0.0563537	0.999748	-0.209819	0.948176		-0.247223	0.85822	0.999918	-0.658586	0.590795	0.99992	0	0.299423	0	0.370422	0.195361	1.52056	0.179483	0	0	0.0758852	0.0670063	0.0148074	1.09212	0.323394	0.46139	1.28311
AT4G04530	AT4TE10490	VANDAL18	DNA/MuDR	Chr4	TAIR10	transposable_element_gene	2252065	2256557	-	-0.934064	0.789977	0.977109	1.30971	0.657686		1.50326	0.404311	0.999999	0.89452	0.570061	0.999918	-0.406779	0.770889	0.99992	0	0.554571	0	0.806555	0	0.24047	0.0902397	0	0.115428	0.0978425	0.0172751	0.0572678	2.16968	0	0.0744771	1.13161
AT4G04525	AT4TE10490	VANDAL18	DNA/MuDR	Chr4	TAIR10	transposable_element_gene	2250849	2251449	-				-1.19581	0.810487		-2.48441	0.606601		-2.91458	0.551348	0.999918	2.22729	0.461007		0	0	0	0	0	0	0.115044	0	0	0	0	0.35485	0	0	0	0.670791
AT4G04495	AT4TE10450	VANDAL2N1	DNA/MuDR	Chr4	TAIR10	transposable_element	2235064	2237772	-										-0.550568	0.89553	0.999918	1.31556	0.663448		0	0	0	0	0	0	0	0	0	0	0	0	0	0.499564	0	0.76606
AT4G04430	AT4TE10350	ATENSPM1	DNA/En-Spm	Chr4	TAIR10	transposable_element	2208276	2212249	-				-0.436283	0.928175		-3.49378	0.467129		0.774431	0.745804	0.999918	-0.201576	0.916255	0.99992	0	0	0	0	0	0.0663245	0.0686081	0	0	0	0	0.170508	0.722993	0.116285	0.331367	0.176221
AT4G04440	AT4TE10345	ATCOPIA44	LTR/Copia	Chr4	TAIR10	transposable_element_gene	2212146	2214394	+	1.60299	0.697336		1.34916	0.41988	0.999748	1.03486	0.584579	0.999999	-1.08053	0.448061	0.999918	-0.205016	0.858126	0.99992	0	1.34437	0.515047	0	0.414446	1.34328	0.634711	0	0.0893831	0.756645	0.392041	0	1.47895	0.107438	0.612518	2.93773
AT4G04426	AT4TE10345	ATCOPIA44	LTR/Copia	Chr4	TAIR10	transposable_element	2205875	2214904	+				-1.10437	0.824946		-2.22815	0.64474		-0.66557	0.893112	0.999918	1.29638	0.669158		0	0	0	0	0	0	0	0.0263543	0	0	0.0674509	0	0.0307464	0	0	0.0835196
AT4G04420	AT4TE10335	ATCOPIA58	LTR/Copia	Chr4	TAIR10	transposable_element	2198165	2203993	-				-0.539698	0.878089		0.71487	0.715417	0.999999	-0.942707	0.500644	0.999918	0.617661	0.685109	0.99992	0	0	0	0	0.128204	0	0	0.178426	0.2176	0.172727	0.227654	0	0.745173	0.196751	0.543721	1.40962
AT4G04410	AT4TE10320	ATCOPIA93	LTR/Copia	Chr4	TAIR10	transposable_element	2188979	2194314	+	2.6812	0.331096	0.835983	-0.177534	0.84455	0.999748	-1.10249	0.329583	0.999999	-0.186245	0.859789	0.999918	-0.375932	0.681	0.99992	3.66143	0	0	0.504992	0.722316	0.532428	0.737221	0.564956	0.473857	0.0518237	0.237906	0.859441	1.30277	0.6076	1.73542	0.479333
AT4G04407	AT4TE10255	Unassigned	Unassigned	Chr4	TAIR10	transposable_element	2174765	2176015	-				2.3594	0.632295		1.8035	0.608193		1.44839	0.765374	0.999918	-1.86933	0.420635		0	0	0	0	0.0972525	0	0	0	0	0.382441	0	0.112005	0.376034	0	0	0.144981
AT4G04394	AT4TE10210	VANDAL7	DNA/MuDR	Chr4	TAIR10	transposable_element_gene	2157650	2158105	+				-3.80299	0.429996					3.00812	0.43127	0.999918	2.28381	0.449523		0	0	0	0	0	0	0.967964	0	0	0	0	0	3.6796	0	0.47816	0
AT4G04396	AT4TE10210	VANDAL7	DNA/MuDR	Chr4	TAIR10	transposable_element_gene	2158457	2159002	-				-3.21672	0.505927					0.475441	0.895448	0.999918	2.88625	0.336846		0	0	0	0	0	0	0.516808	0	0	0	0	0	1.98437	0	0	1.50634
AT4G04400	AT4TE10210	VANDAL7	DNA/MuDR	Chr4	TAIR10	transposable_element_gene	2161216	2163867	-				0.614007	0.785826		1.2431	0.710583		-1.94827	0.349186	0.999918	-1.19627	0.52824	0.99992	0	0	0	0	0.0272386	0.605815	0.379196	0	0	0.183568	0.0693283	0	0.540304	0	0	2.27909
AT4G04395	AT4TE10210	VANDAL7	DNA/MuDR	Chr4	TAIR10	transposable_element_gene	2155288	2156535	+										-5.49289	0.103551	0.999918	3.92467	0.189249		0	0	0	0	0	0	0	0	0	0	0	0	0	0	0.144759	1.58031
AT4G04393	AT4TE10210	VANDAL7	DNA/MuDR	Chr4	TAIR10	transposable_element	2151851	2164191	+										-3.49553	0.471712	0.999918	1.14187	0.707619		0	0	0	0	0	0	0	0	0	0	0	0	0	0	4.2778e-05	0.20129
AT4G04398	AT4TE10210	VANDAL7	DNA/MuDR	Chr4	TAIR10	transposable_element_gene	2159617	2160238	+										-2.22266	0.644183	0.999918	0.773088	0.799559		0	0	0	0	0	0	0	0	0	0	0	0	0.121258	0	0	0.820847
AT4G04392	AT4TE10185	VANDAL11	DNA/MuDR	Chr4	TAIR10	transposable_element	2146162	2150775	-				-1.19581	0.810487								0.140681	0.963291		0	0	0	0	0	0	0.0263845	0	0	0	0	0	0	0	0	0
AT4G04380	AT4TE10165	ATCOPIA32B	LTR/Copia	Chr4	TAIR10	transposable_element	2137754	2142193	+																0	0	0	0	0	0	0	0	0	0	0	0	0	0	0	0
AT4G04313	AT4TE09990	ATCOPIA27	LTR/Copia	Chr4	TAIR10	transposable_element	2102601	2106138	+	-3.78514	0.433557		2.09344	0.672479		-0.36735	0.866829	0.999999	-1.29308	0.383494	0.999918	-1.55871	0.366362	0.99992	0	0	0	0.0563026	0	0.0223763	0	0	0.147714	0.0250412	0.207802	0	0.509292	0.480437	0	2.47105
AT4G04300	AT4TE09905	HELITRON5	RC/Helitron	Chr4	TAIR10	transposable_element	2085986	2087671	-				3.59455	0.458391					-2.91458	0.551348	0.999918	-0.89837	0.767163		0	0	0	0	0.133473	0.0660718	0	0	0	0	0	0	0	0	0	0.22829
AT4G04290	AT4TE09805	ATCOPIA20	LTR/Copia	Chr4	TAIR10	transposable_element	2068832	2071139	+	0.664333	0.886949		1.03176	0.704635		-0.375122	0.939517		-0.435016	0.874085	0.999918	-0.0595133	0.968928	0.99992	0.114029	0	0.0945464	0	0.0207138	0.26632	0.0845818	0.0389475	0	0.0130866	0	0.0157082	0.476956	0	0	0.684424
AT4G04280	AT4TE09800	ATCOPIA59	LTR/Copia	Chr4	TAIR10	transposable_element	2064099	2068831	-				7.00066	0.0118742								0	1		0	0	0	0	0	0.713098	0	0	0	0	0	0	0	0	0	0
AT4G04276	AT4TE09795	ATHILA3	LTR/Gypsy	Chr4	TAIR10	transposable_element_gene	2063724	2064128	+				2.09344	0.672479								-0.638955	0.8346		0	0	0	0	0	0.312909	0	0	0	0	0	0	0	0	0	0
AT4G04273	AT4TE09795	ATHILA3	LTR/Gypsy	Chr4	TAIR10	transposable_element	2061889	2064098	+				1.3661	0.779886					-2.54434	0.394	0.999918	1.77222	0.405945		0	0	0	0	0.0957796	0.164715	0	0.0915172	0	0	0	0	0.446513	0	0.82307	1.95739
AT4G04230	AT4TE09720	ATGP7	LTR/Gypsy	Chr4	TAIR10	transposable_element	2040439	2042502	-				-1.19581	0.810487		-0.476337	0.923181		-3.33449	0.140153	0.999918	0.537918	0.85739		0	0	0	0	0	0	0.0248852	0	0	0	0.0160966	0	0.128513	0	0.207613	1.32006
AT4G04175	AT4TE09585	Unassigned	Unassigned	Chr4	TAIR10	transposable_element	2018788	2019963	+	1.3783	0.767271		6.46349	0.0167494		4.33719	0.373093		-1.06397	0.562631	0.999918	-0.530968	0.726174	0.99992	0	0.558033	0.245419	0	0.416466	1.34657	0	0	0	0.205016	0	0	0.921024	0.435877	0.773337	2.17266
AT4G04167	AT4TE09565	ATENSPM2	DNA/En-Spm	Chr4	TAIR10	transposable_element	2010959	2013986	+				-0.956042	0.825236		-0.374696	0.939586		-2.91458	0.551348	0.999918	1.99082	0.4854		0	0	0	0	0	0.119388	0.211764	0	0	0	0	0.02637	0	0	0	0.206217
AT4G04165	AT4TE09560	ATLANTYS2	LTR/Gypsy	Chr4	TAIR10	transposable_element_gene	2008368	2009678	-				-2.80041	0.563885					-2.04848	0.667562	0.999918	2.02727	0.500132		0	0	0	0	0	0	0.141555	0	0	0	0	0	0.101989	0	0	0.550932
AT4G04157	AT4TE09560	ATLANTYS2	LTR/Gypsy	Chr4	TAIR10	transposable_element_gene	2003734	2007753	+				0.212669	0.941364		7.03915	0.00376816	0.253356	-0.430779	0.722248	0.999918	-0.387357	0.783909	0.99992	0	0	0	0	0.0283206	0.0980169	0.0867169	0.0132929	0.113318	0.246958	0	0	1.50342	0.175471	0.459357	1.9028
AT4G04155	AT4TE09560	ATLANTYS2	LTR/Gypsy	Chr4	TAIR10	transposable_element	2001189	2010958	+										-0.634892	0.898008	0.999918	-0.229098	0.940256		0	0	0	0	0	0	0	0	0	0	0	0	0.194386	0	0	0.509692
AT4G04130	AT4TE09480	VANDAL20	DNA/MuDR	Chr4	TAIR10	transposable_element	1976922	1989659	-	-3.18466	0.512111		2.4472	0.273136		-1.29885	0.571071	0.999999	-0.158281	0.916303	0.999918	-0.177149	0.894032	0.99992	0	0	0	0.0291948	0.0302311	0.33145	0.0628551	0	0	0.0584815	0.0387073	0.100723	0.572926	0.127065	0.120579	0.696586
AT4G04140	AT4TE09480	VANDAL20	DNA/MuDR	Chr4	TAIR10	transposable_element_gene	1984439	1988845	-				-0.652573	0.79103		0.0357569	0.984458	0.999999	0.465202	0.841687	0.999918	-0.137036	0.921391	0.99992	0	0	0	0	0.0429746	0.0903052	0.170946	0.0120912	0.0588778	0.0748596	0.0572751	0.0681582	0.662578	0	0	0.497514
AT4G04100	AT4TE09445	ATENSPM6	DNA/En-Spm	Chr4	TAIR10	transposable_element	1966429	1968034	+							-1.46609	0.763146					0.608513	0.841941		0	0	0	0	0	0	0	0	0	0	0	0.104489	0	0	0	0
AT4G04070	AT4TE09385	ATLANTYS1	LTR/Gypsy	Chr4	TAIR10	transposable_element_gene	1951542	1954608	-	-4.20799	0.382766		3.25439	0.232977		1.59981	0.640108		-4.82009	0.0640585	0.999918	0.382046	0.828089	0.99992	0	0	0	0.107766	0	0.583144	0.0646385	0	0	0.132606	0.0449506	0	0.0220597	0	0.221131	0.796415
AT4G04050	AT4TE09385	ATLANTYS1	LTR/Gypsy	Chr4	TAIR10	transposable_element	1943751	1955321	+	6.1403	0.200178		2.0035	0.376492		4.93225	0.308283		-2.99512	0.516259	0.999918	-1.6581	0.36864	0.99992	0	0.26618	0	0	0.04656	0.238573	0.0656313	0	0	0.058734	0	0	0.0106842	0	0.142088	0
AT4G04010	AT4TE09320	ARNOLD2	DNA/MuDR	Chr4	TAIR10	transposable_element	1925064	1930925	+	-3.16875	0.202263	0.72316	5.19098	0.218635		-2.58602	0.591757		-0.724597	0.812073	0.999918	1.88344	0.307124	0.99992	0	0.200211	0.275805	1.22531	0	0.156667	0	0	0	0	0.0364364	0	0.187216	0	0	0.303328
AT4G04000	AT4TE09315	ATLINE1_6	LINE/L1	Chr4	TAIR10	transposable_element	1919524	1925047	+	-1.82988	0.390593	0.872511	1.98345	0.171291	0.999748	-0.526949	0.742704	0.999999	-0.645145	0.626273	0.999918	0.450862	0.682253	0.99992	0	0.89768	0.756247	1.93951	0.247533	1.37096	0.378952	0	0	0.335517	0.181947	0.289893	1.42175	0	1.3865	0.924029
AT4G03990	AT4TE09310	ARNOLD3	DNA/MuDR	Chr4	TAIR10	transposable_element_gene	1916461	1917816	-	2.63662	0.588975		-2.80041	0.563885		-3.47034	0.395191		-5.37392	0.158783	0.999918	3.50522	0.109024		0.0919688	0	0	0	0	0	0.116461	0	0	0	0.0619686	0.204434	0	0	0	1.47634
AT4G03980	AT4TE09310	ARNOLD3	DNA/MuDR	Chr4	TAIR10	transposable_element	1909808	1919523	+																0	0	0	0	0	0	0	0	0	0	0	0	0	0	0	0
AT4G03978	AT4TE09295	VANDAL4	DNA/MuDR	Chr4	TAIR10	transposable_element_gene	1902619	1903563	+	4.40703	0.35983		2.4153	0.275116		2.80225	0.208643	0.999999	-0.892697	0.513534	0.999918	0.00118872	0.999209	0.99992	0	0.587614	0	0	0.199513	1.71813	0.280183	0.0631772	0.234465	0.658557	0.071192	0.0514681	3.37364	0.559719	2.77383	4.93908
AT4G03981	AT4TE09295	VANDAL4	DNA/MuDR	Chr4	TAIR10	transposable_element_gene	1905878	1908724	-	-5.92479	0.216689		2.4699	0.512101		3.35761	0.292639		-1.69309	0.517249	0.999918	0.667477	0.698558	0.99992	0	0	0	0.397007	0	0.234851	0.0332707	0	0	0.229028	0.0227163	0	0.232106	0	0.0420449	0.717877
AT4G03970	AT4TE09295	VANDAL4	DNA/MuDR	Chr4	TAIR10	transposable_element	1890721	1909218	-				-1.59643	0.625335		1.74831	0.501351	0.999999	0.985823	0.633477	0.999918	-0.633385	0.737513	0.99992	0	0	0	0	0	0.0581789	0.16445	0	0	0.216834	0.0595272	0	0.502767	0.138688	0	0.334597
AT4G03979	AT4TE09295	VANDAL4	DNA/MuDR	Chr4	TAIR10	transposable_element_gene	1904026	1904811	+				-1.73755	0.718435		5.34887	0.224377		-0.963093	0.666849	0.999918	0.449122	0.814789	0.99992	0	0	0	0	0.0784807	0	0	0.312748	0	0.655883	0	0	1.0805	0.435092	1.96181	0.944012
AT4G03977	AT4TE09295	VANDAL4	DNA/MuDR	Chr4	TAIR10	transposable_element_gene	1900769	1901657	+	3.8246	0.428136		-1.49522	0.753257		-0.374696	0.939586		-1.09465	0.654816	0.999918	0.800323	0.626588	0.99992	0	0.420918	0	0	0.142521	0	0.364294	0	0	0	0	0.0552685	0.401417	0.600714	0.425042	1.69945
AT4G03975	AT4TE09295	VANDAL4	DNA/MuDR	Chr4	TAIR10	transposable_element_gene	1898455	1898841	-				-1.19581	0.810487		3.26245	0.510103		0.670469	0.835015	0.999918	-1.04834	0.621712		0	0	0	0	0	0	0.199025	0	0	0.403602	0	0	1.1402	1.71013	1.18659	0.583597
AT4G03976	AT4TE09295	VANDAL4	DNA/MuDR	Chr4	TAIR10	transposable_element_gene	1899711	1900085	+										-3.49949	0.471192	0.999918	1.14187	0.707619		0	0	0	0	0	0	0	0	0	0	0	0	0	0	0	1.82522
AT4G03923	AT4TE09175	Unassigned	Unassigned	Chr4	TAIR10	transposable_element	1865833	1866558	+				0.205135	0.967084		-1.1506	0.7232		-0.443125	0.878762	0.999918	0.512941	0.748229		0	0	0	0	0.0900073	0	0	0.0858985	0.213573	0	0.190929	0.281131	1.30787	0	1.07765	0.80481
AT4G03916	AT4TE09105	HELITRON1	RC/Helitron	Chr4	TAIR10	transposable_element	1852289	1853682	+				3.76536	0.43666					-1.91535	0.701522	0.999918	-1.13143	0.710284		0	0	0	0	0	0.394629	0	0	0	0	0	0	0	0	0	0.227842
AT4G03912	AT4TE09095	HELITRON3	RC/Helitron	Chr4	TAIR10	transposable_element	1848746	1850143	-							-1.4357	0.767992		-3.9145	0.418531	0.999918	2.51743	0.403614		0	0	0	0	0	0	0	0	0	0	0.0757734	0	0	0	0	0.648144
AT4G03900	AT4TE09085	ATENSPM5	DNA/En-Spm	Chr4	TAIR10	transposable_element	1838260	1846903	+				-5.37628	0.098374					4.20809	0.362132	0.999918	3.47001	0.246643		0	0	0	0	0	0	0.131419	0.138336	0	0	0	0	0.291091	0	0	0
AT4G03910	AT4TE09085	ATENSPM5	DNA/En-Spm	Chr4	TAIR10	transposable_element_gene	1843451	1845822	+				-3.8498	0.424236		2.82167	0.570698		4.56126	0.275076	0.999918	1.65527	0.584296		0	0	0	0	0	0	0	0.171288	0.0417228	0	0	0	0.624151	0	0	0
AT4G03911	AT4TE09080	VANDAL21	DNA/MuDR	Chr4	TAIR10	transposable_element_gene	1847090	1847563	-				2.3594	0.632295		-0.476337	0.923181		-2.22912	0.492397	0.999918	1.55664	0.517387		0	0	0	0	0.300679	0	0	0	0	0	0.108821	0	0.682309	0	0.910335	2.69343
AT4G03890	AT4TE09080	VANDAL21	DNA/MuDR	Chr4	TAIR10	transposable_element	1835798	1848371	-										-0.351156	0.924421	0.999918	0.298101	0.92015		0	0	0	0	0	0	0	0	0	0	0	0	0.470929	0	0	0.636674
AT4G03885	AT4TE09075	ATHILA3	LTR/Gypsy	Chr4	TAIR10	transposable_element	1830756	1835645	-				2.81082	0.565601		1.29389	0.791523		-3.66143	0.34467	0.999918	1.78619	0.40526		0	0	0	0	0.0222809	0.0330789	0	0	0	0.037136	0.0131162	0	0.0216203	0	0	0.435444
AT4G03876	AT4TE09045	HELITRON4	RC/Helitron	Chr4	TAIR10	transposable_element	1823791	1824885	-										3.37367	0.485249	0.999918	-2.59605	0.390489		0	0	0	0	0	0	0	0	0	0	0	0	0.57564	0	0	0
AT4G03873	AT4TE09000	VANDAL3	DNA/MuDR	Chr4	TAIR10	transposable_element	1813412	1820340	+																0	0	0	0	0	0	0	0	0	0	0	0	0	0	0	0
AT4G03865	AT4TE08995	ATHILA2	LTR/Gypsy	Chr4	TAIR10	transposable_element	1807657	1812997	+				0.572077	0.907825		-0.476337	0.923181		0.0380155	0.988837	0.999918	-0.0498828	0.979318		0	0	0	0	0	0.153225	0.0911671	0	0	0	0.0787421	0	1.20631	0.378109	0.266789	1.41238
AT4G03850	AT4TE08990	ATHILA6A	LTR/Gypsy	Chr4	TAIR10	transposable_element	1804760	1807656	+				-0.844655	0.800666		-0.71114	0.856957		-0.660634	0.710727	0.999918	0.721836	0.640882	0.99992	0	0	0	0	0.268607	0	0.42969	0	0	0.075121	0.0837523	0.029328	0.93567	0.319726	0.909601	1.16184
AT4G03825	AT4TE08945	ATHILA2	LTR/Gypsy	Chr4	TAIR10	transposable_element	1786519	1789320	+				4.18567	0.385837					1.37626	0.780123	0.999918	-2.58605	0.392348		0	0	0	0	0	0.722518	0	0	0	0	0	0	0.261805	0	0	0
AT4G03826	AT4TE08945	ATHILA2	LTR/Gypsy	Chr4	TAIR10	transposable_element_gene	1788361	1789336	+										1.76416	0.719873	0.999918	-1.34703	0.65925		0	0	0	0	0	0	0	0	0	0	0	0	0.213426	0	0	0
AT4G03790	AT4TE08475	ATHILA2	LTR/Gypsy	Chr4	TAIR10	transposable_element	1684997	1695918	-	-7.25591	0.0829475		0.139492	0.921974	0.999748	1.56004	0.414116	0.999999	-2.69971	0.0162143	0.999918	1.39236	0.265599	0.99992	0	0	0.0147494	0.4537	0.0411804	0.493538	0.319815	0.125185	0	0.476247	0.146866	0.00748552	0.445785	0	1.56867	1.67015
AT4G03760	AT4TE08445	ATLANTYS2	LTR/Gypsy	Chr4	TAIR10	transposable_element	1669366	1680248	-	-2.01092	0.620306	0.948612	2.09344	0.672479					-5.9145	0.0757874	0.999918	2.74435	0.319673	0.99992	0.317352	0	0	1.12396	0	0.0414998	0	0	0	0	0	0	0	0	0	1.14633
AT4G03770	AT4TE08445	ATLANTYS2	LTR/Gypsy	Chr4	TAIR10	transposable_element_gene	1673685	1679372	-	-6.13221	0.200887		0.712537	0.701688		0.178768	0.940854	0.999999	-0.109251	0.927875	0.999918	0.164693	0.906513	0.99992	0	0	0	0.215598	0.0198467	0.28432	0.121527	0.0558394	0	0.191954	0.162665	0	1.53651	0.122785	0.233924	1.62553
AT4G03745	AT4TE08435	ATENSPM2	DNA/En-Spm	Chr4	TAIR10	transposable_element	1664536	1669364	-	7.60749	0.0908206	0.530146	-1.1803	0.644207		1.39531	0.775781		-0.067676	0.972498	0.999918	-0.830565	0.607933	0.99992	0	2.63865	0	0	0	0.284644	0.437483	0.155339	0	0.0643672	0	0.0251268	1.52263	0	1.17052	0.491623
AT4G03732	AT4TE08400	ATLINE1A	LINE/L1	Chr4	TAIR10	transposable_element	1656690	1657382	-																0	0	0	0	0	0	0	0	0	0	0	0	0	0	0	0
AT4G03730	AT4TE08390	ATENSPM2	DNA/En-Spm	Chr4	TAIR10	transposable_element	1653591	1655934	-	5.2356	0.275439					4.33719	0.373093		-1.91535	0.701522	0.999918	-2.87583	0.338283		0.325878	0	0	0	0	0	0	0	0	0.0959361	0	0	0	0	0	0.0735587
AT4G03726	AT4TE08375	Unassigned	Unassigned	Chr4	TAIR10	transposable_element	1650717	1651979	-				5.36108	0.183835		4.93225	0.308283		3.22539	0.505099	0.999918	-4.30312	0.150141		0	0	0	0	0	0.747071	0	0	0	0.283776	0	0	0.479391	0	0	0
AT4G03720	AT4TE08370	ATLINE2	LINE/L1	Chr4	TAIR10	transposable_element	1649069	1649432	+							4.33719	0.373093					-1.02058	0.738637		0	0	0	0	0	0	0	0	0	0.798545	0	0	0	0	0	0
AT4G03700	AT4TE08340	HELITRONY2	RC/Helitron	Chr4	TAIR10	transposable_element	1641350	1642347	-										2.09724	0.668727	0.999918	-1.61058	0.597149		0	0	0	0	0	0	0	0	0	0	0	0	0.312488	0	0	0
AT4G03660	AT4TE08265	HELITRONY2	RC/Helitron	Chr4	TAIR10	transposable_element	1624721	1625905	+	-0.453734	0.912395	0.991721	5.89218	0.0948534		0.186379	0.970091		1.9568	0.556617	0.999918	-0.714881	0.718688	0.99992	2.41407	0	0	2.91273	0	1.9366	0	0	0	0	0.0305977	0	1.9358	0	0.259243	0.258238
AT4G03670	AT4TE08260	HELITRON2	RC/Helitron	Chr4	TAIR10	transposable_element	1624321	1635706	+	7.1633	0.134702		2.09344	0.672479					1.37626	0.780123	0.999918	-1.38064	0.651226		0	3.30896	0	0	0	0.0957813	0	0	0	0	0	0	0.122992	0	0	0
AT4G03680	AT4TE08260	HELITRON2	RC/Helitron	Chr4	TAIR10	transposable_element_gene	1628885	1629936	+				-0.887543	0.855217		-1.03141	0.833036					0.864749	0.77628		0	0	0	0	0.0589354	0	0.120451	0	0	0	0.061743	0	0	0	0	0
AT4G03690	AT4TE08260	HELITRON2	RC/Helitron	Chr4	TAIR10	transposable_element_gene	1631727	1634900	+																0	0	0	0	0	0	0	0	0	0	0	0	0	0	0	0
AT4G03650	AT4TE08245	ATGP1	LTR/Gypsy	Chr4	TAIR10	transposable_element	1618159	1624320	+				4.99816	0.261128		3.26245	0.510103		1.22193	0.61728	0.999918	0.354722	0.90408		0	0	0	0	0	0.156304	0	0	0	0.0296507	0	0	0.668255	0	0	0.312947
AT4G03640	AT4TE08240	HELITRON2	RC/Helitron	Chr4	TAIR10	transposable_element	1615351	1618157	+				1.37865	0.572577		4.02892	0.289519		-2.41026	0.258358	0.999918	0.739127	0.680865	0.99992	0	0	0	0	0.0691136	0.328806	0.141094	0	0	0.134104	0.00592022	0	0.229353	0	0.0509862	1.2671
AT4G03530	AT4TE07975	ATCOPIA11	LTR/Copia	Chr4	TAIR10	transposable_element	1565686	1567408	+	-4.91548	0.30653		3.12121	0.281616		0.186379	0.970091		-0.46362	0.726047	0.999918	0.113602	0.948915	0.99992	0	0	0.81859	0	0	1.43167	0	0.155421	0	0	0.0190585	0	1.37386	2.22141	3.05239	1.95594
AT4G03305	AT4TE07410	VANDAL2	DNA/MuDR	Chr4	TAIR10	transposable_element	1455152	1458684	-				2.99025	0.503417					-2.35374	0.59936	0.999918	0.214227	0.942195		0	0	0	0	0	0.680092	0.0828483	0	0	0	0	0.021885	0.162054	0	0	1.12081
AT4G02960	AT4TE06710	ATCOPIA2	LTR/Copia	Chr4	TAIR10	transposable_element	1312395	1317221	-	-0.567533	0.903454		-3.8498	0.424236		-2.22815	0.64474		-1.40399	0.550638	0.999918	1.67786	0.302649	0.99992	0.0421903	0	0	0.0557112	0	0	0	0.0840497	0	0	0.0308324	0	0.127905	0.0528237	0.0377221	0.463357
AT4G02487	AT4TE05560	ATCOPIA38B	LTR/Copia	Chr4	TAIR10	transposable_element	1094792	1095217	-																0	0	0	0	0	0	0	0	0	0	0	0	0	0	0	0
AT4G02314	AT4TE05190	ATENSPM1	DNA/En-Spm	Chr4	TAIR10	transposable_element_gene	1018434	1020824	+				3.17007	0.514993					-1.91535	0.701522	0.999918	-0.601354	0.843969		0	0	0	0	0	0.0804547	0	0	0	0	0	0	0	0	0	0.0972458
AT4G02312	AT4TE05190	ATENSPM1	DNA/En-Spm	Chr4	TAIR10	transposable_element	1016803	1021368	+																0	0	0	0	0	0	0.0031876	0	0	0.0315896	0	0	0	0	0	0
AT4G01980	AT4TE04415	ATIS112A	DNA/Harbinger	Chr4	TAIR10	transposable_element	860921	864078	-				-4.57037	0.262846		-1.75323	0.717778					2.87087	0.3395		0	0	0	0	0	0	0.315474	0.434988	0	0.0674918	0.11415	0	0	0	0	0
AT4G01530	AT4TE03430	ATLINE1A	LINE/L1	Chr4	TAIR10	transposable_element	664012	665069	+	-5.49474	0.252293		3.38985	0.132173	0.999748	1.42523	0.601584	0.999999	-3.16301	0.0889068	0.999918	0.247282	0.874192	0.99992	0	0	0.13499	0.412735	0	1.99349	0.178592	0	0	0.546985	0.19329	0	0.307978	0	1.44994	1.77387
AT4G01525	AT4TE03410	SADHU	Unassigned	Chr4	TAIR10	transposable_element	660810	661698	+	0.22652	0.898224	0.988621	0.537314	0.43088	0.999748	0.389959	0.251937	0.999999	-0.0667051	0.782486	0.999918	-0.00727734	0.993566	0.99992	0.79274	11.6691	10.5768	1.28205	6.66922	10.0216	6.14267	4.54574	30.0263	36.9989	30.2884	18.7136	181.595	128.421	167.988	161.296
AT4G01515	AT4TE03355	ATLINEIII	LINE/L1	Chr4	TAIR10	transposable_element	647703	649727	-	-4.13696	0.391028		-4.02576	0.403002		-0.852998	0.770845		0.0749358	0.979033	0.999918	1.0452	0.424075	0.99992	0	0	0.234348	0	0	0	0.198719	0	0.0960375	0	0.105293	0.0634527	0.30544	0.115399	0.164427	0.248924
AT4G01490	AT4TE03295	ATLINE1_6	LINE/L1	Chr4	TAIR10	transposable_element	631181	636931	+	0.136137	0.97676		-2.00237	0.246365	0.999748	-0.0700936	0.918316	0.999999	-1.9804	0.0168054	0.999918	1.28628	0.185588	0.99992	0.043016	0	0.0515612	0	0.0881091	0.0338963	0.399639	0.0459056	0.602998	0.34085	0.541577	0.406369	0.438826	0.403759	1.6731	1.69589
AT3G62725	AT3TE94580	ATLINEIII	LINE/L1	Chr3	TAIR10	transposable_element	23203577	23207484	-	-2.22929	0.223369	0.747661	0.949307	0.329179	0.999748	0.965827	0.43367	0.999999	-0.940769	0.20849	0.999918	0.618687	0.432902	0.99992	0.0171166	1.09855	0.77067	3.49652	0.433746	2.36179	1.02519	0.3331	0.0597418	1.04351	0.270124	0.288716	2.72682	0.834417	2.69305	4.3655
AT3G62520	AT3TE94260	ATHAT3	DNA/HAT	Chr3	TAIR10	transposable_element	23125187	23127239	+				4.5108	0.349179		5.67151	0.161826		2.33958	0.301314	0.999918	-3.21017	0.169197	0.99992	0	0	0	0	0	0.238472	0	0	0	0.268889	0	0	1.40667	0.229055	0.326381	0
AT3G62480	AT3TE94220	ATLANTYS3	LTR/Gypsy	Chr3	TAIR10	transposable_element_gene	23111283	23111873	-	0.731852	0.873819		0.908007	0.658728	0.999748	1.0513	0.731012		-1.66477	0.353307	0.999918	0.383911	0.734164	0.99992	1.11593	0.575202	1.34834	0	0.378562	3.85054	2.13323	0	0.315351	0.463158	0.314445	0	3.13246	0	2.31441	8.17908
AT3G62490	AT3TE94220	ATLANTYS3	LTR/Gypsy	Chr3	TAIR10	transposable_element_gene	23112500	23114999	-	-8.14466	0.00888357	0.165145	0.254183	0.884012		2.14175	0.245006	0.999999	-1.35918	0.418985	0.999918	1.08783	0.341515	0.99992	0	0	1.95922	0.776771	0.186231	0.43617	0.329434	0.142412	0	0.887357	0.0972025	0.0991687	1.19176	0	0.143216	3.13871
AT3G62475	AT3TE94220	ATLANTYS3	LTR/Gypsy	Chr3	TAIR10	transposable_element	23109446	23115857	+	0.800164	0.785282	0.975925	0.106106	0.947006	0.999748	1.94733	0.287836	0.999999	-0.679506	0.575013	0.999918	0.0637401	0.946196	0.99992	1.55577	0.0364525	0.865793	0.222842	0.262045	1.28048	1.22032	0.106718	0	1.54915	0.280094	0.115199	3.88384	0.250334	1.56339	5.53632
AT3G62455	AT3TE94195	ATCOPIA23	LTR/Copia	Chr3	TAIR10	transposable_element	23100352	23104844	-	2.51485	0.183137	0.697717	0.592173	0.542177	0.999748	0.373002	0.644628	0.999999	0.351862	0.75277	0.999918	-1.09736	0.0845006	0.99992	2.6827	3.82133	0	0.927461	0.482315	1.08012	0.521236	0.439454	1.23254	0.522298	0.29608	1.01905	1.19559	0.644554	0.543853	0.931926
AT3G61330	AT3TE92525	ATCOPIA78	LTR/Copia	Chr3	TAIR10	transposable_element	22695566	22700522	-	8.16236	0.00865007	0.162538	-3.37017	0.485397		1.02777	0.765982		-6.6689	0.00688947	0.999918	0.999442	0.593484	0.99992	0.446973	1.1106	0	0	0	7.68059e-08	0	0.0596849	0.0947093	1.36467e-07	0.0412647	0	0	0	0.269944	0.834472
AT3G60930	AT3TE91745	ATLANTYS2	LTR/Gypsy	Chr3	TAIR10	transposable_element	22513496	22521209	-	0.192792	0.865185	0.985274	-0.644692	0.282303	0.999748	-0.259377	0.600921	0.999999	0.323947	0.331809	0.999918	0.0421035	0.934616	0.99992	3.55619	2.83235	2.3497	3.11728	4.84873	3.58834	9.44372	2.53141	3.14066	4.17887	2.42368	6.09432	17.2232	17.3996	15.0063	12.8883
AT3G60935	AT3TE91745	ATLANTYS2	LTR/Gypsy	Chr3	TAIR10	transposable_element_gene	22517150	22520275	-	5.10981	0.287284		0.932708	0.495623	0.999748	-1.38974	0.493118	0.999999	-2.44015	0.159391	0.999918	0.364011	0.725191	0.99992	0.222277	0	0	0	0.346211	0.672501	0.313212	0.172539	0.0420762	0.0712908	0.0251788	0.264301	0.121586	0.170739	0.529744	0.905535
AT3G60170	AT3TE90530	ATCOPIA23	LTR/Copia	Chr3	TAIR10	transposable_element	22232308	22236743	+							4.93225	0.308283					-1.55183	0.610794		0	0	0	0	0	0	0	0	0	0.0889185	0	0	0	0	0	0
AT3G59860	AT3TE90030	VANDAL2N1	DNA/MuDR	Chr3	TAIR10	transposable_element	22112933	22115657	-	-3.85256	0.425202		-3.53943	0.463272		-0.476337	0.923181		-4.2364	0.380242	0.999918	3.59494	0.161777		0	0	0.416954	0	0	0	0.315526	0	0	0	0.0408935	0	0	0	0	0.813519
AT3G59720	AT3TE89830	ATCOPIA78	LTR/Copia	Chr3	TAIR10	transposable_element	22059535	22064329	+	3.96849	0.41058		5.19098	0.218635		-2.06319	0.669785		1.28963	0.652019	0.999918	-1.78491	0.450268	0.99992	0.0820717	0	0	0	0	0.214679	0	0	0	0	0	0.0379973	0.50681	0	0	0.215188
AT3G58865	AT3TE88640	SADHU	Unassigned	Chr3	TAIR10	transposable_element	21765879	21766823	+	0.364024	0.625467	0.948928	0.613648	0.257964	0.999748	0.801704	0.0138593	0.556122	0.330858	0.466278	0.999918	-0.447159	0.0956894	0.99992	26.3261	29.9683	20.7348	22.2829	12.3774	14.7943	9.53506	6.82268	25.4544	18.7912	11.239	13.2172	40.3413	25.8037	31.3587	22.0676
AT3G56277	AT3TE84900	ATCOPIA6	LTR/Copia	Chr3	TAIR10	transposable_element	20874243	20874649	-																0	0	0	0	0	0	0	0	0	0	0	0	0	0	0	0
AT3G55300	AT3TE83365	ATCOPIA37	LTR/Copia	Chr3	TAIR10	transposable_element	20504024	20505461	-				1.50089	0.479092		1.26415	0.537234	0.999999	-1.58822	0.265146	0.999918	0.442994	0.762028	0.99992	0	0	0	0	0.220264	2.52832	0.900599	0	0	1.60411	0.2549	0.399002	2.20622	0.929021	1.09541	8.75517
AT3G54823	AT3TE82555	ATGP3	LTR/Gypsy	Chr3	TAIR10	transposable_element	20304981	20309967	-	-7.9409	0.0545417	0.422865	0.771032	0.516127	0.999748	-0.529677	0.768012	0.999999	-0.663531	0.456846	0.999918	0.477941	0.718286	0.99992	0	0	1.48541	0	0.517398	1.74728	1.19781	0.0236846	0.0864916	0.219944	0.418537	0	4.05926	0.41678	1.19054	6.1428
AT3G52705	AT3TE79300	ATCOPIA49	LTR/Copia	Chr3	TAIR10	transposable_element	19533925	19534234	-																0	0	0	0	0	0	0	0	0	0	0	0	0	0	0	0
AT3G52410	AT3TE78850	HELITRONY3	RC/Helitron	Chr3	TAIR10	transposable_element	19427939	19429443	-				-2.80041	0.563885		3.26245	0.510103		-4.72553	0.245155	0.999918	3.01524	0.271673		0	0	0	0	0	0	0.29509	0	0	0.217637	0	0	0	0	1.41455	0.967713
AT3G50755	AT3TE76495	ATCOPIA18	LTR/Copia	Chr3	TAIR10	transposable_element	18864639	18865407	+				4.18567	0.385837		-0.374696	0.939586		0.799155	0.860996	0.999918	-1.96638	0.487806		0	0	0	0	0	1.01189	0	0	0	0	0	0.118223	1.51019	0	0.895665	0
AT3G50680	AT3TE76360	ATLINEIII	LINE/L1	Chr3	TAIR10	transposable_element	18833232	18833806	-				-3.73858	0.437992		1.51585	0.431902	0.999999	0.574419	0.884095	0.999918	-0.315489	0.799443		0	0	0	0	0	0	0.613287	0.290075	1.28009	0.918665	0.271323	0.479519	0.680454	0.64883	0.45399	0.447689
AT3G50625	AT3TE76225	ATCOPIA52	LTR/Copia	Chr3	TAIR10	transposable_element	18791152	18796089	+	-7.94783	0.0165681	0.233144	1.91827	0.222718	0.999748	-0.74445	0.822596		-0.0134285	0.990189	0.999918	0.206612	0.867632	0.99992	0	0	0.304489	0.768654	0.0378325	0.807563	0.115837	0.0946733	0.0144053	0.0244214	0.0603658	0	2.18001	0.260309	0.483327	2.07131
AT3G50490	AT3TE76010	META1	LTR/Copia	Chr3	TAIR10	transposable_element	18734249	18739393	+										-2.91673	0.551041	0.999918	0.598723	0.844474		0	0	1.19103e-06	0	0	0	0	0	0	0	0	0.00048988	0	0	0.781842	0
AT3G49765	AT3TE74905	ATCOPIA75	LTR/Copia	Chr3	TAIR10	transposable_element	18459993	18460664	+				4.18567	0.385837					-2.91458	0.551348	0.999918	-1.41707	0.639162		0	0	0	0	0	1.12403	0	0	0	0	0	0	0	0	0	0.983697
AT3G49280	AT3TE74115	ATLINEIII	LINE/L1	Chr3	TAIR10	transposable_element	18269831	18271041	+	-4.91548	0.30653		1.32648	0.644081		-0.912037	0.746626		-1.29132	0.466264	0.999918	0.5813	0.635111	0.99992	0	0	1.05444	0	0	1.07577	0.141872	0.263931	0	0.275249	0.219098	0.268969	2.77643	0	0.620601	6.61915
AT3G48523	AT3TE72850	ATCOPIA44	LTR/Copia	Chr3	TAIR10	transposable_element	17978745	17983946	-				3.76471	0.324182					2.87151	0.554148	0.999918	-3.32857	0.266322		0	0	0	0	0	0.186317	0	0.0126312	0	0	0	0	0	0.111148	0	0
AT3G48235	AT3TE72370	Unassigned	Unassigned	Chr3	TAIR10	transposable_element	17863754	17865925	+	2.25336	0.646162		-2.213	0.650636		-3.21738	0.503465		-1.91653	0.701342	0.999918	1.73702	0.552851		0	0.05168	0	0	0	0	0.0548724	0	0	0	0.129463	0	0	0	0.0794436	0
AT3G47875	AT3TE71565	ATLINE1_4	LINE/L1	Chr3	TAIR10	transposable_element	17663349	17666896	-	-0.821226	0.75796	0.970595	-1.0258	0.520368	0.999748	0.806472	0.362714	0.999999	1.4189	0.200506	0.999918	-0.304779	0.66236	0.99992	0.165787	0.752792	1.95385	0	0.200939	0.20279	0.683681	0.0629133	0.709247	0.422285	0.258122	0.367611	2.09086	0.899981	0.494068	0.649957
AT3G47330	AT3TE70635	VANDAL6	DNA/MuDR	Chr3	TAIR10	transposable_element_gene	17434493	17436912	-				4.5108	0.349179		4.12001	0.398809		-1.91653	0.701342	0.999918	-2.57951	0.391494		0	0	0	0	0	0.220371	0	0	0.0826738	0	0	0	0	0	0.0890764	0
AT3G47310	AT3TE70635	VANDAL6	DNA/MuDR	Chr3	TAIR10	transposable_element	17429622	17437290	+				-0.886551	0.855378		-1.75085	0.718148		-4.91447	0.254855	0.999918	3.26511	0.228769		0	0	0	0	0.0368082	0	0.0578214	0	0	0	0.0489955	0	0	0	0	0.622009
AT3G47320	AT3TE70635	VANDAL6	DNA/MuDR	Chr3	TAIR10	transposable_element_gene	17433459	17433966	+																0	0	0	0	0	0	0	0	0	0.00770336	0	0	0	0	0	0
AT3G47260	AT3TE70590	ARNOLD3	DNA/MuDR	Chr3	TAIR10	transposable_element	17402796	17417981	-	-6.72325	0.160541		1.3811	0.41406		7.92048	0.000264365	0.0383238	-0.900064	0.486856	0.999918	0.186301	0.889565	0.99992	0	0	0.613548	0	0.252334	0.235118	0.131984	0.0389139	0.0688814	0.497715	0	0	0.877123	0.0855523	0.368373	1.55513
AT3G47270	AT3TE70590	ARNOLD3	DNA/MuDR	Chr3	TAIR10	transposable_element_gene	17409792	17413813	+										-6.55837	0.0230579	0.999918	0	1		0	0	0	0	0	0	0	0	0	0	0	0	0	0	0	1.0485
AT3G47280	AT3TE70590	ARNOLD3	DNA/MuDR	Chr3	TAIR10	transposable_element_gene	17414407	17417056	-																0	0	0	0	0	0	0	0	0	0	0	0	0	0	0	0
AT3G47240	AT3TE70530	ATGP2N	LTR/Gypsy	Chr3	TAIR10	transposable_element	17393358	17395137	-				-1.19581	0.810487		0.96021	0.845344		0.324915	0.947338	0.999918	-0.351567	0.888922		0	0	0	0	0	0	0.0646697	0	0.0636642	0	0	0.0494882	0.203255	0	0.168616	0
AT3G47165	AT3TE70410	META1	LTR/Copia	Chr3	TAIR10	transposable_element	17363070	17368157	-	-6.27342	0.190627		-3.5564	0.461116					-4.2364	0.380242	0.999918	4.55361	0.127025	0.99992	0	0	6.26837	0	0	0.122475	0.717414	0	0	0	0	0	0	0	0	2.32271
AT3G46487	AT3TE69350	ATENSPM9	DNA/En-Spm	Chr3	TAIR10	transposable_element_gene	17111429	17114136	+	1.59777	0.748024		2.44602	0.182853	0.999748	-1.03644	0.832222		-0.264546	0.887611	0.999918	-0.718429	0.646202	0.99992	0.0281718	0	0	0	0.07355	1.08676	0.168412	0.0200469	0	0	0.00799233	0.0161727	1.00178	0	0.486866	0.739202
AT3G46484	AT3TE69350	ATENSPM9	DNA/En-Spm	Chr3	TAIR10	transposable_element	17106151	17115098	+	6.93808	0.147457		5.19098	0.218635		2.47488	0.598042		0.612765	0.80557	0.999918	-1.90165	0.373296	0.99992	0.626128	0	0	0	0	0.212259	0	0	0	0.0565843	0	0.011742	0.631436	0	0	0.438839
AT3G46387	AT3TE69190	ATCOPIA28	LTR/Copia	Chr3	TAIR10	transposable_element	17067682	17068707	+										-2.04086	0.668734	0.999918	1.31666	0.663181		0	0	0	0	0	0	0	0	0	0	0	0	0.150415	0	0	0.807192
AT3G46382	AT3TE69175	ATLINE1_1	LINE/L1	Chr3	TAIR10	transposable_element	17063428	17064224	+				1.82356	0.706851					3.50809	0.467631	0.999918	-2.75923	0.358666		0	0	0	0	0.387819	0	0.0992376	0	0	0	0	0	1.19522	0	0	0
AT3G46375	AT3TE69130	ATCOPIA63	LTR/Copia	Chr3	TAIR10	transposable_element	17055553	17057941	+				-0.939264	0.811739		2.30836	0.3412	0.999999	3.63101	0.451838	0.999918	-1.50948	0.387547		0	0	0	0	0	0.153274	0.240244	0.0419764	0.309487	0.391811	0	0.136136	0.601789	0	0	0
AT3G46345	AT3TE69030	ATLINEIII	LINE/L1	Chr3	TAIR10	transposable_element	17032568	17032898	+				-3.36541	0.486018					-2.91458	0.551348	0.999918	2.38354	0.429662		0	0	0	0	0	0	0	1.0969	0	0	0	0	0	0	0	1.34731
AT3G46183	AT3TE68730	ATCOPIA79	LTR/Copia	Chr3	TAIR10	transposable_element	16957465	16962731	-				-0.270252	0.888387	0.999748	0.871944	0.568744	0.999999	0.562386	0.605484	0.999918	-0.413845	0.771217	0.99992	0	0	0	0	0	0.450348	0.480543	0.0232537	0.0707602	0.359888	0.203332	0.0187239	2.58913	0.255741	0.51139	1.4801
AT3G45775	AT3TE68090	ATCOPIA81	LTR/Copia	Chr3	TAIR10	transposable_element	16809185	16814151	-	1.59777	0.748024		-0.194546	0.963615					-4.03501	0.127381	0.999918	2.36972	0.256615	0.99992	0.0140537	0	0	0	0.0639286	0	0.0652468	0	0	0	0	0	0	0.0527869	0.301567	0.305457
AT3G45550	AT3TE67695	TA11	LINE/L1	Chr3	TAIR10	transposable_element	16709827	16711805	-	-9.38993	0.00343425	0.0944311	0.234786	0.935161		-3.25332	0.451324		0.309132	0.866542	0.999918	1.67562	0.295075	0.99992	0	0	0	4.74703	0	0.338758	0.275907	0	0	0	0.0622294	0.0515674	1.44022	0	0.394303	0.781059
AT3G45520	AT3TE67635	ATCOPIA32	LTR/Copia	Chr3	TAIR10	transposable_element	16691859	16697596	-	-6.03223	0.208395		-0.287433	0.870987	0.999748	-1.30191	0.685798	0.999999	-1.28547	0.412049	0.999918	1.0991	0.479793	0.99992	0	0	0	0.282757	0.125136	0.433105	0.624412	0	0	0.0538807	0.123676	0	0.669578	0	0.451021	1.28711
AT3G45446	AT3TE67540	ATGP3	LTR/Gypsy	Chr3	TAIR10	transposable_element	16669866	16672298	-										-2.91458	0.551348	0.999918	0.608513	0.841941		0	0	0	0	0	0	0	0	0	0	0	0	0	0	0	0.167378
AT3G45340	AT3TE67445	VANDAL7	DNA/MuDR	Chr3	TAIR10	transposable_element	16635837	16647479	+				4.61904	0.301008					0.950723	0.814329	0.999918	-2.7362	0.237636		0	0	0	0	0.196635	0.0424932	0	0	0	0	0	0	0.257749	0	0.0780277	0.106453
AT3G45350	AT3TE67445	VANDAL7	DNA/MuDR	Chr3	TAIR10	transposable_element_gene	16639041	16640511	+	5.81878	0.224965		3.17007	0.514993		-0.476337	0.923181		-0.151313	0.958985	0.999918	-1.44218	0.428196	0.99992	0	0.947271	0	0	0	0.140677	0	0	0	0	0.0300168	0	0.35935	0.169897	0.241582	0.38629
AT3G45370	AT3TE67445	VANDAL7	DNA/MuDR	Chr3	TAIR10	transposable_element_gene	16642780	16643632	+				-1.44698	0.762535					-1.29513	0.751835	0.999918	1.19202	0.624991		0	0	0	0	0	0.128608	0.30548	0	0	0	0	0	0.332707	0	0.222963	0.768491
AT3G45380	AT3TE67445	VANDAL7	DNA/MuDR	Chr3	TAIR10	transposable_element_gene	16644521	16647172	-				0.189489	0.942604		2.75957	0.315773	0.999999	-4.49901	0.301236	0.999918	-0.147283	0.936216	0.99992	0	0	0	0	0.19067	0.110148	0.235371	0	0	0.367137	0.0530258	0	0	0	0.128717	0.230424
AT3G45360	AT3TE67445	VANDAL7	DNA/MuDR	Chr3	TAIR10	transposable_element_gene	16641619	16641999	+							-1.4357	0.767992		-2.91458	0.551348	0.999918	1.39263	0.646842		0	0	0	0	0	0	0	0	0	0	0.292246	0	0	0	0	1.1916
AT3G45270	AT3TE67325	ATHAT2	DNA/HAT	Chr3	TAIR10	transposable_element	16600733	16604312	-				5.65089	0.131192								-3.7073	0.21633		0	0	0	0	0	0.494383	0	0	0	0	0	0	0	0	0	0
AT3G45256	AT3TE67310	ATLINEIII	LINE/L1	Chr3	TAIR10	transposable_element	16595049	16596366	+				0.839952	0.792738		-3.03635	0.508554		-0.874345	0.761083	0.999918	0.351654	0.845012	0.99992	0	0	0	0	0	0.747575	0.387658	0	0	0	0.113318	0.125157	0.659642	0	0.8055	0.484683
AT3G45250	AT3TE67260	Unassigned	Unassigned	Chr3	TAIR10	transposable_element	16583723	16584148	+	-5.30799	0.268985		0.0107381	0.998013		0.395981	0.913127		2.11958	0.652923	0.999918	0.379645	0.810463	0.99992	0	0	3.70991	0	0	0.880154	0	0.83402	0.634526	0	0.06266	0.415792	2.15912	0	0	0.514346
AT3G45120	AT3TE66935	VANDAL2N1	DNA/MuDR	Chr3	TAIR10	transposable_element	16510482	16512962	-	-5.98193	0.212249					3.26245	0.510103		0.769147	0.876604	0.999918	-0.989541	0.746306		0	0	9.04749	0	0	0	0	0	0	0.528425	0	0	0.291287	0	0	0
AT3G44796	AT3TE66175	ATGP1	LTR/Gypsy	Chr3	TAIR10	transposable_element	16333759	16342025	+	-2.31629	0.637518		3.58154	0.0982901		-0.859374	0.774665	0.999999	-4.02677	0.00987286	0.999918	-1.11777	0.403946	0.99992	0	0	0.0296894	0	0.113463	0.338677	0.0336579	0	0	0.0698468	0.116702	0	0.0811379	0.0516074	0.114308	2.05309
AT3G44793	AT3TE66150	ATHAT1	DNA/HAT	Chr3	TAIR10	transposable_element	16330981	16331801	+				-2.04848	0.675822								0.608513	0.841941		0	0	0	0	0	0	0	0.118565	0	0	0	0	0	0	0	0
AT3G44650	AT3TE65655	ATLINEIII	LINE/L1	Chr3	TAIR10	transposable_element	16209678	16212238	-				0.000274276	0.999924		3.57381	0.241014	0.999999	-6.30682	0.0383133	0.999918	-1.054	0.657466		0	0	0	0	0	0.24713	0.097523	0.141809	0	0.340362	0.0259077	0	0	0	0	1.54323
AT3G44640	AT3TE65650	Unassigned	Unassigned	Chr3	TAIR10	transposable_element	16207540	16209058	-	0.48156	0.911622		0.592843	0.732787		-0.466466	0.699651	0.999999	-1.22056	0.411405	0.999918	0.454893	0.490972	0.99992	0.174001	0.647595	0	0.465912	0.590327	0.543561	0.321563	0.371557	0.273529	0.693693	0.558438	0.722213	0.867371	0.656058	0.933077	2.69991
AT3G44605	AT3TE65525	ATLINEIII	LINE/L1	Chr3	TAIR10	transposable_element	16175558	16180555	+	4.23268	0.379506		-3.36541	0.486018		-3.40862	0.478165		-2.96973	0.196374	0.999918	2.36688	0.23543	0.99992	0.0744832	0	0	0	0	0	0	0.0529923	0	0	0.0617674	0	0.0741368	0	0.0998944	0.573575
AT3G44500	AT3TE65175	ARNOLD2	DNA/MuDR	Chr3	TAIR10	transposable_element	16100857	16106213	-	-6.03223	0.208395		6.63684	0.0110986		0.923534	0.749027	0.999999	0.0992568	0.951079	0.999918	-0.420006	0.790194	0.99992	0	0	0	0.241551	0.0814346	0.369524	0	0	0	0.151892	0.072189	0	0.722681	0.0861319	0.0897231	0.691451
AT3G44470	AT3TE65100	ARNOLD1	DNA/MuDR	Chr3	TAIR10	transposable_element	16085819	16087738	-	3.11823	0.509628		-0.409702	0.889318		0.979313	0.636268	0.999999	0.543039	0.801384	0.999918	-0.576524	0.535132	0.99992	0.394931	0.0313727	0	0.0478957	0.130114	0.168584	0.356653	0	0.112636	0.340864	0.187741	0.024797	0.655312	0.896065	0.242813	0.67405
AT3G44425	AT3TE64985	ATLINEIII	LINE/L1	Chr3	TAIR10	transposable_element	16057713	16060181	+				1.82702	0.706325		-1.03141	0.833036		-4.72182	0.300075	0.999918	1.89983	0.509305		0	0	0	0	0.0885469	0	0.0228056	0	0	0	0.0230255	0	0	0	0	0.47799
AT3G44420	AT3TE64975	ATLINE1_6	LINE/L1	Chr3	TAIR10	transposable_element	16056316	16056900	+	2.42384	0.268854	0.792189	0.060262	0.954758	0.999748	0.0445718	0.945162	0.999999	-0.327161	0.727696	0.999918	-0.344047	0.474501	0.99992	15.2158	8.73079	5.68238	0	4.40063	4.52114	4.24466	3.63138	7.43501	6.11524	5.32171	7.37109	9.50675	8.64124	13.2531	9.74778
AT3G44390	AT3TE64915	META1	LTR/Copia	Chr3	TAIR10	transposable_element	16039020	16041155	-										1.37257	0.780683	0.999918	-1.03475	0.735142		0	0	0	0	0	0	0.0596612	0	0	0	0	0.064202	0.58797	0.518301	0	0
AT3G44267	AT3TE64600	ATCOPIA41	LTR/Copia	Chr3	TAIR10	transposable_element	15960176	15964928	+	-7.70421	0.0310506	0.326356	-0.322766	0.851461		-2.52616	0.457904		-1.71587	0.115977	0.999918	1.87579	0.114171	0.99992	0	0	0.546273	2.39031	0.413558	0.571088	0.929301	0.195311	0	0.0810641	0.401126	0	2.64467	0.34495	3.67836	6.78392
AT3G44270	AT3TE64600	ATCOPIA41	LTR/Copia	Chr3	TAIR10	transposable_element_gene	15962693	15963828	+																0	0	0	0	0	0	0	0	0	0	0	0	0	0	0	0
AT3G44264	AT3TE64590	ATCOPIA14	LTR/Copia	Chr3	TAIR10	transposable_element	15958444	15959799	-				-1.18308	0.77566		-3.14893	0.478976		1.60506	0.559867	0.999918	-0.303165	0.853987	0.99992	0	0	0	0	0	0.144603	0.299497	0	0	0	0.101597	0.0961955	0.923827	0.174728	0.124203	0.249858
AT3G44215	AT3TE64435	ATCOPIA11	LTR/Copia	Chr3	TAIR10	transposable_element	15919028	15924078	-				-2.12438	0.346815					-2.65657	0.320511	0.999918	2.45815	0.289724	0.99992	0	0	0	0	0.0892525	0	0.286292	0.0717928	0	0	0	0	0.0976548	0	0.676644	0
AT3G44205	AT3TE64400	ATMU10	DNA/MuDR	Chr3	TAIR10	transposable_element	15913029	15915197	-	0.279585	0.864165	0.985242	0.537576	0.601005	0.999748	0.58328	0.452464	0.999999	0.135647	0.921388	0.999918	-0.316677	0.325214	0.99992	1.17045	2.06517	2.43514	0.555552	0.960912	1.31142	0.593797	0.856723	1.45384	0.787699	0.60001	0.845467	0.610737	1.46806	0.523151	1.35852
AT3G44175	AT3TE64355	ATLINE1A	LINE/L1	Chr3	TAIR10	transposable_element	15898580	15900362	+	-7.03561	0.141878		0.441164	0.865262		-2.00919	0.678062		2.8731	0.553921	0.999918	1.33105	0.520965	0.99992	0	0	0	1.38528	0	0.521969	0.171431	0.189941	0	0	0.069536	0	0.258589	0	0	0
AT3G44045	AT3TE63950	META1	LTR/Copia	Chr3	TAIR10	transposable_element	15814611	15818285	+				-3.80299	0.429996		-1.0688	0.771652		4.20809	0.362132	0.999918	2.17058	0.435896		0	0	0	0	0	0	0.71116	0	0	0.22169	0.156937	0.26024	2.20537	0	0	0
AT3G44042	AT3TE63935	SADHU	Unassigned	Chr3	TAIR10	transposable_element	15813075	15814056	-	-2.14156	0.402923	0.879187	-0.416254	0.854989		0.371309	0.846818	0.999999	-1.83598	0.154603	0.999918	1.6176	0.157826	0.99992	0.14151	3.12201	0	11.0335	0.0636784	1.20673	1.56193	0	0	1.38587	0.735439	0.295369	2.26055	0.535392	2.46512	8.15933
AT3G44035	AT3TE63900	Unassigned	Unassigned	Chr3	TAIR10	transposable_element	15808431	15810650	+	-7.13185	0.13648		-2.04766	0.495569		-0.848725	0.726318	0.999999	-0.52966	0.790251	0.999918	1.5413	0.298223	0.99992	0	0	1.78796	0	0	0.136172	0.509402	0	0	0.20458	0.325229	0.0199626	0.922742	0	0.698618	0.705345
AT3G44000	AT3TE63830	Unassigned	Unassigned	Chr3	TAIR10	transposable_element	15787227	15788739	-				-1.10839	0.756471		0.836751	0.782643	0.999999	-4.04536	0.07263	0.999918	1.98685	0.272526	0.99992	0	0	0	0	0	0.204706	0.403678	0	0	0.387065	0.205198	0	0.130669	0	0.937108	1.76835
AT3G43955	AT3TE63765	ATCOPIA62	LTR/Copia	Chr3	TAIR10	transposable_element	15768787	15773753	-	0.456622	0.60918	0.945543	0.15134	0.698626	0.999748	-0.552195	0.120241	0.999999	0.207372	0.645939	0.999918	0.00462654	0.986436	0.99992	2.08395	4.87694	3.58744	1.7083	4.72316	4.66862	4.25544	3.52526	2.66284	3.35182	3.26084	5.26707	5.95239	4.18056	4.79127	4.11556
AT3G43867	AT3TE63545	ATCOPIA50	LTR/Copia	Chr3	TAIR10	transposable_element	15722694	15727273	-	-4.98877	0.299263		2.32785	0.122526	0.999748	3.92812	0.0195729	0.657711	-0.514382	0.751769	0.999918	-0.710027	0.557552	0.99992	0	0	0.188289	0	0.104302	0.738113	0.113311	0.0469521	0.0418616	0.443663	0.0220551	0.0104724	0.779891	0	0.392544	0.753704
AT3G43862	AT3TE63540	ATHILA2	LTR/Gypsy	Chr3	TAIR10	transposable_element	15711476	15722693	-				-4.62953	0.250303		-2.58602	0.591757		-0.931315	0.764866	0.999918	1.73845	0.453386	0.99992	0	0	0	0	0	0	0.274253	0.0958497	0	0	0.108261	0	0.443719	0	0	0.881293
AT3G43863	AT3TE63540	ATHILA2	LTR/Gypsy	Chr3	TAIR10	transposable_element_gene	15717074	15717829	-	-1.25469	0.671657		1.09662	0.362983	0.999748	0.849281	0.547859	0.999999	-0.564421	0.577903	0.999918	0.138296	0.864848	0.99992	0.0956488	1.61454	3.41283	0.917707	1.03012	7.08516	1.7565	1.80138	0.610208	1.71277	0.757774	0.468555	12.4795	2.18244	4.81241	17.5897
AT3G43864	AT3TE63540	ATHILA2	LTR/Gypsy	Chr3	TAIR10	transposable_element_gene	15718055	15720790	-	-0.0637188	0.986794	0.999055	0.568824	0.557445	0.999748	1.98406	0.108535	0.999999	0.10872	0.909771	0.999918	-0.338987	0.733604	0.99992	0.83197	0	0	0.766527	0.571097	2.09722	0.944096	0.705617	0.241631	1.15909	0.268121	0.0563474	5.9429	0.640344	1.44225	4.84854
AT3G43828	AT3TE63405	ATENSPM2	DNA/En-Spm	Chr3	TAIR10	transposable_element	15677491	15678385	-							3.54976	0.471455		-1.91653	0.701342	0.999918	-0.608453	0.842152		0	0	0	0	0	0	0	0	0.255737	0	0	0	0	0	0.321125	0
AT3G43760	AT3TE63270	ATLINEIII	LINE/L1	Chr3	TAIR10	transposable_element	15647878	15649013	-	4.64917	0.333609		3.17007	0.514993					1.76416	0.719873	0.999918	-3.1558	0.294415		0.447103	0	0	0	0	0.174002	0	0	0	0	0	0	0.167265	0	0	0
AT3G43726	AT3TE63180	ATIS112A	DNA/Harbinger	Chr3	TAIR10	transposable_element	15627520	15631885	-				1.29471	0.700485		-1.03629	0.832245		-0.624381	0.824118	0.999918	0.193008	0.921145	0.99992	0	0	0	0	0	0.885644	0.17565	0.163762	0	0	0.030311	0.0669364	1.72595	0	0	2.81452
AT3G43723	AT3TE63165	ATCOPIA16	LTR/Copia	Chr3	TAIR10	transposable_element	15621873	15626851	+				5.77656	0.111376		5.93516	0.118418		-5.49945	0.13629	0.999918	-0.259224	0.929167	0.99992	0	0	0	0	0	0.260843	0	0	0	0.145926	0	0	0	0	0	0.450076
AT3G43690	AT3TE63065	Unassigned	Unassigned	Chr3	TAIR10	transposable_element	15598179	15600798	+	0.347856	0.353222	0.848191	0.889285	0.356766	0.999748	0.3739	0.530196	0.999999	0.853972	0.000184273	0.163341	-0.475078	0.183914	0.99992	125.535	126.82	111.328	90.326	56.4968	55.4117	44.6089	10.4186	91.1765	44.8386	35.5261	64.6228	69.8371	62.252	32.0704	41.8324
AT3G43688	AT3TE63050	ATCOPIA43	LTR/Copia	Chr3	TAIR10	transposable_element	15591968	15597596	+	-4.37439	0.363844		-0.43348	0.792042	0.999748	-0.533612	0.749886	0.999999	-1.47114	0.566579	0.999918	1.17747	0.4153	0.99992	0	0	0.108036	0	0	0.487285	0.450339	0.175924	0	0.256186	0.122436	0.243579	1.49318	0	1.91826	2.29346
AT3G43686	AT3TE63045	ATHAT1	DNA/HAT	Chr3	TAIR10	transposable_element	15587056	15590902	+	-2.90109	0.544798		-0.354435	0.903828		4.93225	0.308283		-0.14975	0.9739	0.999918	0.212168	0.909492	0.99992	0.0195427	0	0.188771	0	0	0.21142	0.257649	0	0	0.0863993	0	0	1.40905	0	0	1.59744
AT3G43684	AT3TE63040	Unassigned	Unassigned	Chr3	TAIR10	transposable_element	15585532	15587105	-	-5.85991	0.22181		3.29149	0.381356		2.5142	0.160616	0.999999	-1.20477	0.452634	0.999918	0.603302	0.625999	0.99992	0	0	0.557116	0.335909	0.0757465	0.326978	0.0386803	0	0.0876748	0.889538	0.10479	0.0578801	1.79391	0	1.1221	3.27627
AT3G43681	AT3TE63035	ATLANTYS2	LTR/Gypsy	Chr3	TAIR10	transposable_element_gene	15578892	15584429	-	-5.12505	0.286065		-3.80405	0.227219		-3.29978	0.492478		-4.05955	0.0267436	0.999918	4.25496	0.00389232	0.419238	0	0	0.16887	0	0.0118964	0	0.0936659	0.0669515	0	0	0	0.0538841	0.0562308	0	0.240405	0.923509
AT3G43680	AT3TE63035	ATLANTYS2	LTR/Gypsy	Chr3	TAIR10	transposable_element	15575057	15585468	-										2.65814	0.584796	0.999918	-2.01702	0.506611		0	0	0	0	0	0	0	0	0	0	0	0	0.214679	0	0	0
AT3G43657	AT3TE62975	ATENSPM2	DNA/En-Spm	Chr3	TAIR10	transposable_element	15561430	15562624	-				2.09344	0.672479					-0.646073	0.896223	0.999918	-0.605171	0.842992		0	0	0	0	0	0.182677	0	0	0	0	0	0	0.119399	0	0	0.317129
AT3G43654	AT3TE62965	ATGP3	LTR/Gypsy	Chr3	TAIR10	transposable_element	15555358	15559770	-	3.12244	0.471917		0.634968	0.598494	0.999748	-1.17762	0.587933	0.999999	-0.258151	0.805413	0.999918	-0.0355794	0.975578	0.99992	0	0.672184	0.0885823	0	0.159141	0.99999	0.494672	0.195792	0	0.102141	0.174233	0.0394184	2.39693	0.86139	0.193106	3.83017
AT3G43652	AT3TE62955	ATENSPM2	DNA/En-Spm	Chr3	TAIR10	transposable_element	15552107	15554973	-	-8.04929	0.0173191	0.23945	0.0432214	0.986887		-0.958586	0.694022	0.999999	-1.5475	0.452156	0.999918	2.20836	0.050187	0.99992	0	0	0.1252	1.62174	0.0205752	0.213504	0.0314422	0.189662	0	0.133715	0.155327	0.0624085	0.406068	0	0.303768	0.982759
AT3G43650	AT3TE62950	ATENSPM1A	DNA/En-Spm	Chr3	TAIR10	transposable_element	15550110	15551139	-							0.186379	0.970091		-3.65227	0.346579	0.999918	2.98905	0.31858		0	0	0	0	0	0	0	0	0	0	0.0157936	0	0.0502301	0	0	1.08558
AT3G43635	AT3TE62940	ATCOPIA43	LTR/Copia	Chr3	TAIR10	transposable_element	15540532	15549243	+	-2.61555	0.385278	0.868601	0.891794	0.58741	0.999748	-0.964737	0.640738	0.999999	-0.719497	0.488099	0.999918	0.778095	0.55435	0.99992	0.341579	0	0	1.82426	0.0476413	1.0911	0.570189	0	0.0136002	0.0922322	0.181335	0.0100603	2.8899	0.0983154	0.983051	4.11448
AT3G43640	AT3TE62940	ATCOPIA43	LTR/Copia	Chr3	TAIR10	transposable_element_gene	15546872	15548354	+										-3.9145	0.418531	0.999918	2.06758	0.494204		0	0	0	0	0	0	0	0	0	0	0	0	0	0	0	0.48187
AT3G43622	AT3TE62895	ATLINE1_6	LINE/L1	Chr3	TAIR10	transposable_element	15527181	15530085	-										-4.49942	0.350655	0.999918	2.9077	0.33323		0	0	0	0	0	0	0	0	0	0	0	0	0	0	0	0.34688
AT3G43586	AT3TE62815	ATLINE1A	LINE/L1	Chr3	TAIR10	transposable_element	15507667	15509305	-	6.84748	0.152844		-0.986583	0.672978	0.999748	-3.06771	0.239087	0.999999	-1.32798	0.44603	0.999918	0.462259	0.741262	0.99992	0	1.72272	0	0	0	0.691064	1.26319	0	0	0.0787097	0.114515	0.388916	0.462793	0.454352	0.646506	1.73639
AT3G43575	AT3TE62785	ATLINE1_6	LINE/L1	Chr3	TAIR10	transposable_element	15493534	15499327	-	-0.775239	0.827037		3.06974	0.0988532	0.999748	-0.292807	0.936862		0.174835	0.864433	0.999918	-0.321003	0.80072	0.99992	0	0.30046	0.485062	0.076148	0.183583	0.54466	0.0803013	0	0	0.0507985	0.0582994	0	2.78369	0.324867	0.69594	2.15374
AT3G43563	AT3TE62685	ATHILA0_I	LTR/Gypsy	Chr3	TAIR10	transposable_element	15455636	15468075	-				1.16826	0.699589		1.73856	0.540824		4.20809	0.362132	0.999918	-1.98222	0.272291	0.99992	0	0	0	0	0	0.544815	0.217419	0	0.0701409	0.118697	0.0104846	0.0463329	0.605983	0	0	0
AT3G43566	AT3TE62685	ATHILA0_I	LTR/Gypsy	Chr3	TAIR10	transposable_element_gene	15461541	15466805	-				-1.18538	0.740956					-5.82314	0.0524496	0.999918	2.99092	0.267	0.99992	0	0	0	0	0.0536909	0	0.10959	0	0	0	0	0	0	0	0.284818	0.192422
AT3G43530	AT3TE62595	VANDAL17	DNA/MuDR	Chr3	TAIR10	transposable_element_gene	15427145	15430076	-	5.73897	0.231447		5.48628	0.111186		3.47144	0.176121	0.999999	-1.8992	0.298296	0.999918	0.140024	0.928027	0.99992	0.367259	0	0	0	0.137383	0.203674	0	0	0.0675027	0.190595	0.0201954	0	0.427392	0	0.405586	1.3406
AT3G43528	AT3TE62595	VANDAL17	DNA/MuDR	Chr3	TAIR10	transposable_element_gene	15426468	15426713	+				-1.19581	0.810487					-1.62157	0.738032	0.999918	0.755331	0.804083		0	0	0	0	0	0	0.37225	0	0	0	0	0	0.438851	0	1.14989	1.11701
AT3G43526	AT3TE62595	VANDAL17	DNA/MuDR	Chr3	TAIR10	transposable_element	15422161	15430585	+										-4.91301	0.204492	0.999918	3.32086	0.267901		0	0	0	0	0	0	0	0	0	0	0	0	0	0	0.167409	0.410435
AT3G43524	AT3TE62590	Unassigned	Unassigned	Chr3	TAIR10	transposable_element	15420060	15420530	+																0	0	0	0	0	0	0	0	0	0	0	0	0	0	0	0
AT3G43523	AT3TE62570	ATHAT7	DNA/HAT	Chr3	TAIR10	transposable_element	15413166	15416640	+				6.44325	0.0221313		2.36282	0.610879		-2.69884	0.122331	0.999918	-1.61476	0.396613	0.99992	0	0	0	0	0.0517573	0.818022	0	0	0	0.100791	0.0178032	0	0.225444	0.107337	0.535449	1.77644
AT3G43521	AT3TE62555	Unassigned	Unassigned	Chr3	TAIR10	transposable_element	15408945	15409667	+				-3.21672	0.505927					-1.61875	0.735301	0.999918	1.88004	0.532237		0	0	0	0	0	0	0.370011	0	0	0	0	0	0.202202	0	0	0.808747
AT3G43510	AT3TE62545	Unassigned	Unassigned	Chr3	TAIR10	transposable_element	15403872	15405378	-	-0.185263	0.781016	0.975224	0.056461	0.897674	0.999748	0.0327506	0.92421	0.999999	-0.110787	0.823725	0.999918	0.115417	0.611016	0.99992	18.6481	21.4816	20.5674	23.9133	10.4395	15.2818	9.97329	12.9676	16.694	9.71898	10.8133	13.9941	12.5551	10.754	11.7647	13.734
AT3G43485	AT3TE62500	ROMANIAT5	LTR/Copia	Chr3	TAIR10	transposable_element	15394908	15396592	+	-3.02551	0.534121		3.42568	0.139116					0.42964	0.797583	0.999918	-0.956878	0.576764	0.99992	0	0	0.108257	0	0.282437	0.624177	0	0.0797942	0	0	0	0	1.40914	0.351732	0.250566	1.09572
AT3G43444	AT3TE62455	ATCOPIA33	LTR/Copia	Chr3	TAIR10	transposable_element	15377111	15382209	+				-2.80041	0.563885					4.20809	0.362132	0.999918	1.141	0.707833		0	0	0	0	0	0	0.0431265	0	0	0	0	0	0.277488	0	0	0
AT3G43447	AT3TE62450	VANDAL22	DNA/MuDR	Chr3	TAIR10	transposable_element	15376264	15390264	+				-3.74491	0.437205					-3.49949	0.471192	0.999918	2.87455	0.338881		0	0	0	0	0	0	0.143692	0.0663572	0	0	0	0	0	0	0	0.314825
AT3G43450	AT3TE62450	VANDAL22	DNA/MuDR	Chr3	TAIR10	transposable_element_gene	15385287	15385955	-										-1.91535	0.701522	0.999918	0.140681	0.963291		0	0	0	0	0	0	0	0	0	0	0	0	0	0	0	0.295367
AT3G43460	AT3TE62450	VANDAL22	DNA/MuDR	Chr3	TAIR10	transposable_element_gene	15387806	15390501	-										0.430608	0.88886	0.999918	2.90244	0.334117		0	0	0	0	0	0	0	0	0	0	0	0	0.493301	0	0	0.383646
AT3G43442	AT3TE62440	ATMU11	DNA/MuDR	Chr3	TAIR10	transposable_element	15373288	15375658	+				4.18567	0.385837					3.06002	0.527733	0.999918	-3.22821	0.283201		0	0	0	0	0	0.190305	0	0	0	0	0	0	0.241902	0	0	0
AT3G43436	AT3TE62395	Unassigned	Unassigned	Chr3	TAIR10	transposable_element	15361697	15365347	+	-6.28266	0.189969		1.07743	0.46446	0.999748	-0.89077	0.535185	0.999999	-0.368101	0.67795	0.999918	1.82151	0.088686	0.99992	0	0	0.0236698	0.36389	0.046912	1.02815	0.287298	0.190896	0.0178906	0.39417	0.572873	0.153816	5.18816	0.323124	2.95224	4.38904
AT3G43433	AT3TE62390	Unassigned	Unassigned	Chr3	TAIR10	transposable_element	15360394	15361514	+				-5.0264	0.215785		2.07564	0.503674		-0.310656	0.879197	0.999918	0.553523	0.775435	0.99992	0	0	0	0	0	0	0.785333	0	0	0.432938	0.0191361	0.0845407	2.00484	0	1.14241	1.47276
AT3G43390	AT3TE62260	VANDAL2	DNA/MuDR	Chr3	TAIR10	transposable_element_gene	15326264	15330946	-				1.25425	0.433693	0.999748	0.0705645	0.974694	0.999999	-1.32961	0.222879	0.999918	0.344283	0.81716	0.99992	0	0	0	0	0	1.05857	0.199343	0.232662	0	0.130902	0.0893648	0.036561	0.592903	0.335768	0.548469	1.9195
AT3G43360	AT3TE62260	VANDAL2	DNA/MuDR	Chr3	TAIR10	transposable_element	15320020	15331453	+				0.323995	0.876083		-4.50871	0.14252		1.22068	0.526832	0.999918	-0.51567	0.760034	0.99992	0	0	0	0	0.133446	0.70102	0.627526	0	0	0	0.104783	0.231348	2.11378	0	0.44983	0.518688
AT3G43370	AT3TE62260	VANDAL2	DNA/MuDR	Chr3	TAIR10	transposable_element_gene	15323338	15324286	+				0.0467399	0.992099		-0.83875	0.810361		0.941783	0.831918	0.999918	-0.133049	0.948556		0	0	0	0	0	0.232745	0.205594	0	0	0.286304	0	0.447784	0.699453	0	0.426843	0
AT3G43380	AT3TE62260	VANDAL2	DNA/MuDR	Chr3	TAIR10	transposable_element_gene	15324813	15325460	-							4.33719	0.373093		3.22539	0.505099	0.999918	-2.97166	0.324198		0	0	0	0	0	0	0	0	0	0.358744	0	0	0.989594	0	0	0
AT3G43359	AT3TE62240	HELITRON3	RC/Helitron	Chr3	TAIR10	transposable_element	15316177	15317410	+	-5.05852	0.292457								-0.657154	0.894455	0.999918	-0.223846	0.94163		0	0	0.978391	0	0	0	0	0	0	0	0	0	0.0652192	0	0	0.175452
AT3G43357	AT3TE62220	ATLINEIII	LINE/L1	Chr3	TAIR10	transposable_element	15307706	15312682	+	-4.8008	0.0763058	0.495006	0.895205	0.543289	0.999748	2.22051	0.263505	0.999999	-0.719434	0.449342	0.999918	0.84048	0.474221	0.99992	0.0118673	0.0617969	0	1.6124	0.151215	0.579605	0.341719	0.0202634	0.0493059	0.229909	0.0553507	0	2.18517	0.178248	1.27329	2.7742
AT3G43356	AT3TE62215	ATHILA5	LTR/Gypsy	Chr3	TAIR10	transposable_element_gene	15304571	15306362	-				0.0518688	0.991233		-1.4357	0.767992		-0.0382733	0.992156	0.999918	0.162948	0.945663		0	0	0	0	0	0.122359	0.103548	0	0	0	0.0481457	0	0.37533	0	0	0.397327
AT3G43355	AT3TE62215	ATHILA5	LTR/Gypsy	Chr3	TAIR10	transposable_element	15299629	15307268	-	4.23268	0.379506								2.3173	0.605067	0.999918	-3.06002	0.307626		0.191899	0	0	0	0	0	0	0	0	0	0	0	0.414273	0	0	0.0926869
AT3G43352	AT3TE62210	ATCOPIA95	LTR/Copia	Chr3	TAIR10	transposable_element	15298931	15299628	-																0	0	0	0	0	0	0	0	0	0	0	0	0	0	0	0
AT3G43330	AT3TE62100	HELITRON2	RC/Helitron	Chr3	TAIR10	transposable_element	15280256	15289099	+																0	0	0	0	0	0	0	0	0	0	0	0	0	0	0	0
AT3G43315	AT3TE62085	ATLINEIII	LINE/L1	Chr3	TAIR10	transposable_element	15271726	15277050	-	2.52726	0.403573	0.879315	4.39155	0.0891884		0.72065	0.710599	0.999999	0.932837	0.469699	0.999918	-1.30622	0.277004	0.99992	0.511573	0.701685	0.257719	0	0	0.742397	0	0.0336006	0	0.694102	0.392228	0.0135435	2.88	0.369791	0.158317	1.60163
AT3G43320	AT3TE62085	ATLINEIII	LINE/L1	Chr3	TAIR10	transposable_element_gene	15275461	15276993	-							0.639026	0.83126		-1.16487	0.726748	0.999918	0.671316	0.779531		0	0	0	0	0	0	0	0	0	0.228913	0.0809024	0.0595807	0.386427	0	0	0.929855
AT3G43303	AT3TE62015	ATHILA2	LTR/Gypsy	Chr3	TAIR10	transposable_element	15250439	15250952	+	-3.68605	0.446011		-1.19581	0.810487					2.99325	0.537117	0.999918	0.0510011	0.986354		0	0	1.31857	0	0	0	0.11723	0	0	0	0	0	0.84461	0.620603	0.107819	0
AT3G43205	AT3TE61715	ROMANIAT5	LTR/Copia	Chr3	TAIR10	transposable_element	15187043	15187394	-																0	0	0	0	0	0	0	0	0	0	0	0	0	0	0	0
AT3G43175	AT3TE61685	ATLINE1_2	LINE/L1	Chr3	TAIR10	transposable_element	15173792	15177525	-	-4.20799	0.382766		-0.737979	0.71766	0.999748	1.56704	0.482595	0.999999	0.747284	0.700532	0.999918	-0.206299	0.882133	0.99992	0	0	0	0.0917595	0.110397	0.218301	0.499024	0	0	0.275236	0.0540007	0.0358017	0.984373	0	0.279147	0.329637
AT3G43158	AT3TE61650	VANDAL20	DNA/MuDR	Chr3	TAIR10	transposable_element	15161364	15168649	+	2.63662	0.588975		4.18567	0.385837		0.779525	0.852597		1.56761	0.605717	0.999918	-2.04947	0.259146	0.99992	0.114736	0	0	0	0	0.357078	0	0	0	0.20384	0	0.119405	1.31643	0	0.15379	0.308642
AT3G43156	AT3TE61645	ATHILA	LTR/Gypsy	Chr3	TAIR10	transposable_element	15154027	15161356	+				4.5108	0.349179								-2.60024	0.389707		0	0	0	0	0	0.270354	0	0	0	0	0	0	0	0	0	0
AT3G43157	AT3TE61645	ATHILA	LTR/Gypsy	Chr3	TAIR10	transposable_element_gene	15156980	15158401	+	7.11524	0.13735		-1.55203	0.68827					-2.0499	0.667343	0.999918	1.85371	0.512743		0	2.41785	0	0	0	0.148168	0.393456	0	0	0	0	0	0.0934732	0	0	0.510226
AT3G43154	AT3TE61640	ATHILA2	LTR/Gypsy	Chr3	TAIR10	transposable_element_gene	15151222	15152538	+				4.77558	0.31299		-0.374696	0.939586					-2.40502	0.424878		0	0	0	0	0	0.475798	0	0	0	0	0	0.035246	0	0	0	0
AT3G43152	AT3TE61640	ATHILA2	LTR/Gypsy	Chr3	TAIR10	transposable_element	15147243	15154026	+	0.334974	0.931639	0.993457	0.567072	0.718793	0.999748	0.925243	0.663889	0.999999	-1.63839	0.110176	0.999918	0.85291	0.454038	0.99992	0	1.04932	0.969132	0	0.158921	1.10323	0.746685	0.0474538	0	0.388706	0.134432	0.0761399	2.16211	0.208799	2.27802	5.46867
AT3G43151	AT3TE61630	ATLANTYS2	LTR/Gypsy	Chr3	TAIR10	transposable_element	15145228	15146389	-	5.3221	0.267493		-2.213	0.650636		1.39495	0.775837		-0.414709	0.883019	0.999918	-0.621601	0.710777	0.99992	0	0.761518	0	0	0	0	0.0942123	0	0	0.0905721	0	0.0353659	0.407267	0.192641	0.547377	0.302035
AT3G43147	AT3TE61615	ATHILA2	LTR/Gypsy	Chr3	TAIR10	transposable_element	15137462	15139537	+				4.99816	0.261128								-3.04697	0.311831		0	0	0	0	0	1.41441	0	0	0	0	0	0	0	0	0	0
AT3G43146	AT3TE61600	VANDAL20	DNA/MuDR	Chr3	TAIR10	transposable_element	15133396	15136287	+				4.99816	0.261128					-4.49942	0.350655	0.999918	0.140807	0.962017		0	0	0	0	0	0.32655	0	0	0	0	0	0	0	0	0	0.483291
AT3G43142	AT3TE61555	ATHILA6A	LTR/Gypsy	Chr3	TAIR10	transposable_element	15118896	15123388	-				2.50231	0.583125					0.294744	0.952228	0.999918	-1.62172	0.501776		0	0	0	0	0.0181813	0.0945208	0.0194683	0	0	0	0	0	0	0.0752059	0.053921	0
AT3G43144	AT3TE61535	ATHILA0_I	LTR/Gypsy	Chr3	TAIR10	transposable_element	15117494	15128927	-	-6.58832	0.169159		0.63272	0.682303	0.999748	1.37643	0.579659	0.999999	-1.92014	0.034654	0.999918	1.36354	0.305223	0.99992	0	0	0.483074	0	0.105177	0.309517	0.139541	0.108518	0	0.26455	0	0.103224	0.729575	0.260331	0.99185	2.91825
AT3G43130	AT3TE61530	ATHILA3	LTR/Gypsy	Chr3	TAIR10	transposable_element	15108166	15117493	-	-3.78514	0.433557		2.74203	0.120534	0.999748	1.3255	0.486568	0.999999	0.257219	0.820412	0.999918	-0.635209	0.634471	0.99992	0	0	0	0.159641	0.396517	1.99209	0.33132	0	0.0416835	0.634492	0.174394	0.0825667	5.59597	1.50051	0.533806	5.59187
AT3G43140	AT3TE61530	ATHILA3	LTR/Gypsy	Chr3	TAIR10	transposable_element_gene	15112431	15112845	+				5.38255	0.130575		3.26245	0.510103		2.12718	0.543336	0.999918	-3.77536	0.0882756	0.99992	0	0	0	0	0.711849	2.12283	0	0	0	0.367017	0	0	4.47113	0	0	1.06405
AT3G43141	AT3TE61530	ATHILA3	LTR/Gypsy	Chr3	TAIR10	transposable_element_gene	15113157	15115856	-				-3.10681	0.315187		2.93883	0.469525		-0.315517	0.837882	0.999918	0.53926	0.742353	0.99992	0	0	0	0	0.042773	0	0.327488	0.0201092	0	0.131826	0.0146829	0	0.914706	0.265692	0.378956	1.1569
AT3G43128	AT3TE61525	ATENSPM4	DNA/En-Spm	Chr3	TAIR10	transposable_element	15104978	15108146	+				2.09344	0.672479					-4.49682	0.305758	0.999918	2.53744	0.398474		0	0	0	0	0	0.0470622	0	0	0	0	0	0	0	0	0.080505	0.406307
AT3G43126	AT3TE61520	ATENSPM2	DNA/En-Spm	Chr3	TAIR10	transposable_element	15099958	15104977	+				-3.80299	0.429996					1.1942	0.737047	0.999918	2.87855	0.338197		0	0	0	0	0	0	0.093389	0	0	0	0	0	0.303859	0	0.134943	0
AT3G43123	AT3TE61505	ATLINE1_1	LINE/L1	Chr3	TAIR10	transposable_element	15098274	15098791	-				5.19867	0.168626		3.26245	0.510103		1.0064	0.836535	0.999918	-3.35957	0.127413		0	0	0	0	0.268787	1.60882	0	0	0	0.273264	0	0	0.759729	0	0	0.400809
AT3G43100	AT3TE61480	HELITRON2	RC/Helitron	Chr3	TAIR10	transposable_element	15088728	15091508	+				-0.362685	0.919891		-1.22001	0.741871		-1.3159	0.639938	0.999918	1.00678	0.551128	0.99992	0	0	0	0	0	0.298741	0.387523	0	0	0.0931857	0.0193547	0.181937	0.541567	0	0.200574	1.25523
AT3G43095	AT3TE61475	ATLINE1_5	LINE/L1	Chr3	TAIR10	transposable_element	15087300	15088516	-							-0.987138	0.821898					1.01726	0.737896		0	0	0	0	0	0	0	0	0	0.0842693	0.148932	0	0	0	0	0
AT3G43090	AT3TE61455	ATGP8	LTR/Gypsy	Chr3	TAIR10	transposable_element	15083053	15084931	-				1.66423	0.601139		-0.96149	0.681449		-1.63558	0.732633	0.999918	0.23294	0.847327		0	0	0	0	0.121702	0.28012	0.0414347	0.0766212	0.0940447	0.0794918	0.140477	0.186215	0.0894378	0	0	0.36299
AT3G43070	AT3TE61420	VANDAL4	DNA/MuDR	Chr3	TAIR10	transposable_element	15068417	15075549	-	1.56156	0.742903		2.66356	0.338117		1.02924	0.831017		-0.822956	0.786837	0.999918	-0.947528	0.528501	0.99992	0.116841	0	0	0.0388452	0	0.732847	0.118762	0	0.0609778	0	0.027352	0	0.29725	0	0.156669	0.408574
AT3G43080	AT3TE61420	VANDAL4	DNA/MuDR	Chr3	TAIR10	transposable_element_gene	15072355	15075080	-				-1.76165	0.71238					-1.24432	0.737383	0.999918	1.6715	0.491041		0	0	0	0	0	0.0382025	0.110113	0	0	0	0	0	0.0518622	0.0876761	0	0.316037
AT3G43050	AT3TE61385	VANDAL17	DNA/MuDR	Chr3	TAIR10	transposable_element	15062423	15064823	+				0.489647	0.824023		0.74403	0.648124	0.999999	-2.43814	0.138812	0.999918	1.00071	0.469599	0.99992	0	0	0	0	0.0571881	0.741235	0.525529	0	0.26349	0.222988	0.167412	0.108799	0.565542	0	2.36779	1.02397
AT3G43025	AT3TE61375	VANDAL4	DNA/MuDR	Chr3	TAIR10	transposable_element	15058219	15061860	-				5.36108	0.183835					-0.956587	0.791772	0.999918	-0.944355	0.745459		0	0	0	0	0	1.47736	0	0	0	0	0	0	0.344582	0.40595	0	1.4237
AT3G43040	AT3TE61375	VANDAL4	DNA/MuDR	Chr3	TAIR10	transposable_element_gene	15060571	15061578	+	-0.348275	0.939752		2.09344	0.672479		2.82167	0.570698		-1.65626	0.570952	0.999918	0.839834	0.651219	0.99992	0	0.666289	0	0.651315	0	0.106533	0	0	0.0724849	0	0	0	0.486718	0	0.736262	0.921262
AT3G43020	AT3TE61335	VANDAL4	DNA/MuDR	Chr3	TAIR10	transposable_element	15050899	15057899	-				1.74898	0.252213	0.999748	-4.0364	0.244393		-1.01237	0.387649	0.999918	-1.29347	0.39344	0.99992	0	0	0	0	0.0339129	0.855233	0.196128	0.0530249	0	0	0.0482749	0.0512228	1.52799	0.0466465	0.551268	2.76835
AT3G43005	AT3TE61315	VANDAL3	DNA/MuDR	Chr3	TAIR10	transposable_element	15048292	15049170	+				-2.213	0.650636								0.608513	0.841941		0	0	0	0	0	0	0.222581	0	0	0	0	0	0	0	0	0
AT3G42996	AT3TE61295	ATGP2	LTR/Gypsy	Chr3	TAIR10	transposable_element	15037639	15042230	+	-5.83449	2.1443e-05	0.00259367	1.56272	0.233929	0.999748	2.84098	0.0336261	0.828996	-0.561337	0.527443	0.999918	1.46192	0.137787	0.99992	0.0154071	0.171092	1.73145	7.34975	0.219338	1.04886	0.348236	0.0543924	0.255546	0.463332	0.0798249	0.0136836	2.99374	0.347032	1.93171	3.15242
AT3G43000	AT3TE61290	ATLANTYS2	LTR/Gypsy	Chr3	TAIR10	transposable_element_gene	15044566	15046814	-				5.36108	0.183835					1.43203	0.767976	0.999918	-3.45736	0.247936		0	0	0	0	0	0.402983	0	0	0	0	0	0	0.19909	0	0.0765648	0
AT3G42993	AT3TE61290	ATLANTYS2	LTR/Gypsy	Chr3	TAIR10	transposable_element	15030849	15048140	+	1.38422	0.781344		2.5764	0.243773					-1.79814	0.695016	0.999918	0.685059	0.758656	0.99992	0	0.00994978	0	0	0.166981	0.180662	0.0532543	0	0	0	0	0	0.330941	0	0	1.18443
AT3G42945	AT3TE61205	VANDAL15	DNA/MuDR	Chr3	TAIR10	transposable_element	15009648	15014979	+	-1.26361	0.798923					2.47469	0.598076					-0.246734	0.935554		0	0	0.0162357	0	0	0	0	0	0	0.102407	0	0.016179	0	0	0	0
AT3G42930	AT3TE61160	ATENSPM9	DNA/En-Spm	Chr3	TAIR10	transposable_element	14997991	15000981	-				1.17654	0.435702	0.999748	1.33833	0.622635	0.999999	0.944521	0.461899	0.999918	-1.02619	0.48776	0.99992	0	0	0	0	0.297511	2.99341	1.16513	0.187692	0	0.780284	0.293105	0	7.34023	0.622206	1.16054	3.10451
AT3G42924	AT3TE61135	ATRE1	LTR/Copia	Chr3	TAIR10	transposable_element	14993511	14994479	-										-2.91458	0.551348	0.999918	0.608513	0.841941		0	0	0	0	0	0	0	0	0	0	0	0	0	0	0	0.411637
AT3G42922	AT3TE61120	VANDAL1	DNA/MuDR	Chr3	TAIR10	transposable_element	14989500	14990496	+	1.59777	0.748024					-1.4357	0.767992					0.321045	0.916196		0.150619	0	0	0	0	0	0	0	0	0	0.193472	0	0	0	0	0
AT3G42920	AT3TE61085	VANDAL9	DNA/MuDR	Chr3	TAIR10	transposable_element	14986973	14987436	+										2.40506	0.622103	0.999918	-1.83185	0.546982		0	0	0	0	0	0	0	0	0	0	0	0	0.77664	0	0	0
AT3G42913	AT3TE61050	ATHILA3	LTR/Gypsy	Chr3	TAIR10	transposable_element	14977891	14983049	+										-5.49945	0.13629	0.999918	3.93629	0.187924		0	0	0	0	0	0	0	0	0	0	0	0	0	0	0	0.684275
AT3G42890	AT3TE61010	ATLINE2	LINE/L1	Chr3	TAIR10	transposable_element	14963293	14968964	+				2.09344	0.672479		1.66243	0.662367		0.794236	0.81583	0.999918	-1.12695	0.640003		0	0	0	0	0	0.0473412	0	0	0	0.160121	0.0471407	0	0.541565	0	0	0.326974
AT3G42883	AT3TE61000	META1	LTR/Copia	Chr3	TAIR10	transposable_element	14956984	14962258	-	4.64917	0.333609		1.31698	0.48908	0.999748	0.90501	0.726035	0.999999	-1.00299	0.530924	0.999918	-0.00590652	0.996719	0.99992	0.189999	0	0	0	0	1.06831	0.277186	0.120003	0	0.208394	0.074437	0.0396343	1.0649	0	0.955471	1.28459
AT3G42837	AT3TE60925	ATCOPIA13	LTR/Copia	Chr3	TAIR10	transposable_element	14936239	14938871	+	-2.06436	0.675316		2.02013	0.676356		-1.76839	0.715402		-1.02033	0.639455	0.999918	2.91502	0.0542646	0.99992	0	0	0	0.0333565	0.0228154	0.0789004	0.0232922	0	0	0	0.0235111	0.017318	0.500613	0	0.471787	0.612931
AT3G42836	AT3TE60915	ATGP3	LTR/Gypsy	Chr3	TAIR10	transposable_element	14933061	14935396	-	-4.98877	0.299263		0.935262	0.792855		-1.2498	0.606477	0.999999	1.16307	0.636219	0.999918	-0.177339	0.897908	0.99992	0	0	0.328335	0	0.237177	0	0.110057	0	0.0989788	0	0.148042	0.0817862	0.827648	0	0.127357	0.257457
AT3G42835	AT3TE60905	Unassigned	Unassigned	Chr3	TAIR10	transposable_element	14931950	14932252	+				2.3594	0.632295		0.186379	0.970091		-0.281146	0.944925	0.999918	-0.0811674	0.978052		0	0	0	0	0.541131	0	0	0	0	0	0.101552	0	2.54248	0	0	3.2719
AT3G42810	AT3TE60875	VANDAL12	DNA/MuDR	Chr3	TAIR10	transposable_element	14918973	14927509	+				-2.03712	0.637749		0.366836	0.86993	0.999999	2.40506	0.622103	0.999918	-0.0429688	0.977367		0	0	0	0	0	0.210269	0.627964	0.118046	0.739322	0.248445	0.351872	0.388515	0.69184	0	0	0
AT3G42820	AT3TE60875	VANDAL12	DNA/MuDR	Chr3	TAIR10	transposable_element_gene	14921037	14927032	-	-4.83825	0.314315		0.45667	0.746139	0.999748	-2.35345	0.0653755	0.999999	0.279645	0.881212	0.999918	0.363707	0.732191	0.99992	0	0	0.127308	0	0.0940381	0.358168	0.18234	0.123456	0.0750687	0.0181864	0.279328	0.19159	0.585954	0	0.110827	0.393216
AT3G42803	AT3TE60830	ATLINE1_5	LINE/L1	Chr3	TAIR10	transposable_element	14908681	14910261	+				-1.19581	0.810487					-0.889438	0.725726	0.999918	3.85176	0.197716		0	0	0	0	0	0	0.0374981	0	0	0	0	0	0.606488	0	0.326279	0.876249
AT3G42796	AT3TE60780	ATCOPIA28	LTR/Copia	Chr3	TAIR10	transposable_element	14899867	14900746	+																0	0	0	0	0	0	0	0	0	0	0	0	0	0	0	0
AT3G42766	AT3TE60635	ATCOPIA34	LTR/Copia	Chr3	TAIR10	transposable_element	14860995	14865364	+				1.63952	0.741773		1.28012	0.681511	0.999999				-1.09719	0.71404		0	0	0	0	0.0145898	0	0	0	0	0.141386	0.0549223	0	0	0	0	0
AT3G42730	AT3TE60610	VANDAL2	DNA/MuDR	Chr3	TAIR10	transposable_element	14844731	14859680	-	-6.96491	0.108616		3.44442	0.202324		-1.20638	0.737165		-0.579175	0.623693	0.999918	0.659536	0.63219	0.99992	0	0	0.0797848	0.325606	0.0332124	0.196021	0.0220354	0	0	0.0220891	0.0149839	0.0223928	1.26064	0.0885021	0.384877	1.70738
AT3G42740	AT3TE60610	VANDAL2	DNA/MuDR	Chr3	TAIR10	transposable_element_gene	14851876	14852568	+				3.52836	0.466974					2.09724	0.668727	0.999918	-2.47977	0.412554		0	0	0	0	0.101253	0.382107	0	0	0	0	0	0	0.434976	0	0	0
AT3G42750	AT3TE60610	VANDAL2	DNA/MuDR	Chr3	TAIR10	transposable_element_gene	14853372	14854029	+																0	0	0	0	0	0	0	0	0	0	0	0	0	0	0	0
AT3G42760	AT3TE60610	VANDAL2	DNA/MuDR	Chr3	TAIR10	transposable_element_gene	14854614	14855560	-																0	0	0	0	0	0	0	0	0	0	0	0	0	0	0	0
AT3G42763	AT3TE60610	VANDAL2	DNA/MuDR	Chr3	TAIR10	transposable_element_gene	14856137	14858983	-																0	0	0	0	0	0	0	0	0	0	0	0	0	0	0	0
AT3G42721	AT3TE60560	ATENSPM6	DNA/En-Spm	Chr3	TAIR10	transposable_element	14830402	14836116	-							-2.22815	0.64474		-1.91535	0.701522	0.999918	1.37975	0.649908		0	0	0	0	0	0	0	0	0	0	0.0371046	0	0	0	0	0.0501977
AT3G42718	AT3TE60525	ATHILA2	LTR/Gypsy	Chr3	TAIR10	transposable_element	14820855	14827207	+																0	0	0	0	0	0	0	0	0	2.60632e-07	0	0	0	0	0	0
AT3G42727	AT3TE60465	ATLANTYS2	LTR/Gypsy	Chr3	TAIR10	transposable_element_gene	14806176	14808341	-				-4.67841	0.294311		5.67151	0.161826		-2.91458	0.551348	0.999918	0.775621	0.793146		0	0	0	0	0	0	0.302681	0	0	0.262529	0	0	0	0	0	0.160862
AT3G42726	AT3TE60465	ATLANTYS2	LTR/Gypsy	Chr3	TAIR10	transposable_element	14804955	14809563	+																0	0	0	0	0	0	0	0	0	0	0	0	0	0	0	0
AT3G42715	AT3TE60460	ATHILA6A	LTR/Gypsy	Chr3	TAIR10	transposable_element	14795320	14804954	+	6.5593	0.170978								-0.889092	0.741953	0.999918	-0.488799	0.866685	0.99992	0.706297	0	0	0	0.000158644	0	0	0	0	0	0	0	0.423691	0	0	0.840021
AT3G42719	AT3TE60460	ATHILA6A	LTR/Gypsy	Chr3	TAIR10	transposable_element_gene	14803536	14804201	+										1.37626	0.780123	0.999918	-1.02058	0.738637		0	0	0	0	0	0	0	0	0	0	0	0	0.172724	0	0	0
AT3G42716	AT3TE60460	ATHILA6A	LTR/Gypsy	Chr3	TAIR10	transposable_element_gene	14799890	14801814	+										3.37367	0.485249	0.999918	-2.59605	0.390489		0	0	0	0	0	0	0	0	0	0	0	0	0.335697	0	0	0
AT3G42713	AT3TE60420	ATLINE2	LINE/L1	Chr3	TAIR10	transposable_element	14785741	14787053	-	2.67875	0.564476		4.77558	0.31299		1.39488	0.775848		-0.97519	0.769388	0.999918	-0.843519	0.664138	0.99992	1.02594	0	0	0.145304	0	0.504602	0	0	0	0.0958683	0	0.037436	0	0.611606	0	1.16291
AT3G42712	AT3TE60410	VANDAL20	DNA/MuDR	Chr3	TAIR10	transposable_element_gene	14780327	14782489	-	-9.10027	0.00680758	0.142966	2.33947	0.393989					-2.02097	0.479761	0.999918	-0.181882	0.933226	0.99992	0	0	0	4.63081	0	0.7464	0.137784	0	0	0	0	0	0.17786	0	0.398971	0.402743
AT3G42711	AT3TE60410	VANDAL20	DNA/MuDR	Chr3	TAIR10	transposable_element_gene	14776071	14777102	-				-0.960361	0.824426								1.24989	0.679437		0	0	0	0	0	0.20753	0.369232	0	0	0	0	0	0	0	0	0
AT3G42710	AT3TE60410	VANDAL20	DNA/MuDR	Chr3	TAIR10	transposable_element	14773640	14783116	-																0	0	0	0	0	0	0	0	0	0	0	0	0	0	0	0
AT3G42700	AT3TE60400	VANDAL20	DNA/MuDR	Chr3	TAIR10	transposable_element	14769056	14773508	-																0	0	0	0	0	0	0	0	0	0	0	0	0	0	0	0
AT3G42680	AT3TE60375	ATENSPM9	DNA/En-Spm	Chr3	TAIR10	transposable_element	14762905	14763366	-				2.80878	0.565882		1.29083	0.792009		0.0563742	0.975466	0.999918	1.75823	0.321686	0.99992	0	0	0	0	0.130974	0.22397	0	0	0	0.265847	0.0941501	0	4.73494	1.12713	1.1843	4.68615
AT3G42658	AT3TE60310	SADHU	Unassigned	Chr3	TAIR10	transposable_element	14749400	14750294	-	-1.85508	0.688576		1.09302	0.237635	0.999748	-0.994999	0.380604	0.999999	-0.77102	0.593813	0.999918	-0.0744753	0.929929	0.99992	0.314628	0	1.52867	0	4.73783	5.11439	2.89195	1.34484	0.499486	1.12275	1.53876	1.53542	1.33673	2.38396	1.47608	4.84853
AT3G42656	AT3TE60300	Unassigned	Unassigned	Chr3	TAIR10	transposable_element	14746448	14747209	+	2.63662	0.588975		-1.10437	0.824946								-0.60101	0.844057		0.189523	0	0	0	0	0	0	0.0811113	0	0	0	0	0	0	0	0
AT3G42653	AT3TE60295	ATENSPM2	DNA/En-Spm	Chr3	TAIR10	transposable_element	14742705	14746399	-				-2.04848	0.675822								0.608513	0.841941		0	0	0	0	0	0	0	0.0393921	0	0	0	0	0	0	0	0
AT3G42650	AT3TE60280	ATENSPM4	DNA/En-Spm	Chr3	TAIR10	transposable_element	14738726	14741751	-				-0.0527005	0.984549					-1.79781	0.383904	0.999918	1.26427	0.547325	0.99992	0	0	0	0	0.138461	0.191445	0.311021	0	0	0	0	0	0.456312	0	1.14636	0.578499
AT3G42626	AT3TE60205	VANDAL1	DNA/MuDR	Chr3	TAIR10	transposable_element	14717954	14720460	-																0	0	0	0	0	0	0	0	0	0	0	0	0	0	0	0
AT3G42624	AT3TE60195	ATHILA	LTR/Gypsy	Chr3	TAIR10	transposable_element	14713076	14714535	+	-3.23831	0.491505		4.87252	0.100482					-5.08909	0.167978	0.999918	0.0745068	0.97284	0.99992	0	0.0601205	0.671493	0	0	0.961817	0.0318485	0	0	0	0	0	0	0	0.64601	0.186131
AT3G42580	AT3TE60130	VANDAL1	DNA/MuDR	Chr3	TAIR10	transposable_element	14690344	14701784	-	-7.36993	0.12001		2.28026	0.071462	0.999748	1.41803	0.376748	0.999999	-0.71399	0.420162	0.999918	0.287274	0.810789	0.99992	0	0	0.876307	0	0.243715	0.901258	0.0452234	0.176665	0.0252885	0.364464	0.113553	0.025096	2.31404	0.274252	1.5672	2.86135
AT3G42590	AT3TE60130	VANDAL1	DNA/MuDR	Chr3	TAIR10	transposable_element_gene	14696258	14696950	+				2.56283	0.405663		-1.21778	0.735805		-1.49253	0.340462	0.999918	1.03323	0.463698	0.99992	0	0	0	0	0.379868	0.81664	0.0972159	0.0907244	0	0.19013	0.100921	0.297404	2.44743	0.807735	1.42376	8.1431
AT3G42610	AT3TE60130	VANDAL1	DNA/MuDR	Chr3	TAIR10	transposable_element_gene	14699145	14699844	+				1.63952	0.741773								-0.638955	0.8346		0	0	0	0	0.0938581	0	0	0	0	0	0	0	0	0	0	0
AT3G42620	AT3TE60130	VANDAL1	DNA/MuDR	Chr3	TAIR10	transposable_element_gene	14700363	14700970	-										-2.91458	0.551348	0.999918	0.608513	0.841941		0	0	0	0	0	0	0	0	0	0	0	0	0	0	0	0.661463
AT3G42600	AT3TE60130	VANDAL1	DNA/MuDR	Chr3	TAIR10	transposable_element_gene	14697763	14698422	+																0	0	0	0	0	0	0	0	0	0	0	0	0	0	0	0
AT3G42556	AT3TE60025	SIMPLEGUY1	DNA/Harbinger	Chr3	TAIR10	transposable_element	14676582	14677720	-	-5.25014	0.117001	0.58719	-2.97929	0.333079		-0.958768	0.693988	0.999999	-0.542903	0.777268	0.999918	2.3615	0.0407536	0.99992	0.778625	0	0	25.8713	0.458129	0	2.20537	1.34809	0	1.44424	1.8533	0.753301	3.47085	4.06752	1.40977	9.80342
AT3G42553	AT3TE60020	ATCOPIA40	LTR/Copia	Chr3	TAIR10	transposable_element	14671141	14675856	+				0.650883	0.742713	0.999748				1.79934	0.425815	0.999918	-1.06485	0.576663	0.99992	0	0	0	0	0.125325	0.358032	0.28733	0	0	0	0	0	0.235398	0.333269	0.041064	0.142023
AT3G42545	AT3TE59985	ATLINE1_6	LINE/L1	Chr3	TAIR10	transposable_element	14656779	14662773	+	-7.19513	0.133018		1.29752	0.267959	0.999748	2.19382	0.162839	0.999999	-0.782845	0.393332	0.999918	0.253344	0.845305	0.99992	0	0	0.698255	0	0.409059	0.863594	0.437827	0.0374281	0	0.829885	0.0817744	0.0978952	2.9234	0.123451	1.91094	3.5162
AT3G42540	AT3TE59900	ATDNA12T3_2	DNA	Chr3	TAIR10	transposable_element	14644911	14646195	-	-5.08622	0.289778		0.836545	0.693859		1.44039	0.492321	0.999999	-0.160513	0.916419	0.999918	-0.0220933	0.985894	0.99992	0	0	0.0352984	0.470735	0.180983	0.780725	0.369751	0.128323	0.157724	0.799519	0.329728	0	4.39463	0	1.20822	3.91275
AT3G42510	AT3TE59865	VANDAL4	DNA/MuDR	Chr3	TAIR10	transposable_element_gene	14632932	14633419	-				4.99816	0.261128		4.93225	0.308283		-0.875688	0.853944	0.999918	-2.44756	0.381413		0	0	0	0	0	1.73524	0	0	0	0.886817	0	0	0.656914	0	0	1.29841
AT3G42500	AT3TE59865	VANDAL4	DNA/MuDR	Chr3	TAIR10	transposable_element_gene	14631289	14631925	-	-6.3963	0.18202		2.23457	0.361888		-0.476337	0.923181		-1.06553	0.689482	0.999918	0.844893	0.590814	0.99992	0	0	0	2.91095	0.524897	1.58313	0.338074	0.100491	0	0	0.0746602	0	1.5459	0	0.315161	3.07772
AT3G42520	AT3TE59865	VANDAL4	DNA/MuDR	Chr3	TAIR10	transposable_element_gene	14633957	14634483	+				-3.21672	0.505927		4.43757	0.354595		3.50809	0.467631	0.999918	-1.41552	0.626365		0	0	0	0	0	0	0.53981	0	0.319002	0.267825	0	0	1.63207	0	0	0
AT3G42490	AT3TE59865	VANDAL4	DNA/MuDR	Chr3	TAIR10	transposable_element_gene	14629450	14630400	-				2.03511	0.534589		-0.530182	0.86359		-1.04633	0.650383	0.999918	0.349601	0.817887	0.99992	0	0	0	0	0.132056	0.682429	0	0.188154	0.155151	0.130755	0	0.408709	1.26603	0	1.14745	1.65165
AT3G42478	AT3TE59865	VANDAL4	DNA/MuDR	Chr3	TAIR10	transposable_element	14623815	14641937	+	-5.54409	0.248012		0.862336	0.762304					0.624131	0.827292	0.999918	0.090198	0.961542	0.99992	0	0	0	0.304874	0.0485141	0.245731	0.159141	0	0	0	0	0	0.312342	0.190077	0.334553	0
AT3G42530	AT3TE59865	VANDAL4	DNA/MuDR	Chr3	TAIR10	transposable_element_gene	14635040	14639783	-	-5.18864	0.280045		0.234717	0.943955		-2.99683	0.5335					1.20121	0.661976		0	0	0.207181	0	0	0.12912	0.100776	0	0	0	0.0488103	0	0	0	0	0
AT3G42480	AT3TE59865	VANDAL4	DNA/MuDR	Chr3	TAIR10	transposable_element_gene	14628219	14628635	-										-2.33797	0.561166	0.999918	1.84643	0.539698		0	0	0	0	0	0	0	0	0	0	0	0	0.403951	0	1.07489	1.58586
AT3G42472	AT3TE59855	ATCOPIA42	LTR/Copia	Chr3	TAIR10	transposable_element	14616102	14623209	+				1.72739	0.722539					-2.23291	0.642636	0.999918	0.535548	0.857476		0	0	0	0	0	0.247952	0	0.0684665	0	0	0	0	0.0800847	0	0	0.643914
AT3G42474	AT3TE59855	ATCOPIA42	LTR/Copia	Chr3	TAIR10	transposable_element_gene	14618794	14619274	+										-1.02023	0.83253	0.999918	-0.142415	0.962761		0	0	0	0	0	0	0	0	0	0	0	0	0.334667	0	0	0.88159
AT3G42476	AT3TE59855	ATCOPIA42	LTR/Copia	Chr3	TAIR10	transposable_element_gene	14620897	14621554	+										0.769147	0.876604	0.999918	-0.638955	0.8346		0	0	0	0	0	0	0	0	0	0	0	0	0.113284	0	0	0
AT3G42460	AT3TE59745	VANDAL4	DNA/MuDR	Chr3	TAIR10	transposable_element	14590256	14591220	+				1.47537	0.526264		-0.783742	0.759257	0.999999	-0.443931	0.832809	0.999918	0.0616286	0.966108	0.99992	0	0	0	0	0.135438	1.28296	0.346051	0.128698	0	0.402558	0.0949293	0.576862	2.40664	0.285009	0	3.83416
AT3G42445	AT3TE59695	ATHILA2	LTR/Gypsy	Chr3	TAIR10	transposable_element	14577973	14583063	-				2.31631	0.456026		4.93225	0.308283		-2.08454	0.49196	0.999918	0.15576	0.942737	0.99992	0	0	0	0	0.401111	0	0.0255948	0.0471836	0	0.146408	0	0	0.179519	0	0	0.897888
AT3G42440	AT3TE59685	VANDAL5	DNA/MuDR	Chr3	TAIR10	transposable_element	14577331	14577838	-	-4.67017	0.331713					-0.374696	0.939586					2.2885	0.448602		0	0	1.93413	0	0	0	0	0	0	0	0	0.11389	0	0	0	0
AT3G42436	AT3TE59660	ATHILA4C	LTR/Gypsy	Chr3	TAIR10	transposable_element_gene	14570230	14571625	+				4.37083	0.361962					-1.65961	0.722864	0.999918	-0.50866	0.863219		0	0	0	0	0.0431291	0.29774	0	0	0	0	0	0	0.142727	0	0	0.548937
AT3G42434	AT3TE59660	ATHILA4C	LTR/Gypsy	Chr3	TAIR10	transposable_element	14563702	14574067	+										-4.30446	0.126883	0.999918	-0.63978	0.83439		0	0	0	0	0	0	0	0	0	0	0	0	0	0.0448787	0	0.640364
AT3G42432	AT3TE59625	ATHILA4	LTR/Gypsy	Chr3	TAIR10	transposable_element	14556858	14558690	-																0	0	0	0	0	0	0	0	0	0	0	0	0	0	0	0
AT3G42430	AT3TE59580	ATHILA4A	LTR/Gypsy	Chr3	TAIR10	transposable_element	14542046	14543957	+																0	0	0	0	0	0	0	0	0	0	0	0	0	0	0	0
AT3G42420	AT3TE59535	HELITRON3	RC/Helitron	Chr3	TAIR10	transposable_element_gene	14527365	14533619	+	-2.06436	0.675316		2.30097	0.250286	0.999748	0.789296	0.825656		-0.515579	0.705991	0.999918	-0.128017	0.932666	0.99992	0	0	0	0.0130377	0.0180145	0.467831	0.0919203	0	0	0.0348331	0.0122989	0.00821405	0.767936	0.0371378	0.291899	0.906603
AT3G42410	AT3TE59535	HELITRON3	RC/Helitron	Chr3	TAIR10	transposable_element_gene	14523578	14526725	+				1.63952	0.741773								-0.638955	0.8346		0	0	0	0	0.0182292	0	0	0	0	0	0	0	0	0	0	0
AT3G42400	AT3TE59535	HELITRON3	RC/Helitron	Chr3	TAIR10	transposable_element	14519912	14535258	+																0	0	0	0	0	0	0	0	0	0	0	0	0	0	0	0
AT3G42383	AT3TE59490	ATGP10	LTR/Gypsy	Chr3	TAIR10	transposable_element	14504215	14509015	-	2.63662	0.588975					1.16899	0.798994		0.938892	0.777448	0.999918	-1.11641	0.642572		0.0321024	0	0	0	0	0	0	0	0.0500757	0	0	0.0220803	0.319592	0	0	0.174356
AT3G42360	AT3TE59470	ATGP2	LTR/Gypsy	Chr3	TAIR10	transposable_element	14500039	14501564	+																0	0	0	0	0	0	0	0	0	0	0	0	0	0	0	0
AT3G42356	AT3TE59460	ATHILA4A	LTR/Gypsy	Chr3	TAIR10	transposable_element	14497595	14499694	+																0	0	0	0	0	0	0	0	0	0	0	0	0	0	0	0
AT3G42340	AT3TE59410	HELITRON2	RC/Helitron	Chr3	TAIR10	transposable_element	14487260	14488777	+				1.79699	0.62434					-0.935388	0.739824	0.999918	0.338522	0.859878	0.99992	0	0	0	0	0.254714	0.219406	0.0650804	0.0604535	0	0	0	0	0.35321	0.535392	0	1.70777
AT3G42330	AT3TE59385	ATHILA2	LTR/Gypsy	Chr3	TAIR10	transposable_element	14483820	14485375	-				3.16594	0.515556		3.26245	0.510103		0.816245	0.858009	0.999918	-2.27875	0.420047		0	0	0	0	0.00792473	0.253845	0	0	0	0.136742	0	0	0.664958	0	0	0.409422
AT3G42316	AT3TE59300	ATENSPM2	DNA/En-Spm	Chr3	TAIR10	transposable_element	14468998	14470633	-	3.22701	0.505648		-0.0734596	0.975192		-2.51599	0.375948		-0.192304	0.90015	0.999918	0.256815	0.848695	0.99992	0.129849	0	0	0	0.0391601	0.743707	0.759923	0	0	0.0766887	0.162621	0.209584	2.11442	0.326381	0.812365	2.10252
AT3G42313	AT3TE59290	ATGP1	LTR/Gypsy	Chr3	TAIR10	transposable_element	14462847	14468011	+	0.976942	0.761724	0.971165	2.01315	0.207539	0.999748	-0.381936	0.856198	0.999999	-0.050234	0.967536	0.999918	-0.543412	0.615219	0.99992	0.76387	0	0.425187	0.0645219	0.177559	1.20338	0.317153	0	0	0.172083	0.157716	0.0560698	1.85581	0.183397	0.400449	1.81573
AT3G42300	AT3TE59250	ATHILA4C	LTR/Gypsy	Chr3	TAIR10	transposable_element	14454597	14455808	-	-5.21979	0.277128					-2.22815	0.64474		-2.08832	0.405044	0.999918	2.75355	0.23767	0.99992	0	0	0	0.572332	0	0	0	0	0	0	0.116835	0	0.318346	0.200808	0	2.29156
AT3G42290	AT3TE59230	ATGP1	LTR/Gypsy	Chr3	TAIR10	transposable_element	14448998	14451354	+	-4.67017	0.331713		-2.63981	0.525308		5.02458	0.103356	0.999999	-1.89568	0.572743	0.999918	0.786866	0.674524	0.99992	0	0	0.324436	0	0	0.0458029	0.243493	0	0	0.420196	0.00939756	0	0.178386	0	0	0.725247
AT3G42280	AT3TE59225	Unassigned	Unassigned	Chr3	TAIR10	transposable_element	14447818	14448962	-				-4.02576	0.403002					-2.91458	0.551348	0.999918	2.78071	0.355218		0	0	0	0	0	0	0.383518	0	0	0	0	0	0	0	0	0.319685
AT3G42260	AT3TE59200	ATHILA0_I	LTR/Gypsy	Chr3	TAIR10	transposable_element	14440168	14441460	-				4.81791	0.247287		-0.374696	0.939586		-2.91458	0.551348	0.999918	-1.55292	0.590194		0	0	0	0	0.17105	0.265008	0	0	0	0	0	0.0397535	0	0	0	0.317739
AT3G42257	AT3TE59185	ATHILA6B	LTR/Gypsy	Chr3	TAIR10	transposable_element	14433055	14435742	+																0	0	0	0	0	0	0	0	0	0	0	0	0	0	0	0
AT3G42252	AT3TE59100	ATHILA2	LTR/Gypsy	Chr3	TAIR10	transposable_element	14406702	14416566	+	1.18853	0.791147		-0.683201	0.817351		-1.31005	0.717029		2.01196	0.195575	0.999918	-1.25507	0.360201	0.99992	1.26247	0	0	0.486014	0	0.408514	0.564348	0	0	0.0956512	0.125352	0.0371522	4.15071	0.561896	1.09608	0.154217
AT3G42253	AT3TE59100	ATHILA2	LTR/Gypsy	Chr3	TAIR10	transposable_element_gene	14411778	14413179	+																0	0	0	0	0	0	0	0	0	0	0	0	0	0	0	0
AT3G42254	AT3TE59100	ATHILA2	LTR/Gypsy	Chr3	TAIR10	transposable_element_gene	14415004	14415398	+																0	0	0.0826977	0	0	0	0	0	0	0	0	0	0	0	0	0
AT3G42251	AT3TE59095	ATHILA2	LTR/Gypsy	Chr3	TAIR10	transposable_element	14406014	14406701	+				3.17007	0.514993								-1.02058	0.738637		0	0	0	0	0	0.313915	0	0	0	0	0	0	0	0	0	0
AT3G42250	AT3TE59080	ATCOPIA78	LTR/Copia	Chr3	TAIR10	transposable_element	14403653	14403946	+																0	0	0	0	0	0	0	0	0	0	0	0	0	0	0	0
AT3G42245	AT3TE59075	ATCOPIA78	LTR/Copia	Chr3	TAIR10	transposable_element	14401221	14403652	+				-1.19581	0.810487		5.67151	0.161826		-5.23641	0.185435	0.999918	1.27785	0.664941		0	0	0	0	0	0	0.0319386	0	0	0.305242	0	0	0	0	0	0.939471
AT3G42240	AT3TE59045	ATDNA12T3_2	DNA	Chr3	TAIR10	transposable_element	14397191	14398347	+				0.642255	0.875734		3.61308	0.388373		-1.67483	0.597627	0.999918	0.28203	0.882276	0.99992	0	0	0	0	0	0.448041	0.265839	0	0	0.386106	0.0227671	0	0.21649	0.273464	1.54935	0
AT3G42236	AT3TE59015	ATHILA3	LTR/Gypsy	Chr3	TAIR10	transposable_element	14389906	14395113	+										4.28599	0.342582	0.999918	0	1		0	0	0	0	0	0	0	0	0	0	0	0	0.445488	0	0	0
AT3G42233	AT3TE59005	ATCOPIA95	LTR/Copia	Chr3	TAIR10	transposable_element	14388173	14389883	+																0	0	0	0	0	0	0	0	0	0	0	0	0	0	0	0
AT3G42220	AT3TE58975	ATENSPM10	DNA/En-Spm	Chr3	TAIR10	transposable_element	14380051	14387370	-				4.5108	0.349179								-2.60024	0.389707		0	0	0	0	0	0.133251	0	0	0	0	0	0	0	0	0	0
AT3G42190	AT3TE58960	VANDAL10	DNA/MuDR	Chr3	TAIR10	transposable_element	14365788	14378082	-	-4.00178	0.407055		0.651494	0.873924		1.63463	0.596311		0.294932	0.879716	0.999918	1.83928	0.221542	0.99992	0	0	0.0689864	0	0	0.0635351	0.0374513	0	0.0104614	0.0532239	0.0187924	0	0.611748	0	0.0270301	0.493244
AT3G42203	AT3TE58960	VANDAL10	DNA/MuDR	Chr3	TAIR10	transposable_element_gene	14374609	14377539	-										-4.72111	0.247763	0.999918	3.12085	0.298338		0	0	0	0	0	0	0	0	0	0	0	0	0	0	0.115923	0.293064
AT3G42200	AT3TE58960	VANDAL10	DNA/MuDR	Chr3	TAIR10	transposable_element_gene	14372702	14373200	+																0	0	0	0	0	0	0	0	0	0	0	0	0	0	0	0
AT3G42186	AT3TE58930	ATCOPIA95	LTR/Copia	Chr3	TAIR10	transposable_element	14356097	14359969	-																0	0	0	0	0	0	0	0	0	0	0	0	0	0	0	0
AT3G42179	AT3TE58895	ATHILA0_I	LTR/Gypsy	Chr3	TAIR10	transposable_element_gene	14344962	14345450	+	5.2356	0.275439		-0.502298	0.852662		-2.00919	0.678062		-0.515512	0.716978	0.999918	0.352825	0.823046	0.99992	1.94652	0	0	0	0	1.48351	0.443819	1.5378	0	0	0.313478	0	7.69935	1.87413	3.0615	11.2235
AT3G42181	AT3TE58895	ATHILA0_I	LTR/Gypsy	Chr3	TAIR10	transposable_element_gene	14350964	14351182	+	-4.47988	0.352163		0.618934	0.896432		1.39688	0.775535		0.398355	0.935444	0.999918	0.717477	0.690411		0	0	5.83776	0	0	1.47412	0.884242	0	0	0.962504	0	0.375277	1.5867	0	0	1.01894
AT3G42178	AT3TE58895	ATHILA0_I	LTR/Gypsy	Chr3	TAIR10	transposable_element	14336990	14352445	+	-4.91548	0.30653		-0.0216822	0.991345		1.37733	0.574596	0.999999	-0.828447	0.451842	0.999918	0.620563	0.643578	0.99992	0	0	0.142576	0	0.029915	0.155363	0.0814121	0.0935196	0	0.239777	0.0851354	0	0.943747	0.205641	0.411363	1.72737
AT3G42174	AT3TE58875	ATCOPIA80	LTR/Copia	Chr3	TAIR10	transposable_element	14329864	14334154	+				0.615217	0.785405		-0.173663	0.911495	0.999999	-3.53852	0.0122243	0.999918	1.71697	0.214985	0.99992	0	0	0	0	0.0144262	0.400174	0.250313	0	0.0329891	0.251623	0.227083	0.0763684	0.173705	0.0595941	0.255276	2.7139
AT3G42120	AT3TE58720	ATHILA4A	LTR/Gypsy	Chr3	TAIR10	transposable_element	14295720	14297040	+				4.77558	0.31299		-2.87247	0.550828		-3.92165	0.0937279	0.999918	1.99514	0.399612	0.99992	0	0	0	0	0	0.474247	0	0	0	0	0.189483	0	0.164229	0	0.88269	2.21553
AT3G42100	AT3TE58655	HELITRON5	RC/Helitron	Chr3	TAIR10	transposable_element_gene	14275159	14281278	-	-4.26057	0.376722		4.6183	0.0911991		-0.420264	0.877234	0.999999	-0.796324	0.679285	0.999918	0.0997283	0.946721	0.99992	0	0	0.0831036	0	0.101306	0.143501	0.00939868	0	0	0.0890475	0.113188	0	0.312082	0	0.21707	0.357595
AT3G42110	AT3TE58655	HELITRON5	RC/Helitron	Chr3	TAIR10	transposable_element_gene	14282285	14284706	-	-1.71946	0.709343		2.39872	0.462177		1.78512	0.505163	0.999999	-1.14392	0.632572	0.999918	0.0749799	0.958746	0.99992	0	0.161047	0.621821	0	0	0.41428	0.0733897	0	0	0.419624	0.115291	0	0.420743	0	0.141601	0.85826
AT3G42090	AT3TE58655	HELITRON5	RC/Helitron	Chr3	TAIR10	transposable_element	14272908	14285452	-				1.41766	0.771107		4.93225	0.308283		-3.49949	0.471192	0.999918	-0.580913	0.844242		0	0	0	0	0.446214	0	0.152144	0	0	0.911366	0	0	0	0	0	1.33264
AT3G42080	AT3TE58610	ATHILA3	LTR/Gypsy	Chr3	TAIR10	transposable_element	14260361	14261508	+										-0.298047	0.950422	0.999918	-0.743205	0.806777		0	0	0	0	0	0	0	0	0	0	0	0	0.535644	0	0	0.70938
AT3G42070	AT3TE58605	ATHILA4C	LTR/Gypsy	Chr3	TAIR10	transposable_element_gene	14257869	14259092	+				1.36971	0.41976	0.999748	1.24879	0.602047	0.999999	-2.0067	0.124892	0.999918	-1.49347	0.251495	0.99992	0	0	0	0	0.149425	3.09274	1.11949	0.0471366	0.232065	0.391936	0.242492	0	1.21094	1.45847	0.443752	10.3949
AT3G42065	AT3TE58605	ATHILA4C	LTR/Gypsy	Chr3	TAIR10	transposable_element	14255661	14260360	+				0.68451	0.722726		1.69448	0.569071		-2.27874	0.0761342	0.999918	1.28022	0.356942	0.99992	0	0	0	0	0.176491	0.710435	0.480561	0.0277086	0.101689	0.130484	0.0608058	0	0.365153	0.732945	0.832092	4.30545
AT3G42054	AT3TE58570	ATHILA4C	LTR/Gypsy	Chr3	TAIR10	transposable_element	14242653	14245161	+	-7.72101	0.0814138	0.507775	1.87919	0.605601		0.788463	0.825846		0.44522	0.836889	0.999918	-0.635899	0.656445	0.99992	0	0	0	1.99635	0	0.359751	0.0992965	0	0	0.119028	0.0420555	0.0232312	0.922872	0.126719	0.180479	0.658059
AT3G41345	AT3TE58090	ATENSPM6	DNA/En-Spm	Chr3	TAIR10	transposable_element	14170703	14172229	-				3.17007	0.514993					-2.34689	0.60075	0.999918	1.05745	0.723815		0	0	0	0	0	0.360616	0	0	0	0	0	0	0.235604	0	0	1.56479
AT3G40640	AT3TE58085	ATLINE2	LINE/L1	Chr3	TAIR10	transposable_element	14170251	14170698	-				4.77558	0.31299					0.769147	0.876604	0.999918	-2.9191	0.332991		0	0	0	0	0	1.54179	0	0	0	0	0	0	0.170577	0	0	0
AT3G39935	AT3TE58065	ATHILA4	LTR/Gypsy	Chr3	TAIR10	transposable_element	14167162	14168770	+				3.76536	0.43666					-3.49949	0.471192	0.999918	-0.130946	0.96557		0	0	0	0	0	0.21086	0	0	0	0	0	0	0	0	0	0.364323
AT3G39230	AT3TE58050	ATGP2	LTR/Gypsy	Chr3	TAIR10	transposable_element	14159737	14165712	-	-5.90829	0.217984		1.20817	0.513727		-1.63559	0.414709	0.999999	0.273688	0.82209	0.999918	1.4045	0.205599	0.99992	0	0	0.592676	0	0.0615195	0.638378	0.16747	0.115668	0	0.159374	0.365901	0.0932976	3.08026	0.339574	0.423851	2.50992
AT3G38525	AT3TE58020	ATHILA2	LTR/Gypsy	Chr3	TAIR10	transposable_element	14151420	14157497	+				3.91206	0.418487					-4.91447	0.254855	0.999918	1.49288	0.615383		0	0	0	0	0.183198	0	0	0	0	0	0	0	0	0	0	0.699576
AT3G37820	AT3TE58010	ATHILA6B	LTR/Gypsy	Chr3	TAIR10	transposable_element	14147279	14151360	+										-5.23641	0.185435	0.999918	3.66751	0.220361		0	0	0	0	0	0	0	0	0	0	0	0	0	0	0	0.362598
AT3G34299	AT3TE57935	VANDAL7	DNA/MuDR	Chr3	TAIR10	transposable_element	14133047	14138184	+				3.76536	0.43666		2.82167	0.570698		-0.141833	0.961222	0.999918	-0.288024	0.921632	0.99992	0	0	0	0	0	0.189092	0	0	0.0422161	0	0	0	0	0.91174	0.964889	0
AT3G35707	AT3TE57935	VANDAL7	DNA/MuDR	Chr3	TAIR10	transposable_element_gene	14136757	14138239	-																0	0	0	0	0	0	0	0	0	0	0	0	0	0	0	0
AT3G33197	AT3TE57920	ATHILA2	LTR/Gypsy	Chr3	TAIR10	transposable_element	14128819	14131599	+				0.64174	0.892641		2.7033	0.416021		-0.253021	0.898481	0.999918	-0.191887	0.910951	0.99992	0	0	0	0	0	0.070177	0.0389989	0	0	0.16276	0.0259471	0	0.416424	0.130039	0.154274	0.550073
AT3G33215	AT3TE57835	ATLANTYS2	LTR/Gypsy	Chr3	TAIR10	transposable_element	14113075	14115968	+										4.8087	0.169383	0.999918	-3.95193	0.186966		0	0	0	0	0	0	0	0	0	0	0	0	1.1182	0.423299	0	0
AT3G33448	AT3TE57780	VANDAL7	DNA/MuDR	Chr3	TAIR10	transposable_element_gene	14097799	14098531	+	5.23482	0.275512		-2.213	0.650636		-0.212425	0.947535		-1.76765	0.567306	0.999918	0.337596	0.840668	0.99992	0	1.41107	0	0	0	0	0.18204	0	0	0.355521	0.314553	0.0694676	0	0.755039	0.266353	2.10931
AT3G33377	AT3TE57780	VANDAL7	DNA/MuDR	Chr3	TAIR10	transposable_element_gene	14100407	14102277	+	-3.02551	0.534121		-2.213	0.650636		-2.26282	0.639524		-0.808804	0.76303	0.999918	4.33865	0.0388567		0	0	0.121036	0	0	0	0.0642773	0	0	0	0.0325609	0.0479633	0.673027	0	0	1.1867
AT3G33235	AT3TE57780	VANDAL7	DNA/MuDR	Chr3	TAIR10	transposable_element_gene	14102699	14105290	+	-2.06436	0.675316		-0.736321	0.777544		-2.62659	0.374473		0.661392	0.561677	0.999918	-0.247017	0.864042	0.99992	0	0	0	0.032618	0.0223184	0.231555	0.387526	0	0	0.043397	0.205968	0.016937	1.10607	1.94152	0.725157	1.17247
AT3G33225	AT3TE57780	VANDAL7	DNA/MuDR	Chr3	TAIR10	transposable_element	14097290	14111363	+	-6.76557	0.157908		-1.19581	0.810487					1.79044	0.711385	0.999918	-1.57694	0.601368		0	0	1.0633	0	0	0	0.0284162	0	0	0	0	0	0.208704	0	0	0.063177
AT3G35003	AT3TE57780	VANDAL7	DNA/MuDR	Chr3	TAIR10	transposable_element_gene	14105722	14106276	-										-1.91535	0.701522	0.999918	0.140681	0.963291		0	0	0	0	0	0	0	0	0	0	0	0	0	0	0	0.369424
AT3G33230	AT3TE57780	VANDAL7	DNA/MuDR	Chr3	TAIR10	transposable_element_gene	14106869	14107511	+																0	0	0	0	0	0	0	0	0	0	0	0	0	0	0	0
AT3G33555	AT3TE57670	ATHILA4A	LTR/Gypsy	Chr3	TAIR10	transposable_element	14067620	14072004	+										-1.7715	0.498843	0.999918	1.93436	0.499012		0	0	0	0	0	0	0	0	0	0	0	0	0.347029	0.32887	1.85943	0.463999
AT3G33545	AT3TE57655	TA11	LINE/L1	Chr3	TAIR10	transposable_element	14062034	14072953	+																0	0	0	0	0	0	0	0	0	0	0	0	0	0	0	0
AT3G33575	AT3TE57645	VANDAL8	DNA/MuDR	Chr3	TAIR10	transposable_element_gene	14052167	14055691	+				-2.80041	0.563885		3.97112	0.232928		-2.91458	0.551348	0.999918	0.0273289	0.991119		0	0	0	0	0	0	0.0526287	0	0.0927845	0.0314482	0.00580537	0	0	0	0	0.105101
AT3G33572	AT3TE57645	VANDAL8	DNA/MuDR	Chr3	TAIR10	transposable_element_gene	14055707	14056099	-										0.769147	0.876604	0.999918	-0.638955	0.8346		0	0	0	0	0	0	0	0	0	0	0	0	0.247195	0	0	0
AT3G33570	AT3TE57645	VANDAL8	DNA/MuDR	Chr3	TAIR10	transposable_element	14051728	14060628	-							-1.46609	0.763146					0.608513	0.841941		0	0	0	0	0	0	0	0	0	0	0	0.0554483	0	0	0	0
AT3G33585	AT3TE57600	HELITRON2	RC/Helitron	Chr3	TAIR10	transposable_element	14040048	14051435	-	-3.18466	0.512111								-3.9145	0.418531	0.999918	2.70639	0.368497		0	0	0	0.0762752	0	0	0	0	0	0	0	0	0	0	0	0.27315
AT3G33189	AT3TE57550	ATGP2N	LTR/Gypsy	Chr3	TAIR10	transposable_element	14026691	14029586	+	-1.36872	0.765911					-1.4357	0.767992		-5.82341	0.0521725	0.999918	2.74506	0.221739	0.99992	0	0.736912	2.18099	0	0	0	0	0	0	0	0.0869523	0	0	0	1.56663	1.29916
AT3G33185	AT3TE57500	ATENSPM6	DNA/En-Spm	Chr3	TAIR10	transposable_element	14017695	14019019	+										-1.91653	0.701342	0.999918	0.140681	0.963291		0	0	0	0	0	0	0	0	0	0	0	0	0	0	0.135364	0
AT3G33172	AT3TE57445	ATHILA6A	LTR/Gypsy	Chr3	TAIR10	transposable_element	13993596	14001823	-																0	0	0	0	0	0	0	0	0	0	0	0	0	0	0	0
AT3G33169	AT3TE57395	ATENSPM6	DNA/En-Spm	Chr3	TAIR10	transposable_element_gene	13983888	13987724	-				5.65089	0.131192		-1.46609	0.763146		-1.91535	0.701522	0.999918	-2.4402	0.413665		0	0	0	0	0	0.272579	0	0	0	0	0	0.0231977	0	0	0	0.0584181
AT3G33166	AT3TE57395	ATENSPM6	DNA/En-Spm	Chr3	TAIR10	transposable_element	13979547	13988266	-				4.99816	0.261128								-3.04697	0.311831		0	0	0	0	0	0.283383	0	0	0	0	0	0	0	0	0	0
AT3G33160	AT3TE57360	VANDAL21	DNA/MuDR	Chr3	TAIR10	transposable_element	13973824	13976103	+										1.73454	0.724423	0.999918	-0.638955	0.8346		0	0	0	0	0	0	0	0	0	0	0	0	0	0.135397	0	0
AT3G33157	AT3TE57345	ATHILA6A	LTR/Gypsy	Chr3	TAIR10	transposable_element	13969087	13971711	+										-4.72182	0.300075	0.999918	3.13822	0.295607		0	0	0	0	0	0	0	0	0	0	0	0	0	0	0	0.522822
AT3G33154	AT3TE57340	ATHILA2	LTR/Gypsy	Chr3	TAIR10	transposable_element	13966362	13969082	+	-5.02546	0.295669		1.52024	0.596748		-1.4542	0.673112		0.268089	0.911753	0.999918	-0.0440368	0.974301	0.99992	0	0	0	0.17658	0.0341754	0.22066	0.0827132	0	0	0.0323356	0.0407948	0.0382888	0.390005	0.137829	0	0.460827
AT3G33151	AT3TE57310	ATENSPM11	DNA/En-Spm	Chr3	TAIR10	transposable_element	13960450	13962975	-	-5.8087	0.225919		-3.80299	0.429996					2.26988	0.580361	0.999918	1.3308	0.585812		0	0	0	0.325602	0	0	0.121798	0	0	0	0	0	0.187428	0.0461699	0	0.0555778
AT3G33148	AT3TE57275	ATENSPM10	DNA/En-Spm	Chr3	TAIR10	transposable_element_gene	13956614	13959337	-				4.18567	0.385837					3.94709	0.412666	0.999918	-3.74628	0.211438		0	0	0	0	0	0.14658	0	0	0	0	0	0	0.348557	0	0	0
AT3G33145	AT3TE57275	ATENSPM10	DNA/En-Spm	Chr3	TAIR10	transposable_element	13954901	13959339	-				2.09344	0.672479					1.37626	0.780123	0.999918	-1.39114	0.648728		0	0	0	0	0	0.186839	0	0	0	0	0	0	0.244458	0	0	0
AT3G33142	AT3TE57265	ATHILA2	LTR/Gypsy	Chr3	TAIR10	transposable_element	13949703	13954677	+																0	0	0	0	0	0	0	0	0	0	0	0	0	0	0	0
AT3G33130	AT3TE57165	ATGP10	LTR/Gypsy	Chr3	TAIR10	transposable_element	13919444	13924434	+				2.93024	0.231898		-3.49378	0.467129		2.86643	0.173514	0.999918	-1.15524	0.599282	0.99992	0	0	0	0	0	0.678665	0.083414	0	0	0	0	0.0989656	1.3067	0.067563	0	0.195204
AT3G33131	AT3TE57165	ATGP10	LTR/Gypsy	Chr3	TAIR10	transposable_element_gene	13923674	13924515	+	-1.52637	0.717607		0.655639	0.767757		2.38713	0.445076		-0.357094	0.836912	0.999918	0.392593	0.730479	0.99992	1.18114	0	0	2.99283	0.682393	0.782813	0.775162	0.0721457	0	0.602872	0.0533318	0.0589221	3.04048	0.320106	1.58431	2.93853
AT3G33127	AT3TE57150	ATHILA6A	LTR/Gypsy	Chr3	TAIR10	transposable_element	13909790	13915698	+																0	0	0	0	0	0	0	0	0	0	0	0	0	0	0	0
AT3G33121	AT3TE57095	ATGP10	LTR/Gypsy	Chr3	TAIR10	transposable_element	13895200	13897812	+	6.97463	0.145327		1.83737	0.384723		1.29333	0.791611		0.280369	0.929009	0.999918	-1.92382	0.241357	0.99992	1.51694	0	0	0	0.274769	0.949194	0.315672	0	0	0.0671242	0.0237195	0	0.718156	0	0.610138	0
AT3G33115	AT3TE57085	ATLANTYS2	LTR/Gypsy	Chr3	TAIR10	transposable_element	13884028	13894235	+							-0.462611	0.870219	0.999999	1.07611	0.633165	0.999918	2.23454	0.449424	0.99992	0	0	0	0	0	0	0	0	0.0842829	0	0.108134	0	0.70384	0	0	0.346654
AT3G33118	AT3TE57085	ATLANTYS2	LTR/Gypsy	Chr3	TAIR10	transposable_element_gene	13890950	13893141	-							-3.66437	0.436496					2.01993	0.504347		0	0	0	0	0	0	0	0	0	0	0	0.182112	0	0	0	0
AT3G33112	AT3TE57060	ATLANTYS1	LTR/Gypsy	Chr3	TAIR10	transposable_element	13878028	13882805	+							1.51778	0.759109		0.769147	0.876604	0.999918	-0.697039	0.819612		0	0	0	0	0	0	0	0	0.025131	0	0.00751751	0	0.0240142	0	0	0
AT3G33106	AT3TE57050	ATHILA	LTR/Gypsy	Chr3	TAIR10	transposable_element	13870712	13877563	+				-3.90328	0.417713		4.33719	0.373093		-0.728783	0.755736	0.999918	0.782458	0.714782	0.99992	0	0	0	0	0	0	0.0428203	0.0985927	0	0.0815158	0	0	0.462245	0	0.185799	0.626089
AT3G33109	AT3TE57050	ATHILA	LTR/Gypsy	Chr3	TAIR10	transposable_element_gene	13874589	13876252	+							-3.21738	0.503465					1.71758	0.571115		0	0	0	0	0	0	0	0	0	0	0.172565	0	0	0	0	0
AT3G33100	AT3TE56740	ATHILA	LTR/Gypsy	Chr3	TAIR10	transposable_element	13830656	13834441	-							-0.476337	0.923181		2.8731	0.553921	0.999918	-1.59222	0.599057		0	0	0	0	0	0	0	0	0	0	0.0159061	0	0.181415	0	0	0
AT3G33097	AT3TE56730	ATHILA6A	LTR/Gypsy	Chr3	TAIR10	transposable_element	13826608	13830489	-				4.99816	0.261128		-3.31617	0.490308		0.701373	0.718483	0.999918	-0.745976	0.758351	0.99992	0	0	0	0	0	0.348424	0	0	0	0	0.148807	0	1.17751	0.597937	0	1.09328
AT3G33080	AT3TE56700	ATHILA	LTR/Gypsy	Chr3	TAIR10	transposable_element	13816427	13821632	-	6.59052	0.168938		-3.21672	0.505927		-0.24273	0.959621		0.0532454	0.987942	0.999918	0.30496	0.883926		0	5.4031	0	0	0	0	0.494041	0	0	0.289182	0.265742	0	1.9496	0	0	2.00055
AT3G33091	AT3TE56700	ATHILA	LTR/Gypsy	Chr3	TAIR10	transposable_element_gene	13818738	13820758	-	-3.78514	0.433557		1.0041	0.635958		-0.255385	0.907708	0.999999	-1.58682	0.272566	0.999918	0.949583	0.494647	0.99992	0	0	0	0.114664	0	0.978065	0.396773	0.0710935	0.0334094	0.151265	0.135088	0.093025	1.56849	0	1.01861	3.97835
AT3G33094	AT3TE56700	ATHILA	LTR/Gypsy	Chr3	TAIR10	transposable_element_gene	13821470	13821634	-										-1.91535	0.701522	0.999918	0.140681	0.963291		0	0	0	0	0	0	0	0	0	0	0	0	0	0	0	2.84487
AT3G33069	AT3TE56630	ATHILA	LTR/Gypsy	Chr3	TAIR10	transposable_element	13801716	13806172	+				3.47874	0.248946		1.18121	0.661649	0.999999	-1.77217	0.323387	0.999918	0.498344	0.798601	0.99992	0	0	0	0	0	0.502089	0.0423385	0	0	0.322364	0.135212	0	0.568447	0	0.244935	1.83024
AT3G33070	AT3TE55430	ATCOPIA65	LTR/Copia	Chr3	TAIR10	transposable_element	13663793	13668345	-	-6.13221	0.200887		1.63878	0.291113	0.999748	1.0422	0.734601	0.999999	-0.832621	0.65296	0.999918	0.156048	0.912536	0.99992	0	0	0	0.309394	0.12777	0.614176	0.115919	0.106617	0	0.137553	0.0631479	0	0.652644	0	0.0837343	1.14461
AT3G33065	AT3TE55410	ATHILA2	LTR/Gypsy	Chr3	TAIR10	transposable_element	13657685	13659434	-							0.331423	0.945193		1.0843	0.649786	0.999918	-1.06471	0.614991		0	0	0	0	0	0	0	0	0	0.198124	0.146177	0	2.26204	0.84162	0.889359	0.690109
AT3G33073	AT3TE55395	ATHILA6A	LTR/Gypsy	Chr3	TAIR10	transposable_element_gene	13648307	13649212	-	0.0700524	0.985002		1.52072	0.305334	0.999748	-0.972836	0.730231		-1.43813	0.247126	0.999918	0.455009	0.658572	0.99992	0.387791	1.5092	2.17565	0	1.88318	3.24348	1.56847	0.0663142	0	0.276678	0.342559	0.162221	4.31496	0.587579	2.28717	11.8497
AT3G33077	AT3TE55395	ATHILA6A	LTR/Gypsy	Chr3	TAIR10	transposable_element_gene	13645176	13647900	+				2.68853	0.36954		2.78673	0.440476		-3.12481	0.088551	0.999918	1.55184	0.34314	0.99992	0	0	0	0	0.113799	0.17038	0.0227419	0.0210081	0	0.166564	0.0235127	0	0.223958	0	0.265906	2.1166
AT3G33067	AT3TE55395	ATHILA6A	LTR/Gypsy	Chr3	TAIR10	transposable_element	13643231	13654839	+				-0.867883	0.819574					-0.0411827	0.99093	0.999918	0.493917	0.814392		0	0	0	0	0.171093	0	0.265949	0	0	0	0	0	0.158715	0.142348	0.111935	0.216553
AT3G33071	AT3TE55375	ATHILA2	LTR/Gypsy	Chr3	TAIR10	transposable_element	13634514	13640748	-	-3.94831	0.146315	0.636422	-1.13884	0.412651	0.999748	-0.0683806	0.969401	0.999999	-3.23736	0.00904157	0.999918	2.72166	0.00518414	0.49511	0	0.444878	0	5.2235	0.21306	0.399456	1.01064	0.225469	0.072603	0.204965	0.222722	0.0479953	0.188502	0.262018	1.2285	2.90036
AT3G33074	AT3TE55375	ATHILA2	LTR/Gypsy	Chr3	TAIR10	transposable_element_gene	13639231	13639834	-										-1.91653	0.701342	0.999918	0.145005	0.962163		0	0	0	0	9.06538e-05	0	0	0	0	0	0	0	0	0	0.335981	0
AT3G33066	AT3TE55360	ATHILA6B	LTR/Gypsy	Chr3	TAIR10	transposable_element_gene	13624114	13628913	-				0.58357	0.905984					0.769147	0.876604	0.999918	-0.601816	0.843851		0	0	0	0	0	0.0226855	0.0120943	0	0	0	0	0	0.0133527	0	0	0
AT3G33064	AT3TE55360	ATHILA6B	LTR/Gypsy	Chr3	TAIR10	transposable_element	13619468	13628948	-							0.858911	0.86137					-0.0594416	0.984475		0	0	0	0	0	0	0	0	0.0895593	0	0.0685889	0	0	0	0	0
AT3G33081	AT3TE55355	ATHILA2	LTR/Gypsy	Chr3	TAIR10	transposable_element_gene	13614162	13616153	-				1.59801	0.641183		-3.21738	0.503465		-3.546	0.0843268	0.999918	2.21845	0.216377	0.99992	0	0	0	0	0.147232	0.152654	0.0902011	0	0	0	0.143505	0	0.161815	0	0.900317	1.43399
AT3G33079	AT3TE55355	ATHILA2	LTR/Gypsy	Chr3	TAIR10	transposable_element	13612205	13619467	-				0.146052	0.929901	0.999748	-3.01061	0.522528		-0.59755	0.745851	0.999918	0.352523	0.802475	0.99992	0	0	0	0	0.103033	0.714559	0.385207	0.290924	0	0	0.0885965	0.0195771	0.566533	0.320497	0.15227	1.25087
AT3G33083	AT3TE55345	ATGP3	LTR/Gypsy	Chr3	TAIR10	transposable_element	13609416	13611757	+				0.105287	0.981975		-0.374696	0.939586		-1.06554	0.825159	0.999918	0.586324	0.774682		0	0	0	0	0	0.0791611	0.0467386	0.0215311	0	0	0	0.0173759	0.050228	0	0.135244	0
AT3G33085	AT3TE55340	ATHILA2	LTR/Gypsy	Chr3	TAIR10	transposable_element	13603229	13609413	+				-0.441536	0.927313					-5.0867	0.216569	0.999918	3.26613	0.275172		0	0	0	0	0	0.150277	0.143303	0	0	0	0	0	0	0	1.65643	0
AT3G33055	AT3TE55240	ATHILA6A	LTR/Gypsy	Chr3	TAIR10	transposable_element	13580742	13585518	+				-4.02576	0.403002					0.769147	0.876604	0.999918	1.80559	0.550238		0	0	0	0	0	0	0.145618	0	0	0	0	0	0.0223421	0	0	0
AT3G33035	AT3TE55230	ATENSPM7	DNA/En-Spm	Chr3	TAIR10	transposable_element	13576673	13580704	-				4.22284	0.219958		3.61508	0.387975		-1.6978	0.468969	0.999918	-4.06602	0.0636733	0.99992	0	0	0	0	0	0.304826	0	0.0156428	0	0.0969187	0.00570473	0	0.336955	0	0	1.1437
AT3G33030	AT3TE55205	ATCOPIA16	LTR/Copia	Chr3	TAIR10	transposable_element	13574211	13575397	+				2.74788	0.568805		-0.402172	0.912172		-0.79513	0.755267	0.999918	0.424934	0.84423	0.99992	0	0	0	0	0	0.389746	0	0.0535763	0	0.223038	0.276051	0	1.37677	0	0	2.52716
AT3G33010	AT3TE55195	VANDAL2	DNA/MuDR	Chr3	TAIR10	transposable_element	13568408	13571835	+				1.67131	0.549423		-1.08267	0.661473	0.999999	-0.257446	0.908278	0.999918	-0.0243879	0.987097	0.99992	0	0	0	0	0.0379856	0.295669	0.0969383	0	0	0.110637	0.188868	0.0288113	0.582835	0	0.168192	0.567027
AT3G33009	AT3TE55160	VANDAL2	DNA/MuDR	Chr3	TAIR10	transposable_element	13557095	13561769	+				-0.578841	0.847094		0.186379	0.970091		-1.64742	0.730757	0.999918	0.909562	0.673428		0	0	0	0	0	0.139062	0.191363	0	0	0	0.00458069	0	0.0293705	0	0.0394892	0.0799855
AT3G33008	AT3TE55155	ATHILA6B	LTR/Gypsy	Chr3	TAIR10	transposable_element_gene	13553322	13553735	+				-2.213	0.650636					1.76416	0.719873	0.999918	-0.482791	0.874069		0	0	0	0	0	0	0.285976	0	0	0	0	0	0.625134	0	0	0
AT3G33006	AT3TE55155	ATHILA6B	LTR/Gypsy	Chr3	TAIR10	transposable_element	13549336	13557094	+																0	0	0	0	0	0	0	0	0	0	0	0	0	0	0	0
AT3G32975	AT3TE55035	ATHILA6B	LTR/Gypsy	Chr3	TAIR10	transposable_element	13520490	13524136	-	-5.98193	0.212249		0.142703	0.916588	0.999748	0.463756	0.837879	0.999999	-0.622514	0.578092	0.999918	0.526321	0.653279	0.99992	0	0	0.595689	0	0.323041	0.596297	0.523609	0.222867	0.0643649	0.211169	0.17948	0	2.02788	0.327226	0.997529	2.79723
AT3G32970	AT3TE55025	ATHILA2	LTR/Gypsy	Chr3	TAIR10	transposable_element	13515867	13520088	-	-5.68245	0.236276		-1.95048	0.280232		-2.58602	0.591757		0.129407	0.943269	0.999918	0.793594	0.615595	0.99992	0	0	0	0.918825	0.0571101	0.603168	1.54211	0.751428	0	0	0.179341	0	3.91563	0	0.444107	3.28282
AT3G32968	AT3TE55010	VANDAL3	DNA/MuDR	Chr3	TAIR10	transposable_element	13512925	13515359	-	-8.1836	0.0408021	0.369016	3.09058	0.127015		4.07328	0.139359	0.999999	-0.57033	0.768116	0.999918	0.576021	0.725759	0.99992	0	0	0	3.14478	0.222841	1.33545	0.176271	0	0	0.6608	0.0365868	0	1.44364	0	0.303551	1.97984
AT3G32964	AT3TE54985	ATENSPM7	DNA/En-Spm	Chr3	TAIR10	transposable_element_gene	13503321	13506924	+	-9.03722	0.00784641	0.15452	-1.64064	0.519504		0.238165	0.951727		0.998748	0.712777	0.999918	0.43967	0.797291	0.99992	0	0	0	2.58192	0	0.164522	0.469103	0	0	0.0614634	0.048839	0	0.451209	0	0.0935037	0.14196
AT3G32962	AT3TE54985	ATENSPM7	DNA/En-Spm	Chr3	TAIR10	transposable_element	13502058	13506974	+																0	0	0	0	0	0	0	0	0	0	0	0	0	0	0	0
AT3G32925	AT3TE54905	ATLINEIII	LINE/L1	Chr3	TAIR10	transposable_element	13486882	13488591	-	1.1943	0.594921	0.941621	5.77656	0.111376		-2.10345	0.355509	0.999999	-0.619365	0.758319	0.999918	-0.701149	0.571837	0.99992	2.99365	2.60122	3.08577	0	0	0.76602	0	0	0.13673	0	0.160042	0.372762	0.299656	0.664966	0.851853	0.521704
AT3G32917	AT3TE54865	ATGP1	LTR/Gypsy	Chr3	TAIR10	transposable_element	13476641	13480691	-	-6.31353	0.187785		-0.0497208	0.985087		0.186379	0.970091		-3.47744	0.184381	0.999918	2.52864	0.0772163	0.99992	0	0	0	0.479589	0.0773792	0.0842138	0.0789887	0.0909052	0	0	0.00675207	0	0.0704346	0	0.352477	0.537326
AT3G32912	AT3TE54820	ARNOLD2	DNA/MuDR	Chr3	TAIR10	transposable_element	13465585	13467668	-				1.80442	0.6		-2.48441	0.606601		-1.14687	0.669829	0.999918	0.487179	0.841505	0.99992	0	0	0	0	0	0.66191	0	0.186508	0	0	0	0.15138	0.851392	0	0	2.11962
AT3G32910	AT3TE54815	ARNOLD3	DNA/MuDR	Chr3	TAIR10	transposable_element_gene	13464088	13465615	+				6.09888	0.0694362					-2.5359	0.415599	0.999918	-0.160576	0.956103	0.99992	0	0	0	0	0	1.0137	0	0	0	0	0	0	0.211346	0	0	1.38577
AT3G32900	AT3TE54815	ARNOLD3	DNA/MuDR	Chr3	TAIR10	transposable_element	13453830	13465570	-	3.68837	0.434913		0.693804	0.682187	0.999748	2.10137	0.2304	0.999999	-0.00166099	0.999138	0.999918	-0.683355	0.573155	0.99992	0	0.357685	0	0.0280519	0.018715	0.742291	0.262136	0.170535	0	0.830129	0.0552372	0.132259	1.53741	0	0.722643	0.876809
AT3G32901	AT3TE54815	ARNOLD3	DNA/MuDR	Chr3	TAIR10	transposable_element_gene	13455549	13457496	-																0	0	0	0	0	0	0	0	0	0	0	0	0	0	0	0
AT3G32899	AT3TE54780	ATLANTYS1	LTR/Gypsy	Chr3	TAIR10	transposable_element	13440046	13449244	-				1.748	0.718703		3.0967	0.453027		-3.99785	0.135457	0.999918	1.76743	0.31599	0.99992	0	0	0	0	0.0189535	0.0194259	0.00963528	0	0	0.0536167	0	0.0076528	0.0206003	0	0.0544582	0.394814
AT3G32903	AT3TE54760	ATGP5	LTR/Gypsy	Chr3	TAIR10	transposable_element_gene	13429387	13430063	+	-5.18864	0.280045		2.3594	0.632295		3.26245	0.510103		-2.64578	0.562323	0.999918	2.04331	0.319996		0	0	1.83889	0	0.195278	0	0	0	0	0.195638	0	0	0.145953	0	0.331269	0.765553
AT3G32895	AT3TE54760	ATGP5	LTR/Gypsy	Chr3	TAIR10	transposable_element	13429766	13436083	+	-0.470081	0.605315	0.944087	-0.110664	0.732802	0.999748	-0.121315	0.619007	0.999999	-0.594986	0.301724	0.999918	0.245753	0.607979	0.99992	2.13527	2.11735	3.38537	2.64247	8.22364	9.67338	8.13797	9.73995	5.85618	5.82085	5.84565	6.37465	3.19526	2.06967	2.84791	5.27194
AT3G32897	AT3TE54735	ATHILA2	LTR/Gypsy	Chr3	TAIR10	transposable_element	13425673	13439669	-				-4.91946	0.238999		1.37831	0.688467		-0.921366	0.708745	0.999918	1.03734	0.669295	0.99992	0	0	0	0	0	0	0.420436	0	0	0.247311	0	0.0965392	0.80108	0	0	1.60654
AT3G32898	AT3TE54735	ATHILA2	LTR/Gypsy	Chr3	TAIR10	transposable_element_gene	13438976	13439677	-																0	0	0	0	0	0	0	0	0	0	0	0	0	0	0	0
AT3G32894	AT3TE54710	ATHILA0_I	LTR/Gypsy	Chr3	TAIR10	transposable_element_gene	13416371	13421837	-	-4.47988	0.352163		1.68596	0.460392		0.559045	0.871978		-6.28112	0.00103579	0.59679	2.00204	0.169103	0.99992	0	0	0.108903	0	0.0619981	0.232537	0.0821864	0	0	0.0399824	0.012293	0.0156006	0.0116973	0	0.33495	1.20362
AT3G32893	AT3TE54710	ATHILA0_I	LTR/Gypsy	Chr3	TAIR10	transposable_element	13412099	13421909	-	-0.598697	0.896384		2.09344	0.672479		1.95604	0.691316		-1.97341	0.615243	0.999918	0.728888	0.670974	0.99992	0.394532	0	0	0.505136	0	0.0707546	0	0	0	0.0698522	0.0123423	0	0.135027	0	0.398129	0.122102
AT3G32890	AT3TE54705	ATHILA6A	LTR/Gypsy	Chr3	TAIR10	transposable_element_gene	13407992	13410776	-	-6.11879	0.201883		5.89218	0.0948534		-4.40223	0.262922		-2.81014	0.0412039	0.999918	2.12289	0.273534	0.99992	0	0	0.685497	0	0	0.467565	0	0	0	0	0	0.232501	0.448901	0.114815	0.397497	3.7323
AT3G32880	AT3TE54705	ATHILA6A	LTR/Gypsy	Chr3	TAIR10	transposable_element	13405033	13412098	-				-3.21672	0.505927								1.52939	0.61449		0	0	0	0	0	0	0.161874	0	0	0	0	0	0	0	0	0
AT3G32677	AT3TE54690	ATENSPM5	DNA/En-Spm	Chr3	TAIR10	transposable_element	13399896	13403142	-				4.46417	0.338833					1.44002	0.766705	0.999918	-2.87399	0.292179		0	0	0	0	0.173098	0.0538853	0	0	0	0	0	0	0.184143	0	0	0.0901306
AT3G32465	AT3TE54655	Unassigned	Unassigned	Chr3	TAIR10	transposable_element	13393627	13393749	-				-2.213	0.650636					1.37626	0.780123	0.999918	-0.168229	0.956018		0	0	0	0	0	0	2.45618	0	0	0	0	0	3.07239	0	0	0
AT3G32455	AT3TE54650	VANDAL3	DNA/MuDR	Chr3	TAIR10	transposable_element	13392477	13393593	+	-2.4989	0.433121	0.891105	-0.222895	0.933017		1.40319	0.708019		0.656087	0.671855	0.999918	-0.692568	0.594591	0.99992	1.28396	0	0	6.37375	0	0.635541	0.537961	0.149582	0	0.311116	0.110004	0	4.07616	0.440949	0.782261	2.19742
AT3G32425	AT3TE54575	ATMU9	DNA/MuDR	Chr3	TAIR10	transposable_element	13378564	13384299	-				-1.90241	0.551561		-2.22815	0.64474		-0.649719	0.776285	0.999918	3.93394	0.0429171	0.99992	0	0	0	0	0	0.0691402	0.122424	0.112729	0	0	0.0479989	0	0.723094	0	0	1.19341
AT3G32415	AT3TE54550	ATCOPIA78	LTR/Copia	Chr3	TAIR10	transposable_element	13369174	13374108	+				5.65089	0.131192					-5.49883	0.0949492	0.999918	0.495325	0.865603	0.99992	0	0	0	0	0	0.285481	0	0	0	0	0	0	0	0	0.117201	0.401725
AT3G32395	AT3TE54510	VANDAL2	DNA/MuDR	Chr3	TAIR10	transposable_element_gene	13351859	13352788	-	3.22701	0.505648		-3.50011	0.468356		-1.77028	0.715111		-0.585983	0.850431	0.999918	0.847916	0.5438		0.225813	0	0	0	0	0	0.246943	0.0643488	0	5.29065e-09	0.0767496	0.0555754	0.409375	0.285009	0.568475	0.376496
AT3G32393	AT3TE54510	VANDAL2	DNA/MuDR	Chr3	TAIR10	transposable_element	13343735	13356464	-	-2.22074	0.506453		0.727448	0.58306	0.999748	0.151358	0.941306	0.999999	-1.00769	0.422975	0.999918	0.67001	0.502587	0.99992	0.106705	0	0.555072	0.0807812	0.185065	0.451355	0.275679	0.0748577	0	0.146256	0.0943721	0.0411636	1.10162	0.0512843	0.300097	2.13599
AT3G32394	AT3TE54510	VANDAL2	DNA/MuDR	Chr3	TAIR10	transposable_element_gene	13350684	13351341	+				-2.04848	0.675822		3.26245	0.510103		0.997333	0.838001	0.999918	-0.755921	0.8012		0	0	0	0	0	0	0	0.223533	0	0.202563	0	0	0.597414	0	0	0.443421
AT3G32397	AT3TE54510	VANDAL2	DNA/MuDR	Chr3	TAIR10	transposable_element_gene	13353209	13355722	-							-2.41816	0.616366		-4.2364	0.380242	0.999918	2.97907	0.321259		0	0	0	0	0	0	0	0	0	0	0.0595138	0	0	0	0	0.351736
AT3G32391	AT3TE54500	ARNOLD3	DNA/MuDR	Chr3	TAIR10	transposable_element_gene	13340018	13341938	+	-10.2113	4.4555e-06	0.00070287	2.45426	0.200837	0.999748	0.0480182	0.986543	0.999999	0.0879327	0.957684	0.999918	-0.223057	0.857674	0.99992	0	0	1.24638	10.6091	0.091809	1.75757	0.32547	0	0	0.31752	0.272723	0	1.22658	0.381433	0.99595	0.505394
AT3G32389	AT3TE54500	ARNOLD3	DNA/MuDR	Chr3	TAIR10	transposable_element	13333284	13343593	-	-2.06436	0.675316		-1.14627	0.635739		-3.23087	0.466699		-2.57054	0.386019	0.999918	1.9193	0.176315	0.99992	0	0	0	0.0196758	0	0.132849	0.214265	0.0410844	0	0	0.0513698	0.0119538	0.0592806	0	0.212205	0.163126
AT3G32385	AT3TE54455	ATGP3	LTR/Gypsy	Chr3	TAIR10	transposable_element	13318010	13323211	-				1.14524	0.704209								-1.10905	0.708135		0	0	0	0	0	0.212079	0	0.0919817	0	0	0	0	0	0	0	0
AT3G32373	AT3TE54385	HELITRON2	RC/Helitron	Chr3	TAIR10	transposable_element	13297144	13303704	-				6.63069	0.0120729		3.76162	0.199552	0.999999	-1.44441	0.431168	0.999918	-0.193904	0.921289	0.99992	0	0	0	0	0.055673	0.379523	0	0	0	0.170774	0.0124909	0	0.342305	0	0.186013	0.842517
AT3G32360	AT3TE54330	ATLINE1_6	LINE/L1	Chr3	TAIR10	transposable_element	13282293	13287570	-	-1.48502	0.657065		1.94964	0.30329	0.999748	0.420854	0.841863	0.999999	-1.12267	0.604984	0.999918	0.0914284	0.934176	0.99992	0.179768	0	0.509393	0.11067	0.0545378	0.547551	0.144715	0	0	0.168863	0.0335394	0.0905968	0.0357856	0.270018	0	0.651521
AT3G32320	AT3TE54295	HELITRON2	RC/Helitron	Chr3	TAIR10	transposable_element	13271359	13275312	-	-5.81758	0.225202		-1.48877	0.67558		1.53519	0.500442	0.999999	-0.580895	0.792688	0.999918	0.769079	0.452775	0.99992	0	0	0.13737	0.123315	0.012143	0.0210173	0.0657825	0.0227879	0.0138676	0.117554	0.0249061	0.0183478	0.319277	0	0.211009	0.299624
AT3G32295	AT3TE54180	ATLANTYS2	LTR/Gypsy	Chr3	TAIR10	transposable_element_gene	13245762	13249019	+				-4.02576	0.403002		-1.1527	0.810326		-3.9145	0.418531	0.999918	3.10629	0.251653		0	0	0	0	0	0	0.134086	0	0.0201469	0	0	0.0532886	0	0	0	0.21009
AT3G32300	AT3TE54180	ATLANTYS2	LTR/Gypsy	Chr3	TAIR10	transposable_element_gene	13249035	13251125	-	5.73897	0.231447		-0.405667	0.855399		-1.64358	0.509101	0.999999	0.733741	0.772471	0.999918	-0.283478	0.852332	0.99992	0.524356	0	0	0	0.0279723	0.580128	0.74258	0	0	0.109041	0.125202	0.191527	1.1985	0	0	0.751297
AT3G32290	AT3TE54180	ATLANTYS2	LTR/Gypsy	Chr3	TAIR10	transposable_element	13240356	13252197	+	5.48227	0.253206								-1.91535	0.701522	0.999918	0.137349	0.96416		0	0.520715	0	0	0	0	0	0	0	0	0	0	0	0	0	0.0849795
AT3G32270	AT3TE54065	HELITRONY2	RC/Helitron	Chr3	TAIR10	transposable_element	13221535	13223013	+				4.5108	0.349179					-3.23168	0.454858	0.999918	0.460525	0.876541		0	0	0	0	0	0.595421	0	0	0	0	0	0	0.0768284	0	0	1.23645
AT3G32240	AT3TE54005	ATENSPM1A	DNA/En-Spm	Chr3	TAIR10	transposable_element	13209957	13212639	+										-3.49949	0.471192	0.999918	1.14187	0.707619		0	0	0	0	0	0	0	0	0	0	0	0	0	0	0	0.209224
AT3G32226	AT3TE53985	ATENSPM2	DNA/En-Spm	Chr3	TAIR10	transposable_element	13198082	13205284	+																0	0	0	0	0	0	0	0	0	0	0	0	0	0	0	0
AT3G32223	AT3TE53975	ATGP1	LTR/Gypsy	Chr3	TAIR10	transposable_element	13194552	13196981	-	5.55614	0.246801								3.84923	0.424569	0.999918	-4.09519	0.171204		0	0.547285	0	0	0	0	0	0	0	0	0	0	0.458659	0	0	0
AT3G32210	AT3TE53970	ATHILA	LTR/Gypsy	Chr3	TAIR10	transposable_element	13186250	13194551	-				3.4042	0.0763685	0.999748	-2.28016	0.636921		-0.399769	0.733145	0.999918	-0.255071	0.880577	0.99992	0	0	0	0	0.20314	1.62644	0.16502	0	0	0	0.0162581	0.0621671	2.01331	1.24665	0.863493	3.473
AT3G32220	AT3TE53970	ATHILA	LTR/Gypsy	Chr3	TAIR10	transposable_element_gene	13192233	13192745	-										1.62969	0.73662	0.999918	-1.90945	0.528178		0	0	0	0	0	0	0	0	0	0	0	0	1.18987	0	0.411413	0
AT3G32172	AT3TE53835	ATLANTYS1	LTR/Gypsy	Chr3	TAIR10	transposable_element	13158665	13161516	+				-2.213	0.650636					1.37626	0.780123	0.999918	-0.136696	0.964255		0	0	0	0	0	0	0.112751	0	0	0	0	0	0.122721	0	0	0
AT3G32176	AT3TE53835	ATLANTYS1	LTR/Gypsy	Chr3	TAIR10	transposable_element_gene	13161120	13161444	+	-3.78514	0.433557		0.130368	0.979051					1.37626	0.780123	0.999918	0.663938	0.826312		0	0	0	1.20907	0.1889	0	0.250685	0	0	0	0	0.0413726	0.569894	0	0	0
AT3G32135	AT3TE53745	VANDAL21	DNA/MuDR	Chr3	TAIR10	transposable_element	13133275	13139033	+				4.18567	0.385837		4.33719	0.373093		-3.9145	0.418531	0.999918	-0.539608	0.856308		0	0	0	0	0	0.15238	0	0	0	0.0963263	0	0	0	0	0	0.288938
AT3G32140	AT3TE53745	VANDAL21	DNA/MuDR	Chr3	TAIR10	transposable_element_gene	13138221	13139009	-				2.09344	0.672479		2.82167	0.570698		-0.651329	0.895384	0.999918	-1.02789	0.736036		0	0	0	0	0	0.162467	0	0	0.0966632	0	0	0	0.0911427	0	0	0.24355
AT3G32116	AT3TE53690	ATHILA	LTR/Gypsy	Chr3	TAIR10	transposable_element	13116260	13124322	+				4.5108	0.349179		4.93225	0.308283		-0.767842	0.810801	0.999918	-0.464038	0.871095	0.99992	0	0	0	0	0	0.238781	0	0	0	0.155677	0	0	0.351063	0	0	0.63602
AT3G32118	AT3TE53690	ATHILA	LTR/Gypsy	Chr3	TAIR10	transposable_element_gene	13119182	13121222	+				3.1299	0.354208		5.34887	0.224377		-0.644316	0.594728	0.999918	0.346976	0.866964	0.99992	0	0	0	0	0	0.495946	0	0.0491155	0	0.223808	0	0	2.40321	0.714893	0.509237	4.54657
AT3G32112	AT3TE53640	ATCOPIA40	LTR/Copia	Chr3	TAIR10	transposable_element	13104658	13108697	+										4.62258	0.260589	0.999918	0	1		0	0	0	0	0	0	0	0	0	0	0	0	0.414948	0	0	0
AT3G32110	AT3TE53630	ATLINE1_1	LINE/L1	Chr3	TAIR10	transposable_element	13097961	13104012	+	3.64485	0.450681		6.27969	0.0514333		-3.21738	0.503465		-0.63255	0.809095	0.999918	-0.710808	0.743046	0.99992	0.0412881	0	0	0	0	0.276578	0	0	0	0	0.0449186	0	0.0102729	0.193759	0	0.308746
AT3G32093	AT3TE53615	ATHILA4C	LTR/Gypsy	Chr3	TAIR10	transposable_element	13092844	13096961	+										2.09724	0.668727	0.999918	-1.61058	0.597149		0	0	0	0	0	0	0	0	0	0	0	0	0.455656	0	0	0
AT3G32092	AT3TE53605	ATLANTYS2	LTR/Gypsy	Chr3	TAIR10	transposable_element	13087359	13092843	-				4.5108	0.349179		5.84044	0.130689		-6.30577	0.0196305	0.999918	1.33115	0.638818	0.99992	0	0	0	0	0	0.133096	0	0	0.176428	0	0	0	0	0	0.179569	0.763136
AT3G32060	AT3TE53580	VANDAL21	DNA/MuDR	Chr3	TAIR10	transposable_element	13072111	13078855	+				-3.62784	0.451949								1.83974	0.543653		0	0	0	0	0	0	0	0.201406	0	0	0	0	0	0	0	0
AT3G32070	AT3TE53580	VANDAL21	DNA/MuDR	Chr3	TAIR10	transposable_element_gene	13075710	13076285	+	-3.31833	0.0932432	0.536031	-2.80041	0.563885								0.0626608	0.982278		0.331386	2.01993	2.23593	17.4464	0	0	0.38763	0	0	0	0	0	0	0	0	0
AT3G32080	AT3TE53580	VANDAL21	DNA/MuDR	Chr3	TAIR10	transposable_element_gene	13076748	13078338	-	-8.20669	0.0392744	0.36374										0	1		0	0	0	3.46463	0	0	0	0	0	0	0	0	0	0	0	0
AT3G32035	AT3TE53375	ATLINE1_5	LINE/L1	Chr3	TAIR10	transposable_element	13035621	13036386	+																0	0	0	0	0	0	0	0	0	0	0	0	0	0	0	0
AT3G32032	AT3TE53350	ATLANTYS3	LTR/Gypsy	Chr3	TAIR10	transposable_element	13028720	13030465	+	-3.23869	0.0379274	0.359754	0.637279	0.683202	0.999748	2.10126	0.401391	0.999999	-1.11496	0.345648	0.999918	1.65375	0.118404	0.99992	0.471482	1.33119	0.657985	13.0656	0.0328569	2.10013	0.973022	0.309749	0	0.77008	0.170067	0	1.9518	0.409852	2.2368	3.13706
AT3G32031	AT3TE53325	ATHILA4C	LTR/Gypsy	Chr3	TAIR10	transposable_element	13024579	13026505	-	6.09144	0.203809		-0.950776	0.772428		4.33719	0.373093		-2.0477	0.637001	0.999918	-0.447763	0.835144	0.99992	0	0.847938	0	0	0	0.209775	0.371899	0	0	0.118433	0	0	0	0.126087	0	0.452834
AT3G32029	AT3TE53305	ATHILA4C	LTR/Gypsy	Chr3	TAIR10	transposable_element	13019488	13022307	-																0	0	0	0	0	0	0	0	0	0	0	0	0	0	0	0
AT3G32022	AT3TE53245	HELITRON4	RC/Helitron	Chr3	TAIR10	transposable_element	13001663	13016784	-	-7.1956	0.0850933		4.09571	0.200202		-0.710137	0.857156		-2.36269	0.301083	0.999918	1.74778	0.209291	0.99992	0	0	0.0363573	0.521679	0.0120531	0.208617	0.0123014	0	0	0.0233358	0.0258664	0.0091056	0.131853	0	0.0355307	0.736997
AT3G32027	AT3TE53245	HELITRON4	RC/Helitron	Chr3	TAIR10	transposable_element_gene	13012603	13013955	-				3.26305	0.436625					1.01166	0.76261	0.999918	-2.00988	0.406246		0	0	0	0	0	0.462037	0.0455843	0	0	0	0	0	0.590951	0.186326	0	0.399227
AT3G32026	AT3TE53245	HELITRON4	RC/Helitron	Chr3	TAIR10	transposable_element_gene	13010636	13011960	-				2.3594	0.632295					3.5305	0.464733	0.999918	-2.82606	0.34897		0	0	0	0	0.0913129	0	0	0	0	0	0	0	0.201592	0.381404	0	0
AT3G32028	AT3TE53245	HELITRON4	RC/Helitron	Chr3	TAIR10	transposable_element_gene	13014606	13016975	-	-7.47696	0.11106		1.46267	0.679131		-0.986329	0.822047		-0.0384792	0.986501	0.999918	1.31864	0.40574	0.99992	0	0	0	1.3636	0	0.296664	0.100109	0	0	0.0477103	0.0842695	0	0.521512	0.101627	0.434638	0.219504
AT3G32024	AT3TE53245	HELITRON4	RC/Helitron	Chr3	TAIR10	transposable_element_gene	13008566	13009829	-				1.8018	0.693279		-0.374696	0.939586		-0.98797	0.761409	0.999918	0.129728	0.944418		0	0	0	0	0	0.331744	0	0.09096	0	0	0	0.0369043	0.153573	0.200985	0.285454	0.486253
AT3G32010	AT3TE53215	ATHILA2	LTR/Gypsy	Chr3	TAIR10	transposable_element_gene	12988334	12990208	+				6.27969	0.0514333		-3.72943	0.416319		-2.2955	0.42758	0.999918	0.13834	0.960844	0.99992	0	0	0	0	0	0.922324	0	0	0	0	0.216943	0	0.228973	0	0	1.27158
AT3G31996	AT3TE53215	ATHILA2	LTR/Gypsy	Chr3	TAIR10	transposable_element	12982700	12993656	+				-2.73232	0.573652								1.13842	0.708479		0	0	0	0	0	0	0.55221	0.267051	0	0	0	0	0	0	0	0
AT3G32000	AT3TE53215	ATHILA2	LTR/Gypsy	Chr3	TAIR10	transposable_element_gene	12984313	12987051	+	-3.39776	0.0774366	0.497839	-0.609319	0.684741	0.999748	-2.08637	0.288142	0.999999	-0.396916	0.706939	0.999918	1.27115	0.223011	0.99992	0	0.709338	2.3213	4.177	0.0289519	1.10874	1.39405	0.177136	0	0.108472	0.210157	0.278298	4.18216	0.198739	2.31791	3.65468
AT3G32020	AT3TE53215	ATHILA2	LTR/Gypsy	Chr3	TAIR10	transposable_element_gene	12992006	12992614	+							-3.07559	0.52267		-2.91673	0.551041	0.999918	2.30991	0.444319		0	0	0	0	0	0	0	0	0	0	0	0.541767	0	0	0.713711	0
AT3G31980	AT3TE53185	HELITRON1	RC/Helitron	Chr3	TAIR10	transposable_element	12972387	12976660	-	-8.97948	0.000563387	0.0301244	-0.204999	0.906088		-0.276949	0.886959	0.999999	0.668432	0.574966	0.999918	0.924905	0.36399	0.99992	0	0	0.680552	1.73122	0.159773	0.147551	0.198029	0.130089	0	0.202366	0.176779	0.0733464	1.44689	0.400671	0.531284	0.673181
AT3G31970	AT3TE53170	ATGP1	LTR/Gypsy	Chr3	TAIR10	transposable_element	12960374	12968466	-				1.75834	0.396127	0.999748	-3.32956	0.441444		-1.82605	0.294091	0.999918	0.656469	0.715388	0.99992	0	0	0	0	0	0.527082	0.111955	0.0386281	0	0	0.0536793	0.010381	0.367246	0	0.145336	1.27159
AT3G31955	AT3TE53130	ATENSPM6	DNA/En-Spm	Chr3	TAIR10	transposable_element	12953351	12954368	-				-1.10437	0.824946								0.140681	0.963291		0	0	0	0	0	0	0	0.168895	0	0	0	0	0	0	0	0
AT3G31940	AT3TE53090	ATHILA4A	LTR/Gypsy	Chr3	TAIR10	transposable_element	12940614	12941691	+				2.49609	0.584314					0.0640165	0.987007	0.999918	-1.20514	0.567334		0	0	0	0	0.0636052	0.328732	0.0650054	0	0	0	0	0	0.564476	0	0.378808	0.189534
AT3G31935	AT3TE53080	ATLANTYS2	LTR/Gypsy	Chr3	TAIR10	transposable_element	12933255	12943236	+	0.377083	0.926717	0.993128	2.64093	0.14844	0.999748	1.61946	0.518176		-2.28174	0.130895	0.999918	0.307241	0.805805	0.99992	0	0.46854	0	0.267984	0.0946355	0.597548	0.0992746	0	0.0254887	0.0673312	0.0173086	0.00843152	0.314139	0	1.26643	0.446511
AT3G31920	AT3TE53045	ATENSPM10	DNA/En-Spm	Chr3	TAIR10	transposable_element	12919569	12927696	-				0.131185	0.97892		-0.476337	0.923181		2.35693	0.475164	0.999918	1.15509	0.703671		0	0	0	0	0.00863332	0	0.00881036	0	0	0	0.00589316	0	0.254763	0	0.0508656	0
AT3G31909	AT3TE52995	Unassigned	Unassigned	Chr3	TAIR10	transposable_element	12906598	12907864	+							4.33719	0.373093		-1.09001	0.670727	0.999918	0.694427	0.809042	0.99992	0	0	0	0	0	0	0	0	0	0.188514	0	0	0.688539	0	0.996465	0.571899
AT3G31904	AT3TE52935	HELITRON2	RC/Helitron	Chr3	TAIR10	transposable_element	12884843	12896243	-	-5.79027	0.22741		3.37555	0.0960777		-2.51504	0.376146		-1.04529	0.396967	0.999918	-0.931447	0.48162	0.99992	0	0	0.230128	0	0.096228	0.302918	0.0348056	0	0	0.0229169	0.0373221	0.0461943	0.889823	0.0360656	0.369944	1.65022
AT3G31905	AT3TE52935	HELITRON2	RC/Helitron	Chr3	TAIR10	transposable_element_gene	12892774	12895070	-																0	0	0	0	0	0	0	0	0	0	0	0	0	0	0	0
AT3G31810	AT3TE52860	VANDAL5	DNA/MuDR	Chr3	TAIR10	transposable_element	12868913	12870152	-	-0.333782	0.90485		1.63952	0.741773		-1.4357	0.767992		4.70903	0.244159	0.999918	-0.522365	0.776418	0.99992	0.302689	1.01812	1.48466	0.338817	0.0455812	0	0	0	0	0	0.0632808	0	0	1.33268	0	0
AT3G31630	AT3TE52805	ATGP1	LTR/Gypsy	Chr3	TAIR10	transposable_element	12853595	12861862	+	-1.59289	0.336437	0.838645	2.26325	0.0699205	0.999748	0.00798142	0.993474	0.999999	-0.705957	0.377633	0.999918	0.402736	0.602187	0.99992	0.22336	0.268882	0.251474	1.04646	0.141754	0.984074	0.192919	0.0224654	0.148925	0.196993	0.207841	0.115412	1.95616	0.377181	1.03208	2.91846
AT3G31720	AT3TE52800	ATLINE1_6	LINE/L1	Chr3	TAIR10	transposable_element	12849779	12864029	+	-5.08842	0.28582		1.28292	0.396642	0.999748	-0.923186	0.630612	0.999999	-0.180932	0.867002	0.999918	0.157614	0.887767	0.99992	0.0294085	0	1.30675	0	0.160064	1.52168	0.517514	0.12557	0	0.311809	0.358006	0.20284	3.28136	0.774765	1.02526	3.74202
AT3G31530	AT3TE52775	ATLANTYS2	LTR/Gypsy	Chr3	TAIR10	transposable_element	12838109	12847071	+				-5.54567	0.0751476					-1.91535	0.701522	0.999918	3.78272	0.205995		0	0	0	0	0	0	0.152904	0.0897296	0	0	0	0	0	0	0	0.0356999
AT3G31540	AT3TE52775	ATLANTYS2	LTR/Gypsy	Chr3	TAIR10	transposable_element_gene	12843392	12845748	-										-2.91458	0.551348	0.999918	0.608513	0.841941		0	0	0	0	0	0	0	0	0	0	0	0	0	0	0	0.147183
AT3G31490	AT3TE52725	ATGP1	LTR/Gypsy	Chr3	TAIR10	transposable_element	12824488	12827319	-	5.55614	0.246801		3.59441	0.45841					-3.9145	0.418531	0.999918	-1.29035	0.654912		0	0.547285	0	0	0.0874547	0.0505935	0	0	0	0	0	0	0	0	0	0.347968
AT3G31475	AT3TE52705	ATLINE1_6	LINE/L1	Chr3	TAIR10	transposable_element	12820672	12821745	+										-1.91535	0.701522	0.999918	0.140681	0.963291		0	0	0	0	0	0	0	0	0	0	0	0	0	0	0	0.174895
AT3G31470	AT3TE52695	ATLINE1_5	LINE/L1	Chr3	TAIR10	transposable_element	12818531	12820578	-										-0.572922	0.837062	0.999918	3.80115	0.203758		0	0	0	0	0	0	0	0	0	0	0	0	0.601098	0	0	0.88449
AT3G31460	AT3TE52675	VANDAL3	DNA/MuDR	Chr3	TAIR10	transposable_element	12814729	12816640	+										1.73454	0.724423	0.999918	-0.638955	0.8346		0	0	0	0	0	0	0	0	0	0	0	0	0	0.428528	0	0
AT3G31450	AT3TE52665	VANDAL21	DNA/MuDR	Chr3	TAIR10	transposable_element	12810213	12813723	+				6.19211	0.0596747					-6.16243	0.0500025	0.999918	0	1		0	0	0	0	0	0.668653	0	0	0	0	0	0	0	0	0	1.4108
AT3G31442	AT3TE52630	SADHU	Unassigned	Chr3	TAIR10	transposable_element	12803911	12804796	-	-3.20108	0.442259		2.77259	0.357407		-2.8953	0.310293		-2.23949	0.206019	0.999918	1.59229	0.216037	0.99992	0	0.524206	0	3.43855	0.0295138	1.65327	0.190873	0	0.0714561	0	0.454449	0.26664	0.169421	1.11144	1.9783	4.00726
AT3G31440	AT3TE52625	HELITRON1	RC/Helitron	Chr3	TAIR10	transposable_element	12800159	12806217	-	0.502366	0.845831	0.983386	0.86559	0.463824	0.999748	-0.318536	0.852008	0.999999	-2.10744	0.110164	0.999918	0.260733	0.709247	0.99992	0.226688	0.183169	0.0859324	0.179881	0.11383	0.842729	0.32278	0.175079	0.0131718	0.133851	0.10204	0.0693642	0.229356	0.0945239	0.627205	0.74721
AT3G31422	AT3TE52590	ATHAT10	DNA/HAT	Chr3	TAIR10	transposable_element	12792548	12795147	-	-6.31353	0.187785		3.17007	0.514993								-1.01603	0.73976		0	0	0	0.685124	0	0.106499	0	0	0	0	0	0	0	0	0	0
AT3G31403	AT3TE52540	VANDAL21	DNA/MuDR	Chr3	TAIR10	transposable_element	12775695	12783259	+				-1.18433	0.729144		-3.93087	0.366703		-0.763863	0.831963	0.999918	1.38166	0.497382	0.99992	0	0	0	0	0.0281718	0.118694	0.258881	0	0	0	0.22311	0	0.278563	0	0	0.529114
AT3G31406	AT3TE52540	VANDAL21	DNA/MuDR	Chr3	TAIR10	transposable_element_gene	12779538	12780473	+	2.83637	0.541712					4.33719	0.373093		0.815619	0.85812	0.999918	-2.28383	0.326386		0	1.84866	0	0.203053	0	0	0	0	0	0.266386	0	0	0.650257	0	0	0.400661
AT3G31395	AT3TE52495	ATLINEIII	LINE/L1	Chr3	TAIR10	transposable_element	12762245	12766331	+				3.82526	0.29782		5.67151	0.161826		-0.684606	0.712609	0.999918	0.103687	0.963698	0.99992	0	0	0	0	0.255027	0	0.0162692	0	0	0.15455	0	0	0.87273	0	0.0470221	1.42778
AT3G31380	AT3TE52465	ATCOPIA65	LTR/Copia	Chr3	TAIR10	transposable_element	12757510	12758955	+																0	0	0	0	0	0	0	0	0	0	0	0	0	0	0	0
AT3G31377	AT3TE52450	HELITRON4	RC/Helitron	Chr3	TAIR10	transposable_element	12753547	12754713	+	-1.26361	0.798923											0.119043	0.968937		0	0	0.0341293	0	0	0	0	0	0	0	0	0	0	0	0	0
AT3G31375	AT3TE52445	ATHILA4C	LTR/Gypsy	Chr3	TAIR10	transposable_element	12748445	12755926	+																0	0	0	0	0	0	0	0	0	0	0	0	0	0	0	0
AT3G31374	AT3TE52435	ATHILA4C	LTR/Gypsy	Chr3	TAIR10	transposable_element	12744893	12747271	+				-2.213	0.650636		3.26245	0.510103		-1.65876	0.732226	0.999918	0.887692	0.766291		0	0	0	0	0	0	0.0857938	0	0	0.0783809	0	0	0.0462659	0	0	0.255691
AT3G31373	AT3TE52430	HELITRON1	RC/Helitron	Chr3	TAIR10	transposable_element	12742873	12744884	+				1.63952	0.741773		-1.03644	0.832222					0.0727001	0.981004		0	0	0	0	0.0228626	0	0	0	0	0	0.00785339	0.0173542	0	0	0	0
AT3G31370	AT3TE52420	ATIS112A	DNA/Harbinger	Chr3	TAIR10	transposable_element	12739591	12741997	+				2.92914	0.548675					1.37626	0.780123	0.999918	-1.89133	0.533847		0	0	0	0	0.198084	0	0	0	0	0	0	0	0.146592	0	0	0
AT3G31367	AT3TE52415	ATGP1	LTR/Gypsy	Chr3	TAIR10	transposable_element	12734818	12737882	-	0.87623	0.84859		-0.419234	0.731658	0.999748	0.215622	0.869746	0.999999	-1.3633	0.173024	0.999918	0.921327	0.348849	0.99992	0	0.592571	0.376938	0	0.224075	0.973015	1.15384	0.331836	0.124446	0.490667	0.323367	0.171986	2.89703	0.171905	2.37045	5.85898
AT3G31357	AT3TE52335	ATHILA4	LTR/Gypsy	Chr3	TAIR10	transposable_element	12711712	12713629	+																0	0	0	0	0	0	0	0	0	0	0	0	0	0	0	0
AT3G31355	AT3TE52300	ATHILA4C	LTR/Gypsy	Chr3	TAIR10	transposable_element	12704087	12705151	-	-4.80081	0.318136		-0.602616	0.873301		-2.48441	0.606601		-1.61264	0.562228	0.999918	1.80363	0.254098	0.99992	0	0	0	0.839406	0.0913081	0.313915	0.515812	0	0	0	0	0.285417	0.835415	0	1.36717	1.25515
AT3G31330	AT3TE52240	ATHILA4C	LTR/Gypsy	Chr3	TAIR10	transposable_element	12697395	12697874	-	-1.03179	0.822017		-0.0143827	0.995252		-1.78827	0.585283		-1.24343	0.519442	0.999918	0.965937	0.358237	0.99992	0	3.67658	0	5.73445	0.6262	2.13308	2.44918	0.20376	0	0.434622	0.307966	1.02043	3.80382	0.921046	3.18967	9.01138
AT3G31320	AT3TE52215	ATLANTYS2	LTR/Gypsy	Chr3	TAIR10	transposable_element	12693942	12695903	-	-6.46535	0.177314		0.579046	0.787174		0.737646	0.879046		-2.36792	0.0829425	0.999918	1.66593	0.264954	0.99992	0	0	1.91124	0	0.0876246	1.28536	0.850307	0	0	0.0859688	0.0455818	0	1.0151	0.365759	0.909703	6.66347
AT3G31312	AT3TE52155	ATLANTYS2	LTR/Gypsy	Chr3	TAIR10	transposable_element_gene	12679591	12680669	-										2.40506	0.622103	0.999918	-1.83185	0.546982		0	0	0	0	0	0	0	0	0	0	0	0	0.31718	0	0	0
AT3G31310	AT3TE52155	ATLANTYS2	LTR/Gypsy	Chr3	TAIR10	transposable_element	12675950	12680670	-										3.22539	0.505099	0.999918	-2.46208	0.415985		0	0	0	0	0	0	0	0	0	0	0	0	0.398628	0	0	0
AT3G31300	AT3TE52135	ATGP6	LTR/Gypsy	Chr3	TAIR10	transposable_element	12674387	12674732	+																0	0	0	0	0	0	0	0	0	0	0	0	0	0	0	0
AT3G31023	AT3TE52110	ATCOPIA75	LTR/Copia	Chr3	TAIR10	transposable_element	12663165	12666581	-				-3.53943	0.463272		2.82167	0.570698		2.87151	0.554148	0.999918	0.523965	0.862305		0	0	0	0	0	0	0.0910888	0	0.0198979	0	0	0	0	0.170656	0	0
AT3G30859	AT3TE51985	VANDAL21	DNA/MuDR	Chr3	TAIR10	transposable_element	12637256	12640233	+				1.64583	0.715256		-0.30359	0.941735		-3.64371	0.296829	0.999918	1.1847	0.47282		0	0	0	0	0	0.550058	0.163536	0	0	0.159148	0.0563342	0.124399	0.0891404	0	0.477681	1.42984
AT3G30848	AT3TE51945	ATIS112A	DNA/Harbinger	Chr3	TAIR10	transposable_element	12625943	12629063	+				2.09344	0.672479		-2.06319	0.669785		3.63101	0.451838	0.999918	-1.79723	0.549114		0	0	0	0	0	0.157473	0	0	0	0	0	0.214778	1.22958	0	0	0
AT3G30846	AT3TE51930	ATGP1	LTR/Gypsy	Chr3	TAIR10	transposable_element	12613308	12620939	-	-2.59547	0.136226	0.620995	0.725304	0.428871	0.999748	1.07919	0.37437	0.999999	-1.24734	0.10123	0.999918	0.816537	0.282462	0.99992	0.0386196	0.531922	0.715797	2.22869	0.467142	1.57949	0.754435	0.396331	0.10144	0.924492	0.392981	0.0788861	2.38916	0.803235	1.68719	6.17509
AT3G30843	AT3TE51900	ATCOPIA28	LTR/Copia	Chr3	TAIR10	transposable_element	12607223	12608295	-	2.83625	0.548902		1.30296	0.648283		0.302632	0.94993		-0.903003	0.705396	0.999918	-0.345051	0.759975	0.99992	0.425481	0.312946	0	0.0961564	0	0.989591	0.195692	0.181785	0	0.126287	0	0.0986899	0.708079	0.268328	0.950339	0.86714
AT3G30844	AT3TE51895	ROMANIAT5	LTR/Copia	Chr3	TAIR10	transposable_element	12603266	12606828	-	-6.54257	0.172159		1.98121	0.637118		4.16869	0.212602		-0.462383	0.823146	0.999918	0.574461	0.688979	0.99992	0	0	0.699511	0.0239986	0	0.142651	0.0336641	0	0	0.187703	0	0.0124821	0.208486	0.204512	0.166015	0.462875
AT3G30839	AT3TE51795	ATCOPIA95	LTR/Copia	Chr3	TAIR10	transposable_element	12575634	12576554	+	3.22701	0.505648		3.17007	0.514993		-0.476337	0.923181		-0.266465	0.917476	0.999918	-0.15055	0.943422	0.99992	0.217055	0	0	0	0	0.224283	0	0	0	0	0.0455895	0	1.37274	0	0.581699	1.1639
AT3G30837	AT3TE51735	ATENSPM3	DNA/En-Spm	Chr3	TAIR10	transposable_element_gene	12567174	12569997	-				4.16942	0.178496		4.43715	0.354686		-3.9769	0.0594003	0.999918	1.01305	0.548755	0.99992	0	0	0	0	0.0408163	0.352957	0.0208332	0	0.0468139	0.0396508	0	0	0.0223752	0.0844835	0.873068	0.60627
AT3G30836	AT3TE51735	ATENSPM3	DNA/En-Spm	Chr3	TAIR10	transposable_element	12563410	12570235	-	-6.54038	0.172304		1.23327	0.455701	0.999748	3.53951	0.00393707	0.258406	-1.70978	0.119313	0.999918	0.641818	0.563687	0.99992	0	0	0.727225	0	0.130638	0.615133	0.252072	0.0460107	0.560685	0.343099	0.0279638	0.0494387	0.540505	0.675028	0.550891	3.44596
AT3G30834	AT3TE51690	ATCOPIA37	LTR/Copia	Chr3	TAIR10	transposable_element	12555919	12558039	-										-1.91653	0.701342	0.999918	0.140681	0.963291		0	0	0	0	0	0	0	0	0	0	0	0	0	0	0.113147	0
AT3G30833	AT3TE51685	ATGP6	LTR/Gypsy	Chr3	TAIR10	transposable_element_gene	12550247	12554744	-	-3.63221	0.0402256	0.368388	-2.04848	0.675822		-2.26284	0.63952		3.31623	0.315872	0.999918	1.5579	0.333776	0.99992	0	0.648162	8.35634	0.724877	0	0	0	0.0236792	0	0	0.0136554	0.019937	0.0146375	0.354976	0	0.0393606
AT3G30832	AT3TE51685	ATGP6	LTR/Gypsy	Chr3	TAIR10	transposable_element	12547952	12555918	-										-1.91535	0.701522	0.999918	0.140681	0.963291		0	0	0	0	0	0	0	0	0	0	0	0	0	0	0	0.111753
AT3G30831	AT3TE51675	ATCOPIA43	LTR/Copia	Chr3	TAIR10	transposable_element	12540252	12547951	-	7.11524	0.13735		-1.88994	0.694574		-1.03141	0.833036		0.681544	0.796874	0.999918	-0.337304	0.858553	0.99992	0	0.853518	0	0	0.0151367	0	0.0617992	0	0	0	0.0155441	0	0.414307	0	0.133943	0.139616
AT3G30827	AT3TE51660	ATHILA2	LTR/Gypsy	Chr3	TAIR10	transposable_element	12535720	12539729	+																0	0	0	0	0	0	0	0	0	0	0	0	0	0	0	0
AT3G30819	AT3TE51590	ATHILA3	LTR/Gypsy	Chr3	TAIR10	transposable_element	12516315	12523089	-	-8.888	0.0108484	0.184432	0.573418	0.709953	0.999748	-2.7038	0.099949	0.999999	-0.538484	0.625161	0.999918	1.15388	0.34098	0.99992	0	0	0	1.70905	0.1054	0.410217	0.250998	0.0659259	0.0133714	0.045341	0.148096	0.204096	1.90337	0.144997	0.552327	2.56362
AT3G30818	AT3TE51580	ATCOPIA37	LTR/Copia	Chr3	TAIR10	transposable_element	12514151	12515144	-																0	0	0	0	0	0	0	0	0	0	0	0	0	0	0	0
AT3G30816	AT3TE51565	ATGP2N	LTR/Gypsy	Chr3	TAIR10	transposable_element	12511598	12513640	+							-1.46609	0.763146					0.608513	0.841941		0	0	0	0	0	0	0	0	0	0	0	0.0462419	0	0	0	0
AT3G30815	AT3TE51550	ATCOPIA63	LTR/Copia	Chr3	TAIR10	transposable_element	12508966	12511291	+							-2.58602	0.591757					1.2781	0.674376		0	0	0	0	0	0	0	0	0	0	0.133046	0	0	0	0	0
AT3G30814	AT3TE51545	ATGP3	LTR/Gypsy	Chr3	TAIR10	transposable_element	12504598	12507904	+				3.25702	0.503107		1.48819	0.685343		2.19312	0.191975	0.999918	0.166922	0.914415		0	0	0	0	0.0316957	0.0274203	0	0	0.0362669	0.0307317	0.0217062	0	1.4751	0.1965	0.0467518	0.331241
AT3G30811	AT3TE51535	ATLANTYS1	LTR/Gypsy	Chr3	TAIR10	transposable_element_gene	12496550	12500646	-	-8.27384	0.0350783	0.347564	2.70587	0.207415	0.999748	4.93225	0.308283		-1.67652	0.346736	0.999918	2.44577	0.214568	0.99992	0	0	0	1.3226	0	0.878448	0.12957	0	0	0.080719	0	0	0.464533	0	0.0947475	1.53334
AT3G30810	AT3TE51535	ATLANTYS1	LTR/Gypsy	Chr3	TAIR10	transposable_element	12491769	12502153	-	-3.43106	0.077389	0.497839	1.43125	0.264467	0.999748	1.18016	0.553734	0.999999	-0.691418	0.437176	0.999918	0.982555	0.371434	0.99992	0.759562	0	0.522863	6.84504	0.160595	2.72302	0.958498	0.0452465	0	0.372238	0.0989919	0.0607685	2.42805	0.531036	1.78026	3.14717
AT3G30802	AT3TE51505	ATGP1	LTR/Gypsy	Chr3	TAIR10	transposable_element	12478085	12486325	+	-2.06436	0.675316		1.18286	0.69571		-2.41816	0.616366		-0.795751	0.640737	0.999918	2.49928	0.133829	0.99992	0	0	0	0.0206009	0.05212	0.0978755	0.0574085	0	0	0	0.0332797	0	0.587217	0	0.236709	0.844908
AT3G30780	AT3TE51460	ATENSPM2	DNA/En-Spm	Chr3	TAIR10	transposable_element	12461860	12472012	-				4.77558	0.31299		4.33719	0.373093		0.610405	0.828876	0.999918	-1.33484	0.637104	0.99992	0	0	0	0	0	0.286738	0	0	0	0.103633	0	0	0.807806	0	0.514482	0
AT3G30790	AT3TE51460	ATENSPM2	DNA/En-Spm	Chr3	TAIR10	transposable_element_gene	12467942	12471863	-	-6.50747	0.174487		0.765682	0.779315		1.29405	0.791497		-0.362211	0.876235	0.999918	0.763356	0.571287	0.99992	0	0	0.307453	0.211079	0.043574	0.175937	0.118599	0	0	0.0281502	0.0123185	0	0.3871	0	0.130389	0.390346
AT3G30767	AT3TE51380	ATENSPM6	DNA/En-Spm	Chr3	TAIR10	transposable_element_gene	12440599	12441915	+				5.77656	0.111376					-1.2667	0.790876	0.999918	-2.59843	0.382927		0	0	0	0	0	0.948049	0	0	0	0	0	0	0	0.182955	0	0.39385
AT3G30765	AT3TE51380	ATENSPM6	DNA/En-Spm	Chr3	TAIR10	transposable_element	12437686	12442726	+																0	0	0	0	0	0	0	0	0	0	0	0	0	0.0236496	0	0
[truncated: 2,313 more rows]

## Sheet: embryo-TEgenes
atg-number	atte number	Transposon_Family	Transposon_Super_Family	chromosome	annotation	feature	position start	position end	strand	baseMean_embryo	log2FoldChange_embryo	pvalue_embryo	padj_embryo	TPM_41762_embryo+	TPM_46169_embryo+	TPM_46170_embryo-	TPM_41763_embryo-
[truncated: 192 more rows]

## Sheet: D7-TEgenes
te number	number of insertions*	atg-number	atte number	Upstream agi	DOWNstream agi	Transposon_Family	Transposon_Super_Family	chromosome	annotation	feature	position start	position end	strand	log2FoldChange_D7	lfcSE_D7	stat_D7	pvalue_D7	padj_D7	TPM_41768_D7+	TPM_41766_D7+	TPM_41767_D7-	TPM_41769_D7-
[truncated: 63 more rows]

[truncated: 3 more sheets: D14-TEgenes, D35-TEgenes, TEs_qRT-PCR]
