# Supplementary material for: Arabidopsis shoot stem cells display dynamic transcription and DNA methylation patterns
Source: EMBO J. 2020 Aug 20;39(20):e103667. doi: 10.15252/embj.2019103667 (PMC7560203; doi:10.15252/embj.2019103667)
Supplement: Supplementary file 11 — Dataset EV3 [file EMBJ-39-e103667-s011.xlsx]

## Sheet: Legend
Dataset EV3: TE family expression data

## Sheet: TE-families expression
TE-ID	embryo-CLV3+_baseMean	D7-CLV3+_baseMean	D14-CLV3+_baseMean	D35-CLV3+_baseMean	embryo-CLV3-_baseMean	D7-CLV3-_baseMean	D14-CLV3-_baseMean	D35-CLV3-_baseMean	embryo-CLV3+_vs_CLV3-_foldChange	D7-CLV3+_vs_CLV3-_foldChange	D14-CLV3+_vs_CLV3-_foldChange	D35-CLV3+_vs_CLV3-_foldChange	embryo-CLV3+_vs_CLV3-_log2FoldChange	D7-CLV3+_vs_CLV3-_log2FoldChange	D14-CLV3+_vs_CLV3-_log2FoldChange	D35-CLV3+_vs_CLV3-_log2FoldChange	embryo-CLV3+_vs_CLV3-_pvalue	embryo-CLV3+_vs_CLV3-_pValue-adjusted	D7-CLV3+_vs_CLV3-_pvalue	D7_-CLV3+_vs_CLV3-pValue_adjusted	D14-CLV3+_vs_CLV3-_pvalue	D14-CLV3+_vs_CLV3-_pValue-adjusted	D35-CLV3+_vs_CLV3-_pvalue	D35-CLV3+_vs_CLV3-_pValue-adjusted
ATCOPIA18A:Copia:LTR	2.20568	2.34785	3.49452	0	2.77303	1.29873	1.91448	1.16193	0.795406	1.80781	1.82531	0	-0.330237	0.854242	0.868142	NA	1	1	0.876923	1	0.700802	1	1	1
ATCOPIA38B:Copia:LTR	25.2324	31.0088	14.8907	0	32.3319	3.67575	3.59498	2.91137	0.780418	8.43607	4.14208	0	-0.357681	3.07657	2.05036	NA	1	1	0.0835477	1	0.289907	1	0.760222	1
ATCOPIA90:Copia:LTR	0.969885	15.6332	7.09712	0.876208	0.571918	6.55737	9.60428	6.4024	1.69585	2.38407	0.738954	0.136856	0.762006	1.25343	-0.436443	-2.86927	1	1	0.576263	1	1	1	0.684896	1
ATCOPIA53:Copia:LTR	0.969885	6.58544	3.49452	0.876208	2.22996	1.36247	2.69095	5.23916	0.434933	4.83346	1.29862	0.167242	-1.20113	2.27306	0.376975	-2.57999	0.587112	1	0.614536	1	0.866594	1	0.77797	1
ATMU6:MuDR:DNA	1.65426	13.2854	8.6282	2.56395	20.2165	8.11107	8.13664	11.6429	0.0818272	1.63793	1.06041	0.220217	-3.61128	0.711876	0.0846271	-2.183	0.357884	1	0.767021	1	1	1	0.528326	1
ATCOPIA92:Copia:LTR	2.20568	5.06792	1.2369	1.09526	0.829023	2.78868	3.76518	4.65819	2.66058	1.81732	0.32851	0.235126	1.41174	0.861811	-1.60599	-2.0885	1	1	0.829851	1	1	1	0.860141	1
ATCOPIA25:Copia:LTR	0.551421	3.894	1.2369	3.06673	4.14511	8.84145	2.223	11.6402	0.133029	0.440425	0.556411	0.263459	-2.91019	-1.18303	-0.845778	-1.92435	0.555256	1	0.705868	1	1	1	0.645223	1
TA1-2:Copia:LTR	4.14545	4.66707	4.00487	4.03265	11.6666	3.07286	4.13748	14.549	0.355326	1.51881	0.967951	0.277177	-1.49278	0.602937	-0.0469938	-1.85112	0.540208	1	0.917269	1	1	1	0.49484	1
ATHAT2:HAT:DNA	2.07273	7.04354	5.13368	1.97147	3.34494	6.87609	7.29639	6.98467	0.619659	1.02435	0.703593	0.282256	-0.690453	0.0347132	-0.507188	-1.82492	0.599407	1	1	1	0.861282	1	0.796941	1
ATCOPIA63:Copia:LTR	23.6957	15.9768	8.84438	4.60009	57.7008	11.0272	5.64777	16.2867	0.410665	1.44885	1.56599	0.282445	-1.28397	0.53491	0.647079	-1.82396	0.447649	1	0.841686	1	0.700741	1	0.654758	1
ATCOPIA96:Copia:LTR	30.2232	10.5653	5.45796	2.19052	14.3793	8.01813	8.4025	7.56564	2.10185	1.31768	0.649563	0.289535	1.07166	0.397999	-0.622458	-1.78819	0.920344	1	0.859648	1	1	1	0.783267	1
ATREP13:Helitron:RC	94.9466	100.184	33.4141	71.0834	647.451	99.4948	47.7878	233.101	0.146647	1.00693	0.699218	0.304947	-2.76958	0.00996622	-0.516187	-1.71337	0.0507436	1	0.905465	1	0.592404	1	0.244109	1
VANDALNX1:MuDR:DNA	2.7571	6.18459	5.75213	2.84768	23.8448	9.31685	0.606272	9.31377	0.115627	0.663807	9.48771	0.305749	-3.11245	-0.591164	3.24606	-1.70958	0.359279	1	0.752264	1	0.400992	1	0.746239	1
ATCOPIA86:Copia:LTR	0.551421	6.24184	6.98903	3.65921	2.77303	2.6612	4.37145	11.6389	0.198852	2.3455	1.59879	0.314394	-2.33024	1.2299	0.67698	-1.66935	0.570082	1	0.748012	1	0.77426	1	0.649647	1
ATENSPM4:En-Spm:DNA	14.3957	55.3177	27.4458	23.5533	74.8455	31.0818	23.6227	73.3103	0.192339	1.77974	1.16184	0.321283	-2.37827	0.831669	0.216412	-1.63809	0.256059	1	0.487653	1	0.844304	1	0.262587	1
ATDNATA1:Mariner:DNA	3.72699	8.93329	4.00487	1.97147	9.03527	1.42621	4.60543	5.82274	0.412493	6.26365	0.869598	0.338581	-1.27756	2.647	-0.201579	-1.56243	0.560372	1	0.457551	1	1	1	0.875649	1
ATCOPIA47:Copia:LTR	1.65426	16.1486	12.8493	3.22111	0.829023	24.2057	25.0162	9.30723	1.99544	0.667139	0.513638	0.346087	0.996704	-0.583941	-0.961177	-1.53079	1	1	0.744985	1	0.467994	1	0.730262	1
ATCOPIA72:Copia:LTR	1.65426	4.66707	1.74726	0.657156	7.69204	4.37158	4.03105	1.74682	0.215062	1.06759	0.43345	0.376201	-2.21718	0.0943618	-1.20606	-1.41042	0.526743	1	1	1	1	1	1	1
ATCOPIA33:Copia:LTR	2.49119	3.5504	2.87607	0.876208	0.829023	1.83787	2.52075	2.32648	3.00497	1.9318	1.14096	0.376624	1.58735	0.949943	0.190244	-1.4088	1	1	0.792447	1	1	1	1	1
ATREP18:ATREP18:DNA	21.0324	137.493	52.82	71.4569	196.882	100.353	53.6485	188.578	0.106827	1.37009	0.984558	0.378924	-3.22665	0.454274	-0.0224521	-1.40002	0.0296466	1	0.755	1	0.825446	1	0.379248	1
HELITRONY1E:Helitron:RC	4083.04	5873.7	902.91	359.556	5692.94	995.399	660.241	924.414	0.717212	5.90085	1.36755	0.388956	-0.479529	2.56092	0.451589	-1.36232	1	1	1.07e-12	3.37e-09	0.481107	1	0.193227	1
ATMU8:MuDR:DNA	8.82273	14.3448	7.82367	5.93944	7.37723	9.34606	8.13664	15.1339	1.19594	1.53485	0.961536	0.39246	0.258147	0.6181	-0.0565877	-1.34938	0.652074	1	0.90529	1	0.89499	1	0.597194	1
VANDAL18NA:MuDR:DNA	2.90966	28.6324	17.2564	12.292	90.7648	16.1929	10.4342	29.6764	0.0320571	1.7682	1.65383	0.4142	-4.96321	0.822282	0.725815	-1.2716	0.0427437	1	0.623958	1	0.930035	1	0.525715	1
ATCOPIA17:Copia:LTR	2.90966	13.9726	8.73629	6.88032	38.7358	12.2277	7.22184	16.288	0.0751154	1.1427	1.2097	0.422417	-3.73475	0.192448	0.274654	-1.24326	0.265729	1	0.966628	1	0.819902	1	0.664552	1
ATCOPIA34:Copia:LTR	8.84233	10.9662	2.36571	1.97147	3.34494	6.68486	7.96643	4.65427	2.64349	1.64045	0.29696	0.423583	1.40244	0.71409	-1.75166	-1.23928	1	1	0.769742	1	0.720054	1	0.958453	1
ATENSPM7:En-Spm:DNA	23.1793	103.22	32.9817	38.7326	65.0966	48.5389	36.7159	90.2015	0.356075	2.12653	0.898295	0.429401	-1.48975	1.0885	-0.154738	-1.2196	0.409963	1	0.187	1	0.707805	1	0.582034	1
ATCOPIA39:Copia:LTR	6.25737	22.8199	16.8541	7.78157	2.51592	6.96903	11.402	18.0296	2.48711	3.27447	1.47818	0.4316	1.31447	1.71126	0.563819	-1.21223	1	1	0.305733	1	0.812503	1	0.541228	1
HELITRONY3A:Helitron:RC	45.3425	43.8361	14.9208	14.7662	42.4559	19.2658	12.7102	33.751	1.06799	2.27533	1.17392	0.437504	0.0949009	1.18608	0.231339	-1.19263	1	1	0.374581	1	0.800327	1	0.614266	1
ATCOPIA56:Copia:LTR	9.31958	23.3354	11.2101	13.0138	25.558	5.98902	6.8922	29.6855	0.364644	3.89635	1.62649	0.438388	-1.45544	1.96212	0.701761	-1.18972	0.572937	1	0.312289	1	0.662541	1	0.684192	1
ATCOPIA45:Copia:LTR	23.4648	31.2092	4.73142	5.41163	538.98	24.5882	7.4347	12.2212	0.0435355	1.26928	0.636396	0.442806	-4.52166	0.344007	-0.652003	-1.17525	0.032547	1	0.8937	1	0.917505	1	0.772346	1
ATCOPIA54:Copia:LTR	4.69687	5.46877	1.85535	2.12585	34.2759	5.10196	2.05279	4.65819	0.137031	1.0719	0.903817	0.456368	-2.86742	0.100165	-0.145898	-1.13173	0.360778	1	1	1	1	1	0.9222	1
ATCOPIA16:Copia:LTR	10.8955	21.417	9.8651	3.72388	52.1156	9.53728	6.31782	8.14791	0.209063	2.24561	1.56147	0.457035	-2.25799	1.1671	0.642907	-1.12962	0.335717	1	0.562491	1	0.735677	1	0.887769	1
ATCOPIA31:Copia:LTR	6.48409	44.1797	19.0037	34.4016	99.6558	28.8031	9.72147	75.0911	0.0650648	1.53385	1.95481	0.458132	-3.94198	0.617162	0.96703	-1.12617	0.0716604	1	0.593895	1	0.678311	1	0.560728	1
HELITRONY1C:Helitron:RC	734.272	3136.62	166.176	128.671	580.132	323.221	188.523	278.192	1.2657	9.70425	0.881459	0.462526	0.339935	3.27862	-0.182034	-1.11239	0.542691	1	9.67e-17	4.34e-13	0.744939	1	0.100262	1
ATHPOGON2:Pogo:DNA	5.93267	11.3098	13.1434	8.19463	7.23295	6.81235	11.2955	17.463	0.820228	1.66019	1.16359	0.469257	-0.285903	0.731345	0.218588	-1.09155	1	1	0.794458	1	1	1	0.710189	1
ATHATN3A:HAT:DNA	17.2662	44.3229	9.97319	19.7898	151.43	31.8414	11.9656	41.8989	0.114021	1.39199	0.833489	0.472323	-3.13263	0.477147	-0.262765	-1.08215	0.0552089	1	0.730095	1	0.984878	1	0.427912	1
ATDNA12T3A:ATDNA12T3A:DNA	204.064	77.0783	5.13368	14.6118	85.9901	58.1108	12.1996	30.8409	2.37311	1.3264	0.420809	0.47378	1.24678	0.40752	-1.24876	-1.07771	0.445142	1	1	1	0.567875	1	0.694646	1
ATGP9LTR:Gypsy:LTR	80.9931	16.0913	16.668	10.8087	48.747	10.4243	15.6351	22.6708	1.6615	1.54363	1.06607	0.476767	0.732487	0.626327	0.0922956	-1.06864	0.891479	1	0.722532	1	0.884917	1	0.439194	1
ATMU5:MuDR:DNA	93.074	24.5952	13.3596	13.8253	33.0507	14.8597	12.5292	28.5183	2.8161	1.65516	1.06628	0.484787	1.4937	0.726971	0.092583	-1.04458	0.622661	1	0.69472	1	0.914775	1	0.661888	1
ATCOPIA64:Copia:LTR	106.918	28.4892	44.2219	27.7654	109.693	30.2532	49.8303	57.0079	0.974703	0.941692	0.887451	0.487044	-0.0369656	-0.0866732	-0.172261	-1.03788	0.966703	1	0.817254	1	0.820431	1	0.388607	1
ATCOPIA81:Copia:LTR	27.8565	14.0871	5.64404	6.00411	40.8896	5.67031	9.00877	12.2212	0.681263	2.48436	0.626505	0.491286	-0.553716	1.31287	-0.674602	-1.02536	0.563767	1	0.570002	1	0.736738	1	0.781205	1
META1:Copia:LTR	166.238	228.6	148.007	158.75	664.765	174.779	159.69	322.952	0.25007	1.30794	0.926836	0.49156	-1.99959	0.387301	-0.109614	-1.02456	0.0124261	1	0.7625	1	0.693431	1	0.49866	1
ATCOPIA75:Copia:LTR	13.9227	18.3819	15.215	7.16405	16.5542	18.9179	18.9005	14.5503	0.841038	0.97167	0.805005	0.492364	-0.249757	-0.0414619	-0.31293	-1.0222	0.716138	1	0.97513	1	0.808136	1	0.791889	1
TNAT1A:TNAT1A:DNA	145.154	104.393	62.1748	63.571	531.897	75.9504	93.7038	128.626	0.272899	1.37449	0.663524	0.49423	-1.87356	0.458901	-0.591779	-1.01675	0.02887	1	0.751243	1	0.30412	1	0.491874	1
VANDAL15:MuDR:DNA	4.27841	8.18884	3.38642	4.60009	9.17696	2.31328	2.55264	9.30592	0.466212	3.53993	1.32664	0.494319	-1.10094	1.82372	0.407774	-1.01649	0.588164	1	0.583529	1	0.894594	1	0.891436	1
ATDNA2T9B:MuDR:DNA	39.484	31.8964	7.71557	23.618	95.6261	22.4661	14.9543	47.7164	0.4129	1.41976	0.515944	0.494966	-1.27614	0.505642	-0.954715	-1.0146	0.545028	1	0.783265	1	0.743044	1	0.586289	1
ATCOPIA21:Copia:LTR	0.969885	4.29485	7.49939	2.62862	12.4353	4.37158	7.36016	5.23393	0.0779943	0.982447	1.01892	0.502228	-3.68049	-0.0255491	0.0270363	-0.993586	0.46168	1	1	1	1	1	0.976486	1
ATGP8:Gypsy:LTR	869.162	462.24	79.4011	73.2886	3096.24	780.537	60.2959	141.928	0.280715	0.592208	1.31686	0.516377	-1.83282	-0.755824	0.397098	-0.953503	0.416375	1	0.340113	1	0.639552	1	0.304939	1
ATHATN5:HAT:DNA	55.3031	36.134	33.8943	22.4831	86.3101	24.6227	16.5072	42.4798	0.640749	1.46751	2.0533	0.529265	-0.64217	0.553367	1.03794	-0.917938	0.681667	1	0.870566	1	0.486466	1	0.542486	1
VANDAL16:MuDR:DNA	70.7905	109.547	72.4421	59.7073	64.5561	54.6608	56.1692	112.321	1.09657	2.00413	1.28971	0.531576	0.133002	1.00298	0.367049	-0.911652	0.993375	1	0.491536	1	0.778146	1	0.666184	1
ROMANIAT5:Copia:LTR	7.87244	17.1794	12.8493	10.2558	49.2586	20.437	10.1257	19.2059	0.159819	0.840601	1.26898	0.533993	-2.64549	-0.250508	0.34367	-0.905107	0.288678	1	0.823073	1	0.911969	1	0.712534	1
ATCOPIA27:Copia:LTR	4.16505	45.4109	33.8943	25.8085	19.5843	30.5135	20.6021	48.3091	0.212673	1.48823	1.64519	0.534237	-2.23329	0.573593	0.718255	-0.904449	0.478443	1	0.619078	1	0.612724	1	0.772364	1
DT1:Mariner:DNA	36.0733	65.1099	34.7591	29.3384	331.386	67.1036	31.0147	54.7063	0.108856	0.97029	1.12073	0.536289	-3.19951	-0.0435128	0.164437	-0.898918	0.0213051	1	0.903783	1	0.790175	1	0.689614	1
ATREP8:Helitron:RC	29.7025	57.3505	44.5941	35.1485	65.01	34.6301	37.8113	65.1676	0.456892	1.65609	1.17939	0.539355	-1.13008	0.727781	0.238036	-0.890693	0.518264	1	0.552441	1	0.942193	1	0.485721	1
VANDAL14:MuDR:DNA	38.9872	148.487	66.9541	124.636	202.119	74.5932	57.0202	231.071	0.192892	1.99063	1.17422	0.539385	-2.37413	0.993223	0.231698	-0.890612	0.0999304	1	0.538	1	1	1	0.78354	1
ATCOPIA30:Copia:LTR	7.34062	18.2102	9.13856	9.41924	28.3022	15.8742	9.00877	17.4578	0.259366	1.14715	1.01441	0.539544	-1.94694	0.198059	0.0206358	-0.890186	0.4832	1	1	1	0.987106	1	0.878303	1
ATREP7:Helitron:RC	799.153	169.389	101.419	83.3107	1284.89	112.517	97.597	150.133	0.62196	1.50546	1.03916	0.554915	-0.685106	0.590202	0.0554191	-0.849662	0.228223	1	0.592091	1	0.886012	1	0.59188	1
ATHPOGO:Pogo:DNA	10.4966	5.84099	4.00487	7.8212	4.83245	12.0418	7.62603	13.9667	2.17211	0.48506	0.525159	0.559988	1.11909	-1.04376	-0.929174	-0.836532	1	1	0.649076	1	0.828675	1	0.860528	1
ATCOPIA29:Copia:LTR	3.59403	13.2568	12.1227	3.59454	1841.29	7.50818	5.31813	6.40109	0.00195191	1.76564	2.27951	0.561551	-9.0009	0.820193	1.18872	-0.83251	2.08e-13	8.42e-10	0.764645	1	0.691742	1	0.899719	1
RP1_AT:RP1_AT:DNA	76.3746	48.3886	33.7083	36.7215	89.6813	33.7138	31.9722	65.1755	0.851623	1.43528	1.0543	0.563425	-0.231714	0.521328	0.0762862	-0.827705	1	1	0.723532	1	0.957759	1	0.677338	1
ATHILA4:Gypsy:LTR	65.8738	185.137	121.629	105.654	232.202	180.481	77.718	186.811	0.283692	1.0258	1.56501	0.565568	-1.8176	0.0367468	0.646172	-0.822228	0.126942	1	1	1	0.377409	1	0.702818	1
ATCOPIA13:Copia:LTR	28.7565	29.205	11.3182	11.5451	31.5054	14.8942	13.4759	20.3665	0.912747	1.96083	0.839884	0.566866	-0.131714	0.971462	-0.251738	-0.81892	1	1	0.695578	1	1	1	0.848569	1
ATN9_1:MuDR:DNA	26.394	45.6972	37.419	38.33	164.136	42.3003	49.1068	67.4862	0.160806	1.0803	0.761991	0.567967	-2.63661	0.111437	-0.392153	-0.816121	0.0643821	1	0.987051	1	0.623515	1	0.444576	1
ATENSPM10:En-Spm:DNA	541.339	177.206	34.8672	24.3002	312.644	149.611	43.4594	42.4825	1.73149	1.18444	0.802292	0.572005	0.792013	0.244206	-0.3178	-0.8059	0.340581	1	1	1	0.7267	1	0.682634	1
ATHATN3:HAT:DNA	53.9497	86.8704	122.693	44.7471	112.503	72.5641	147.458	77.9672	0.47954	1.19715	0.832051	0.573923	-1.06028	0.259608	-0.265255	-0.801072	0.425258	1	1	1	0.742699	1	0.500485	1
ATCOPIA94:Copia:LTR	7.93123	7.41577	6.98903	9.3796	16.9818	10.2969	7.59414	16.2932	0.467042	0.720197	0.920319	0.575676	-1.09837	-0.473537	-0.119793	-0.796672	0.617687	1	0.83833	1	1	1	0.773091	1
BRODYAGA2:MuDR:DNA	9179.6	3352.22	354.603	276.273	14155.7	3527.84	318.71	479.88	0.648473	0.950219	1.11262	0.575712	-0.624881	-0.0736677	0.153961	-0.796582	1	1	0.910438	1	0.708464	1	0.109312	1
ATHILA4A:Gypsy:LTR	388.378	571.33	268.231	394	898.111	337.375	221.997	682.581	0.432439	1.69346	1.20827	0.57722	-1.20943	0.759973	0.272937	-0.792806	0.0902244	1	0.602	1	0.636426	1	0.659333	1
VANDAL7:MuDR:DNA	63.5309	66.5702	56.4226	44.3987	108.636	69.7064	50.0539	76.8118	0.584806	0.955008	1.12724	0.57802	-0.773971	-0.0664145	0.172791	-0.790809	0.614969	1	0.953403	1	0.91978	1	0.516369	1
VANDAL9:MuDR:DNA	32.198	75.5321	64.7265	90.5248	224.216	61.4041	65.4438	156.556	0.143602	1.23008	0.989039	0.578227	-2.79985	0.298756	-0.0159001	-0.790292	0.0467685	1	0.755931	1	0.879859	1	0.618534	1
ATREP12:Helitron:RC	104.783	61.1586	67.0143	56.1879	263.296	41.3441	60.264	97.1639	0.397965	1.47926	1.11201	0.57828	-1.32929	0.564874	0.153171	-0.790161	0.240102	1	0.63964	1	0.958402	1	0.43057	1
ATHATN10:HAT:DNA	95.8815	31.2092	27.1516	21.5818	130.791	21.2949	25.4307	37.2525	0.733087	1.46557	1.06767	0.57934	-0.447943	0.551464	0.0944651	-0.787518	1	1	0.845745	1	0.799313	1	0.785532	1
ATHILA2:Gypsy:LTR	275.667	868.505	360.481	565.369	760.585	449.161	326.55	973.612	0.362441	1.93362	1.10391	0.580692	-1.46418	0.951302	0.142622	-0.784154	0.0495596	1	0.474	1	1	1	0.726135	1
ATHATN1:HAT:DNA	25.1582	58.2381	54.087	29.8411	29.934	35.2967	48.7556	51.2113	0.840458	1.64996	1.10935	0.582706	-0.250753	0.722429	0.149713	-0.77916	0.708902	1	0.528553	1	0.791208	1	0.736076	1
ATHPOGON1:Pogo:DNA	78.3928	88.7602	71.8839	56.3173	196.696	72.495	54.3396	96.5842	0.398548	1.22436	1.32286	0.583089	-1.32717	0.292031	0.403663	-0.778211	0.309724	1	0.76662	1	0.514668	1	0.493957	1
ARNOLDY1:MuDR:DNA	12441.4	2264.16	830.42	292.967	28889.4	4506.69	258.109	499.05	0.430655	0.5024	3.21732	0.587049	-1.21539	-0.993093	1.68586	-0.768447	0.0002172	0.078902	0.29874	1	0.322021	1	0.113458	1
TNAT2A:TNAT2A:DNA	27.0826	37.6229	5.86022	12.4213	110.633	18.5992	10.3915	20.9488	0.244798	2.02283	0.563943	0.592936	-2.03034	1.01637	-0.826379	-0.754051	0.316318	1	0.459883	1	0.777354	1	0.867468	1
ATDNA12T3_2:ATDNA12T3_2:DNA	1766.2	3936.43	1715.93	2737.73	9435.79	2160.67	1346.64	4585.55	0.18718	1.82186	1.27422	0.597034	-2.4175	0.865409	0.34962	-0.744114	6.87e-12	1.95e-08	0.622	1	0.235525	1	0.796444	1
BRODYAGA1:MuDR:DNA	1396.47	2099.9	744.625	100.353	2587.72	458.804	259.585	166.413	0.539654	4.5769	2.86852	0.603037	-0.889893	2.19437	1.52031	-0.729681	0.464491	1	1.62e-08	3.92e-05	3.55e-05	0.00615763	0.386978	1
ATLANTYS1:Gypsy:LTR	178.701	362.113	246.394	254.115	497.206	191.226	215.944	419.58	0.35941	1.89363	1.14101	0.605641	-1.4763	0.921158	0.190308	-0.723465	0.0756851	1	0.451564	1	0.73989	1	0.613613	1
VANDAL22:MuDR:DNA	72.7499	55.1745	27.4458	23.7724	75.3571	30.6064	20.6128	38.9914	0.965402	1.80271	1.33149	0.609682	-0.0507986	0.850168	0.413041	-0.713872	0.93076	1	0.451798	1	0.814325	1	0.781729	1
ATTIRX1B:ATTIRX1B:DNA	8.0054	18.3247	19.7302	13.5166	52.4015	21.4516	18.3153	22.1199	0.15277	0.854234	1.07725	0.611059	-2.71056	-0.227296	0.107356	-0.710616	0.280777	1	0.809062	1	1	1	0.914314	1
ATHILA3:Gypsy:LTR	239.546	483.743	182.039	344.642	686.873	272.505	176.293	563.923	0.348749	1.77518	1.03259	0.611151	-1.51974	0.827962	0.0462727	-0.710399	0.0455204	1	0.511	1	0.922726	1	0.773666	1
ARNOLD4:MuDR:DNA	20.2696	44.5232	20.3787	8.98113	92758.7	153.791	27.2707	14.5464	0.00021852	0.289504	0.747278	0.617413	-12.1599	-1.78834	-0.420284	-0.695692	0.000319173	0.10402	0.0437	1	1	1	0.953844	1
ATCOPIA6:Copia:LTR	27.5599	22.7913	29.6555	7.18908	19.6735	27.6265	29.5682	11.6324	1.40087	0.824979	1.00295	0.618022	0.486319	-0.277571	0.00425355	-0.694269	1	1	0.849297	1	0.700546	1	0.828516	1
ATREP2:Helitron:RC	141.455	1038.67	167.455	105.381	232.079	205.64	139.843	170.47	0.609512	5.05091	1.19745	0.618177	-0.714273	2.33654	0.25996	-0.693909	0.592815	1	0.020937	1	0.561911	1	0.500133	1
VANDAL2:MuDR:DNA	430.878	931.525	429.321	545.07	680.302	409.4	352.088	874.652	0.633363	2.27534	1.21936	0.623186	-0.658895	1.18608	0.28612	-0.682266	0.483582	1	0.386	1	1	1	0.768426	1
ATGP2N:Gypsy:LTR	58.8229	73.5565	47.6562	58.393	143.342	54.3766	30.664	93.682	0.410367	1.35272	1.55415	0.623311	-1.28501	0.435866	0.636121	-0.681976	0.427392	1	0.875604	1	0.652341	1	0.673446	1
ATLINE1_3A:L1:LINE	107.962	134.772	62.2049	73.2093	165.731	80.8611	70.0066	116.974	0.651432	1.66671	0.888557	0.625858	-0.618314	0.737007	-0.170464	-0.676093	0.651453	1	0.484304	1	0.813634	1	0.735946	1
HELITRON3:Helitron:RC	230.353	85.0952	67.2605	50.3131	197.428	60.3842	79.9832	80.2845	1.16677	1.40923	0.840933	0.626686	0.222519	0.494908	-0.249937	-0.674186	0.787545	1	0.644079	1	0.791689	1	0.567577	1
ATHILA4D_LTR:Gypsy:LTR	55.9917	72.4684	44.0837	76.42	106.954	62.8648	39.1091	121.626	0.52351	1.15277	1.1272	0.62832	-0.93371	0.2051	0.172741	-0.67043	0.564501	1	1	1	0.954421	1	0.78083	1
BOMZH1:MuDR:DNA	3.04261	28.0883	21.7716	18.7196	32.9038	18.0308	17.7943	29.675	0.0924699	1.55779	1.22351	0.630819	-3.43487	0.639505	0.291032	-0.664703	0.319009	1	0.764283	1	0.983015	1	0.618917	1
VANDAL4:MuDR:DNA	658.899	553.778	347.08	302.953	1259.03	381.521	265.381	479.505	0.523338	1.4515	1.30786	0.631804	-0.934184	0.537546	0.387207	-0.66245	0.747855	1	0.594438	1	0.294749	1	0.727161	1
ATHATN7:HAT:DNA	18.1423	40.8583	12.1227	27.3022	69.5276	20.2166	11.9018	43.0621	0.260937	2.02103	1.01856	0.63402	-1.93823	1.01509	0.026531	-0.6574	0.348723	1	0.510357	1	0.989896	1	0.740096	1
ATREP10C:Helitron:RC	56.2142	59.6984	41.9041	46.3201	142.143	49.588	32.9718	72.7372	0.395476	1.20389	1.27091	0.636815	-1.33834	0.267699	0.345857	-0.651054	0.364368	1	0.899007	1	0.811011	1	0.724712	1
ATHILA0_I:Gypsy:LTR	171.994	212.796	84.4567	149.141	387.29	162.012	89.9068	233.315	0.444098	1.31346	0.939381	0.639225	-1.17105	0.39337	-0.090217	-0.645603	0.2298	1	0.77367	1	0.826741	1	0.611296	1
ATHILA5:Gypsy:LTR	65.9914	269.717	118.459	179.276	170.414	140.345	90.0774	277.615	0.387242	1.92181	1.31508	0.645773	-1.36869	0.942467	0.395153	-0.630901	0.367898	1	0.551	1	0.730577	1	0.816336	1
ATHILA7A:Gypsy:LTR	7.20766	36.4776	7.20522	26.3614	107.298	19.2021	10.5617	40.7487	0.0671743	1.89967	0.682201	0.646925	-3.89595	0.925751	-0.551732	-0.62833	0.051914	1	0.506398	1	0.932133	1	0.759881	1
ATCOPIA43:Copia:LTR	3294.89	71.3232	20.7509	19.9838	2266.59	48.9559	23.0272	30.8514	1.45367	1.45689	0.90115	0.647745	0.539703	0.542888	-0.150162	-0.626503	0.921228	1	0.647378	1	0.798843	1	0.811909	1
BOMZH2:MuDR:DNA	6.7696	33.7862	13.2515	19.6104	101.285	27.1564	12.3379	30.2508	0.0668371	1.24413	1.07405	0.64826	-3.90321	0.315139	0.103063	-0.625355	0.0668884	1	1	1	1	1	0.812553	1
VANDAL18NB:MuDR:DNA	7.03551	17.9811	28.7908	12.511	42.8547	13.213	22.9207	19.2059	0.164171	1.36086	1.2561	0.651415	-2.60672	0.444519	0.328953	-0.618351	0.313296	1	0.836138	1	0.736953	1	0.874323	1
ARNOLD3:MuDR:DNA	111.994	247.841	207.552	212.733	272.9	163.329	201.522	326.432	0.410386	1.51744	1.02992	0.651691	-1.28495	0.601637	0.0425345	-0.617739	0.264565	1	0.374	1	0.930242	1	0.673001	1
ARNOLD2:MuDR:DNA	429.668	542.038	573.359	345.426	694.035	452.754	611.13	527.794	0.619087	1.1972	0.938196	0.654472	-0.691787	0.259667	-0.0920393	-0.611597	0.317463	1	0.74102	1	0.538888	1	0.691564	1
ATHILA4C:Gypsy:LTR	147.133	330.36	185.798	202.342	586.058	188.618	134.738	309.038	0.251055	1.75147	1.37895	0.654746	-1.99392	0.808567	0.463574	-0.610994	0.0128334	1	0.362	1	0.523236	1	0.837252	1
ATHILA7:Gypsy:LTR	158.198	251.907	174.924	145.628	433.004	170.699	200.054	221.68	0.365349	1.47574	0.874383	0.656928	-1.45265	0.561438	-0.193663	-0.606193	0.145683	1	0.35252	1	0.615199	1	0.530983	1
ATMUNX1:MuDR:DNA	3540.62	138.008	58.4942	60.9424	2116.46	110.424	58.9985	92.4979	1.67289	1.2498	0.991452	0.658852	0.742344	0.321699	-0.0123853	-0.601974	0.568959	1	0.814003	1	0.900334	1	0.580384	1
VANDAL2N1:MuDR:DNA	412.576	443.2	131.831	68.6447	559.7	124.832	138.609	104.166	0.737138	3.55038	0.951104	0.658996	-0.439993	1.82797	-0.0723255	-0.601659	1	1	0.00165	0.837637	1	1	0.513319	1
ATCOPIA50:Copia:LTR	66.617	63.4491	90.8095	36.5275	84.5366	56.743	109.764	55.2716	0.788025	1.11819	0.827317	0.660873	-0.343686	0.161159	-0.273487	-0.597556	1	1	0.951234	1	0.774505	1	0.715925	1
ATGP1:Gypsy:LTR	356.473	811.096	339.232	503.413	2803.84	405.827	3754.74	761.176	0.127138	1.99862	0.0903477	0.661362	-2.97554	0.999006	-3.46837	-0.596488	3.12e-10	5.89e-07	0.505	1	8.16e-05	0.0133339	0.788865	1
ATHAT3:HAT:DNA	36.7465	31.1806	9.97319	13.5416	27.4443	21.2604	10.3489	20.3717	1.33895	1.46661	0.963699	0.664724	0.4211	0.552483	-0.0533458	-0.589172	0.975788	1	0.786031	1	1	1	0.866379	1
ATHILA6A:Gypsy:LTR	678.205	1078.89	681.503	828.228	985.181	756.885	651.738	1245.92	0.688406	1.42544	1.04567	0.664752	-0.538669	0.511408	0.0644293	-0.589111	0.347984	1	0.587	1	0.928567	1	0.776945	1
ATDNA2T9A:MuDR:DNA	47.0429	44.7237	34.5429	42.0038	171.217	37.865	28.8874	62.8437	0.274757	1.18114	1.19578	0.668384	-1.86377	0.240176	0.25795	-0.581251	0.439766	1	1	1	0.706349	1	0.753559	1
ATHATN4:HAT:DNA	14.6224	36.6494	21.9098	25.7292	53.3748	27.6956	18.3898	38.4209	0.273958	1.32329	1.19141	0.669667	-1.86798	0.404132	0.252669	-0.578484	0.375561	1	0.950025	1	0.797407	1	0.700532	1
VANDAL11:MuDR:DNA	10.6687	91.8525	40.9915	44.8911	33.7354	51.1072	36.1945	66.9157	0.316248	1.79725	1.13253	0.67086	-1.66087	0.845793	0.179552	-0.575917	0.4863	1	0.33366	1	0.971832	1	0.745917	1
ATHILA6B:Gypsy:LTR	65.1349	162.861	75.2881	124.004	127.173	97.2745	67.2734	184.489	0.512174	1.67424	1.11914	0.672149	-0.965295	0.743506	0.162385	-0.573147	0.445029	1	0.466	1	1	1	0.86763	1
ATTIR16T3A:ATTIR16T3A:DNA	90.9928	98.5238	64.2463	61.0822	659.821	133.248	75.6755	90.7955	0.137905	0.739399	0.848971	0.672744	-2.85825	-0.435574	-0.236214	-0.57187	0.0119708	1	0.605923	1	0.70612	1	0.572135	1
ATCOPIA11:Copia:LTR	9.98436	36.9357	10.2674	22.3934	52.4593	17.9033	12.5081	33.1661	0.190326	2.06306	0.820858	0.675189	-2.39346	1.04479	-0.284795	-0.566636	0.343355	1	0.47448	1	0.78185	1	0.827001	1
ATCOPIA49:Copia:LTR	77.255	151.58	92.1723	114.362	94.5844	107.763	111.19	168.773	0.816784	1.40661	0.828965	0.677607	-0.291974	0.492219	-0.270617	-0.561479	0.750288	1	0.679895	1	0.580139	1	0.804065	1
RathE3_cons:RathE3_cons:RathE3_cons	69.5309	73.6136	49.974	51.7318	126.305	36.5662	42.8316	76.2308	0.550499	2.01316	1.16676	0.67862	-0.861188	1.00946	0.222502	-0.559324	0.602671	1	0.383013	1	0.840782	1	0.800052	1
ATDNA2T9C:MuDR:DNA	1282.08	736.138	544.893	342.744	1717.71	906.964	553.779	505.037	0.74639	0.811651	0.983953	0.67865	-0.421998	-0.301069	-0.0233392	-0.55926	1	1	0.818174	1	0.70032	1	0.625217	1
ATSINE4:ATSINE4:SINE	76.1199	2350.2	48.785	60.9319	53.8916	42.9032	32.8762	89.5983	1.41246	54.7792	1.4839	0.680057	0.498211	5.77556	0.569396	-0.556272	0.985783	1	1.95e-06	0.00306	0.647202	1	0.644404	1
ATLINE1A:L1:LINE	181.055	315.528	299.844	217.946	510.693	266.279	329.123	318.224	0.354528	1.18495	0.91104	0.684884	-1.49603	0.24483	-0.134413	-0.546069	0.159243	1	0.837172	1	0.656444	1	0.44551	1
ATCOPIA12:Copia:LTR	3.87954	13.2568	6.37058	7.97558	17.7557	6.84155	7.6898	11.6337	0.218495	1.93768	0.828446	0.685558	-2.19433	0.954334	-0.271521	-0.544649	0.476968	1	0.736117	1	1	1	0.952728	1
TAG1:HAT:DNA	2.07273	32.24	11.6124	13.9797	17.6954	9.06188	9.4875	20.3731	0.117133	3.55776	1.22396	0.686186	-3.09378	1.83097	0.291562	-0.543329	0.44085	1	0.263232	1	1	1	0.891969	1
HELITRONY1D:Helitron:RC	3141.28	1747.89	705.37	465.121	9594.34	1362.04	571.041	674.97	0.327409	1.28329	1.23523	0.689099	-1.61083	0.359847	0.304786	-0.537218	3.02e-06	0.00285103	0.596	1	0.462212	1	0.707658	1
ATREP4:Helitron:RC	3018.04	1856.26	1645.58	894.002	5622.92	1387.41	1423.77	1286.96	0.536739	1.33793	1.15579	0.69466	-0.897708	0.420003	0.208878	-0.525621	0.272704	1	0.661646	1	0.622092	1	0.515096	1
ATENSPM11:En-Spm:DNA	78.6391	59.2116	59.1427	19.8545	41.0261	29.4989	30.9083	28.5092	1.91681	2.00725	1.91349	0.696423	0.938706	1.00522	0.936207	-0.521964	0.772828	1	0.372526	1	0.168266	1	0.814422	1
ATREP5:Helitron:RC	1361.73	1112.02	1019.86	612.891	3116.48	1297.93	874.626	877.973	0.436943	0.856763	1.16605	0.698075	-1.19448	-0.223031	0.221631	-0.518545	0.00969821	0.992522	0.753245	1	0.54927	1	0.585355	1
TAG3N1:HAT:DNA	45.092	74.1577	61.4783	55.0426	117.477	63.2181	53.2443	78.5534	0.383837	1.17305	1.15465	0.700703	-1.38144	0.230259	0.207451	-0.513125	0.368468	1	1	1	0.858382	1	0.776856	1
VANDAL5A:MuDR:DNA	30.352	49.9061	21.9878	37.145	51.9765	29.5972	21.6022	52.9569	0.583955	1.68618	1.01785	0.70142	-0.77607	0.753756	0.0255279	-0.51165	0.621358	1	0.753532	1	0.842104	1	0.769564	1
HELITRONY3:Helitron:RC	4847.05	2586.87	1549.03	1168.11	9447.38	1719.3	1362.09	1656.55	0.513058	1.50461	1.13724	0.70515	-0.962807	0.58939	0.185541	-0.503999	0.0324369	1	0.415	1	0.649457	1	0.692214	1
ATREP19:ATREP19:DNA	532.341	369.214	224.652	162.893	1660.48	382.795	178.07	230.973	0.320595	0.96452	1.2616	0.705248	-1.64117	-0.052117	0.33525	-0.503797	0.0108519	1	0.905133	1	0.577358	1	0.588945	1
ATMU3N1:MuDR:DNA	4.14545	17.4944	6.58677	15.6028	3.60205	9.31685	5.2117	22.116	1.15086	1.87771	1.26384	0.705498	0.202712	0.908975	0.337815	-0.503285	1	1	0.702506	1	0.774892	1	0.864142	1
ATTIRTA1:Tc1:DNA	62.9488	59.727	55.9424	51.7422	111.981	46.8631	79.7389	73.326	0.562138	1.2745	0.70157	0.705646	-0.831003	0.349931	-0.511342	-0.502983	0.624352	1	0.840861	1	0.458889	1	0.721187	1
ATHILA:Gypsy:LTR	213.867	560.907	268.477	479.236	783.892	308.003	222.656	672.75	0.272828	1.82111	1.20579	0.712353	-1.87394	0.864818	0.269983	-0.489336	0.00853919	0.953358	0.586	1	0.638835	1	0.882276	1
ATGP5:Gypsy:LTR	35.0684	38.5964	34.3267	25.3308	59.3774	24.2695	32.472	35.5017	0.590602	1.59033	1.05712	0.713508	-0.759741	0.669322	0.0801354	-0.486998	0.686385	1	0.689912	1	0.993809	1	0.872196	1
ARNOLDY2:MuDR:DNA	570.512	518.903	587.481	262.326	623.626	913.02	455.152	366.525	0.914831	0.568337	1.29074	0.715712	-0.128423	-0.815182	0.368195	-0.482549	1	1	0.0922291	1	0.657332	1	0.397913	1
ATCOPIA28:Copia:LTR	886.327	353.294	32.7655	38.3445	1887.55	199.789	1576.44	53.5391	0.469565	1.76834	0.0207845	0.716197	-1.0906	0.822392	-5.58835	-0.481572	0.120529	1	0.603	1	0.000320201	0.0432471	0.874055	1
ATREP15:Helitron:RC	10070.7	3173.92	1971.6	1537.97	16330.6	4671.76	1977.62	2143.52	0.616676	0.679385	0.996955	0.717498	-0.697416	-0.557699	-0.0043992	-0.478954	1	1	0.533047	1	0.940316	1	0.625103	1
ATREP14:Helitron:RC	44.388	22.2187	36.9866	26.013	234.217	30.9889	19.2939	36.0774	0.189516	0.716989	1.91701	0.721031	-2.39961	-0.479977	0.93886	-0.471867	0.0713738	1	0.607256	1	0.474781	1	0.803861	1
ATTIRX1A:ATTIRX1A:DNA	39.0025	40.8869	35.0834	27.7007	65.4954	43.2856	148.691	38.4105	0.595501	0.944583	0.235948	0.721176	-0.747825	-0.082251	-2.08346	-0.471577	0.655074	1	0.922212	1	0.00901963	0.727049	0.806535	1
ATREP6:Helitron:RC	443.421	401.797	295.113	180.697	539.565	284.44	328.475	250.186	0.821813	1.41259	0.898434	0.722253	-0.283119	0.498344	-0.154516	-0.469425	1	1	0.334141	1	0.562057	1	0.61311	1
ATREP3:Helitron:RC	6196.7	3312.62	2367.35	1410.57	10041.7	2397.24	1929.76	1949.76	0.617098	1.38185	1.22676	0.72346	-0.696428	0.466598	0.294855	-0.467015	0.0455062	1	0.206	1	0.425744	1	0.698987	1
ATCOPIA42:Copia:LTR	18.5216	73.9286	14.3803	30.8071	169.215	37.4533	23.2611	42.4982	0.109456	1.97389	0.618213	0.724904	-3.19158	0.981039	-0.693825	-0.464139	0.0384008	1	0.409729	1	0.534365	1	0.912654	1
ATHAT7:HAT:DNA	3.72699	15.576	13.1735	12.8198	26.8147	16.0309	9.47673	17.4617	0.138991	0.971622	1.39009	0.734166	-2.84694	-0.0415332	0.475181	-0.445823	0.398414	1	0.898361	1	0.622927	1	0.915098	1
AT9TSD1:MuDR:DNA	141.967	120.37	113.896	104.505	255.149	86.3986	97.4371	141.966	0.556408	1.3932	1.16892	0.736122	-0.845785	0.4784	0.225174	-0.441983	0.373468	1	0.539542	1	0.821659	1	0.742555	1
ATMUN1:MuDR:DNA	200.3	74.2722	63.5498	63.3874	264.594	69.8869	73.5805	86.1046	0.757009	1.06275	0.863678	0.736168	-0.401618	0.0877997	-0.211435	-0.441894	0.692434	1	0.93969	1	0.761433	1	0.585974	1
VANDAL3:MuDR:DNA	368.193	602.653	398.129	431.061	590.308	381.786	327.57	581.887	0.62373	1.57851	1.2154	0.740799	-0.681008	0.658563	0.281429	-0.432846	0.377452	1	0.608	1	0.617006	1	0.829828	1
ATCOPIA77:Copia:LTR	7.07471	6.24184	2.98416	4.31637	14.298	3.20034	3.361	5.81751	0.494806	1.95037	0.887878	0.741962	-1.01507	0.963746	-0.171567	-0.430583	0.580333	1	0.790366	1	1	1	1	1
ATCOPIA3:Copia:LTR	7.03551	8.18884	9.13856	4.75447	29.0158	19.9324	4.37145	6.40109	0.242472	0.41083	2.09051	0.74276	-2.04411	-1.28339	1.06385	-0.429032	0.469462	1	0.455961	1	0.726684	1	1	1
ATLINE1_6:L1:LINE	223.913	327.268	108.576	93.3621	165.513	248.466	106.201	125.685	1.35284	1.31715	1.02236	0.742827	0.435996	0.397422	0.0319096	-0.428902	0.847247	1	0.845	1	0.989932	1	0.829593	1
VANDAL5:MuDR:DNA	431.61	521.28	478.917	340.069	647.043	407.277	447.503	456.753	0.66705	1.27991	1.0702	0.744536	-0.584134	0.356046	0.0978772	-0.425586	0.41912	1	0.473	1	0.984076	1	0.786483	1
ATCOPIA85:Copia:LTR	12.4168	4.26622	10.3755	5.21762	23.7294	12.5809	2.98871	6.98206	0.523264	0.339102	3.47155	0.747289	-0.934388	-1.56021	1.79558	-0.420261	0.577693	1	0.500313	1	0.370348	1	0.925323	1
ATHILA8B:Gypsy:LTR	50.8287	121.544	65.9333	94.4323	287.713	49.8776	57.2004	126.295	0.176665	2.43685	1.15267	0.747714	-2.50091	1.28502	0.204984	-0.419441	0.151823	1	0.44	1	0.81622	1	1	1
ATHILA4B_LTR:Gypsy:LTR	37.2699	132.31	70.989	98.1917	120.856	74.9703	46.2456	130.949	0.308383	1.76483	1.53504	0.749847	-1.69721	0.819531	0.618279	-0.415331	0.282291	1	0.496	1	0.499321	1	0.893936	1
ATCOPIA82:Copia:LTR	10.2699	20.3003	18.9257	7.00966	4.77474	18.8196	24.8033	9.31377	2.15088	1.07868	0.763029	0.752613	1.10492	0.109266	-0.390189	-0.41002	1	1	1	1	0.863685	1	0.990384	1
SIMPLEHAT2:HAT:DNA	20.6923	32.1254	50.0821	38.3049	55.7753	51.5242	89.5763	50.6343	0.370994	0.623502	0.5591	0.756501	-1.43053	-0.681535	-0.838821	-0.402586	0.526687	1	0.461275	1	0.358721	1	0.888692	1
ATREP1:Helitron:RC	811.541	895.648	520.089	394.137	1295.8	516.243	501.609	520.175	0.626285	1.73493	1.03684	0.757701	-0.675108	0.794882	0.0521967	-0.400299	0.242658	1	0.389341	1	1	1	0.775709	1
ATREP10A:Helitron:RC	678.451	2770.38	697.709	340.115	1213.5	990.97	787.625	447.974	0.559086	2.79562	0.885839	0.759229	-0.838857	1.48317	-0.174883	-0.397394	0.145379	1	0.0662	1	0.4385	1	0.67616	1
HELITRONY2:Helitron:RC	10188	717.24	191.165	135.236	10161.6	706.388	138.961	177.49	1.0026	1.01536	1.37568	0.761938	0.00375105	0.0219948	0.460142	-0.392255	0.688017	1	1	1	0.528229	1	1	1
ATLINE1_4:L1:LINE	259.101	153.469	76.5852	89.7675	841.711	119.584	64.6674	117.558	0.307826	1.28336	1.18429	0.763603	-1.69981	0.359926	0.244027	-0.389106	0.0153521	1	0.825993	1	0.807352	1	1	1
TA11:L1:LINE	112.956	214.714	173.135	117.349	292.571	163.555	154.754	153.631	0.38608	1.31279	1.11877	0.763837	-1.37303	0.392641	0.161914	-0.388663	0.278437	1	0.679308	1	0.765583	1	0.867515	1
ATMU3:MuDR:DNA	14.5483	19.1836	9.06057	8.91646	15.7514	19.1383	11.6997	11.6416	0.923617	1.00237	0.774425	0.765917	-0.114634	0.0034124	-0.368802	-0.384741	1	1	1	1	1	1	1	1
ATREP16:MuDR:DNA	64.9781	177.892	204.429	90.1765	123.333	178.348	182.165	117.517	0.526852	0.997446	1.12222	0.767346	-0.92453	-0.00368891	0.166356	-0.382051	0.496822	1	0.79795	1	1	1	0.720729	1
HELITRONY1A:Helitron:RC	478.715	240.511	243.253	189.783	719.328	200.91	216.232	247.308	0.665503	1.19711	1.12496	0.767393	-0.587483	0.259557	0.169879	-0.381962	0.476356	1	0.832757	1	0.883121	1	0.826247	1
ATCOPIA79:Copia:LTR	10.2111	34.6451	4.51523	13.9797	20.8698	10.2969	8.80668	18.0453	0.489275	3.36463	0.512705	0.774702	-1.03128	1.75045	-0.963798	-0.368287	0.581896	1	0.2689	1	0.689803	1	1	1
ARNOLD1:MuDR:DNA	54.2156	146.053	170.055	60.4146	124.912	95.1072	199.512	77.9711	0.43403	1.53567	0.852351	0.774833	-1.20413	0.61887	-0.23048	-0.368043	0.356336	1	0.422995	1	0.452945	1	0.86755	1
ATCOPIA83:Copia:LTR	18.2403	37.6515	5.96832	40.6143	8.94871	20.0891	14.4652	52.3877	2.03832	1.87423	0.412598	0.775265	1.02738	0.906295	-1.27719	-0.367238	1	1	0.51	1	0.59542	1	0.99091	1
ATENSPM3:En-Spm:DNA	121.733	208.587	165.167	156.979	144.289	138.815	158.307	200.769	0.843671	1.50262	1.04333	0.781887	-0.245248	0.587481	0.0611983	-0.354968	1	1	0.605812	1	0.877257	1	0.841011	1
VANDALNX2:MuDR:DNA	27.5557	31.152	23.2247	24.2105	69.1551	33.4004	25.0162	30.837	0.398462	0.932682	0.928388	0.785112	-1.32749	-0.100543	-0.107201	-0.34903	0.491667	1	0.767945	1	0.836309	1	1	1
VANDAL1N1:MuDR:DNA	150.28	157.707	134.533	60.3353	793.322	220.545	333.907	76.7974	0.189432	0.715078	0.402906	0.785643	-2.40025	-0.483827	-1.31148	-0.348055	0.156012	1	0.489	1	0.194378	1	0.766093	1
ATENSPM8:En-Spm:DNA	6.06563	10.2503	12.2308	3.65921	27.8771	13.5609	18.5174	4.65558	0.217584	0.755872	0.660504	0.785985	-2.20035	-0.403786	-0.598361	-0.347426	0.400263	1	0.924454	1	0.731691	1	0.998549	1
ATREP9:Helitron:RC	557.582	565.918	629.548	364.255	719.709	457.893	695.303	460.739	0.774733	1.23592	0.90543	0.790588	-0.36823	0.305582	-0.143326	-0.339001	0.594601	1	0.503719	1	0.444542	1	0.34186	1
ATIS112A:Harbinger:DNA	837.7	326.809	445.185	227.61	1387.58	254.07	329.463	287.452	0.603712	1.2863	1.35125	0.791817	-0.728069	0.363223	0.434292	-0.336761	0.187558	1	0.625389	1	0.131417	1	0.853813	1
ATHATN8:HAT:DNA	5.66676	7.78799	2.25762	7.3831	28.1919	1.29873	1.6805	9.31377	0.201006	5.99664	1.34342	0.792708	-2.31469	2.58415	0.42591	-0.335139	0.399673	1	0.509124	1	1	1	0.997302	1
ATTIRX1D:ATTIRX1D:DNA	2.7571	16.0055	21.4775	15.7175	7.978	18.6576	21.2191	19.779	0.345588	0.857853	1.01218	0.794657	-1.53287	-0.221197	0.017459	-0.331597	0.547788	1	0.812852	1	0.919747	1	0.827575	1
ATCOPIA78:Copia:LTR	268.125	217.434	154.9	113.521	150.73	166.505	164.328	142.543	1.77885	1.30587	0.942626	0.796397	0.830944	0.385006	-0.0852419	-0.328439	0.456991	1	0.780939	1	0.866132	1	0.792071	1
ATCOPIA80:Copia:LTR	75.6161	31.6387	31.0484	20.4073	4.43107	29.6264	40.7043	25.6044	17.065	1.06792	0.762779	0.797025	4.09297	0.0948067	-0.390663	-0.327303	0.301333	1	0.995958	1	0.681841	1	0.826406	1
ATCOPIA58:Copia:LTR	18.9988	58.6963	24.8639	37.2743	2.51592	19.295	19.5494	46.5453	7.55144	3.04205	1.27185	0.800818	2.91675	1.60504	0.346929	-0.320453	1	1	0.166079	1	1	1	1	1
ATCOPIA66:Copia:LTR	35.5261	46.2985	47.7944	35.9204	151.774	34.2184	34.3119	44.8142	0.234072	1.35303	1.39294	0.801541	-2.09497	0.436192	0.478132	-0.319153	0.20322	1	0.753629	1	0.633759	1	0.865647	1
ATGP2:Gypsy:LTR	155.851	2312.05	2720.22	741.675	2108.93	2107	2855.83	925.086	0.0739003	1.09732	0.952513	0.801736	-3.75828	0.133987	-0.07019	-0.3188	1.83e-12	5.76e-09	0.715504	1	0.779602	1	0.816499	1
ATCOPIA65A:Copia:LTR	0.969885	6.61407	0.61845	6.06878	6.40393	1.83787	4.97773	7.56825	0.151452	3.59876	0.124243	0.801874	-2.72307	1.8475	-3.00876	-0.318553	0.536487	1	0.642768	1	0.791903	1	0.99293	1
ATHPOGON3:Pogo:DNA	231.753	342.844	102.379	82.6431	638.838	138.422	70.9533	103.027	0.362773	2.4768	1.44291	0.802149	-1.46286	1.30848	0.528985	-0.318058	0.597353	1	0.0151	1	0.42863	1	0.996095	1
VANDAL20:MuDR:DNA	82.499	314.154	230.128	87.02	261.884	135.192	190.268	108.211	0.315021	2.32375	1.20949	0.804167	-1.66648	1.21646	0.274402	-0.314433	0.1394	1	0.0432504	1	0.690388	1	0.803207	1
AT9MU1:MuDR:DNA	0.418465	11.6247	7.3913	10.8233	439.211	12.5464	4.97773	13.3858	0.000952764	0.92654	1.48487	0.808565	-10.0356	-0.110075	0.570341	-0.306565	5.65e-11	1.33e-07	0.849635	1	0.932882	1	1	1
ATGP10:Gypsy:LTR	3206.55	9303.92	2126.28	147.568	6856.14	471.452	232.013	182.15	0.467691	19.7346	9.16447	0.810147	-1.09637	4.30266	3.19605	-0.303744	0.792158	1	0.0812	1	0.0126443	0.951105	1	1
ATCOPIA74:Copia:LTR	1.10284	22.1328	14.0862	11.7892	22.6696	19.1383	16.1668	14.5464	0.0486485	1.15647	0.871299	0.810454	-4.36146	0.209723	-0.19876	-0.303198	0.322577	1	1	1	0.975626	1	1	1
ATCOPIA95:Copia:LTR	22.9525	85.6106	60.4576	56.989	103.83	81.4693	61.3805	69.8179	0.221059	1.05083	0.984964	0.816251	-2.17749	0.0715322	-0.0218568	-0.292914	0.247044	1	0.817736	1	0.95242	1	1	1
ATHAT1:HAT:DNA	89.2575	54.5732	29.193	41.6804	77.4531	55.7045	28.8874	50.6212	1.15241	0.97969	1.01058	0.823378	0.20465	-0.0296024	0.0151848	-0.280373	0.975665	1	0.877837	1	0.928455	1	1	1
ATMU9:MuDR:DNA	13.1207	32.8126	52.0155	19.8044	18.8681	26.0781	53.2654	23.8615	0.695392	1.25824	0.976534	0.829974	-0.524102	0.33141	-0.0342576	-0.268862	0.672807	1	0.868773	1	0.952858	1	1	1
ATLANTYS2:Gypsy:LTR	295.924	416.714	333.168	392.763	682.39	357.541	311.242	473.05	0.433659	1.1655	1.07045	0.830277	-1.20537	0.220952	0.0982111	-0.268335	0.0965311	1	0.966368	1	0.9207	1	1	1
ATGP6:Gypsy:LTR	49.8127	17.3225	14.5185	4.84418	387.525	12.2622	11.221	5.81882	0.12854	1.41267	1.29387	0.832503	-2.95971	0.498427	0.371693	-0.264472	0.0356386	1	0.728205	1	0.576407	1	1	1
ATLINE1_1:L1:LINE	42.1082	144.335	95.5888	99.8293	192.43	111.478	106.563	119.888	0.218823	1.29474	0.89702	0.832686	-2.19216	0.372665	-0.156788	-0.264155	0.137604	1	0.94799	1	0.691566	1	1	1
ATCOPIA8B:Copia:LTR	23.4452	33.6429	63.61	22.8565	7.34837	22.1421	119.867	27.3433	3.19053	1.51941	0.530671	0.835908	1.67379	0.603513	-0.91411	-0.258583	1	1	0.716	1	0.506608	1	1	1
ATCOPIA9:Copia:LTR	39.4295	33.3567	11.3962	27.8947	19.1829	15.0854	5.72231	33.1608	2.05544	2.21118	1.99153	0.841195	1.03945	1.14482	0.993879	-0.249489	0.879242	1	0.736873	1	0.855087	1	1	1
ATLANTYS3:Gypsy:LTR	3151.13	2896.64	2899.14	1530.82	4174.78	1993.19	2793.2	1804.69	0.7548	1.45327	1.03792	0.848246	-0.405834	0.539303	0.0537017	-0.237445	0.331161	1	0.173	1	0.848174	1	0.849209	1
SIMPLEHAT1:HAT:DNA	16.6406	50.5933	34.5429	48.4314	81.5302	40.4332	26.3882	57.0249	0.204104	1.25128	1.30903	0.849302	-2.29263	0.323406	0.388498	-0.23565	0.311454	1	0.916098	1	0.744699	1	1	1
SIMPLEGUY1:Harbinger:DNA	253.715	146.225	134.971	126.216	356.301	104.469	127.634	148.382	0.712081	1.3997	1.05749	0.850615	-0.489886	0.485115	0.0806447	-0.233422	1	1	0.701025	1	0.882987	1	1	1
AT9NMU1:MuDR:DNA	6.06563	19.4986	9.46283	6.94499	11.6063	9.06188	9.07255	8.14922	0.522614	2.15172	1.04302	0.852228	-0.936182	1.10549	0.0607643	-0.230689	0.619021	1	0.586351	1	0.868637	1	0.96551	1
ATLINE1_5:L1:LINE	64.8647	115.589	64.6787	56.8847	56.0036	63.6589	61.4128	66.3191	1.15822	1.81575	1.05318	0.857743	0.211915	0.860566	0.0747502	-0.221383	0.986997	1	0.540433	1	0.950047	1	1	1
ATHATN2:HAT:DNA	164.344	155.559	156.989	82.5347	140.291	97.9012	145.396	95.4092	1.17146	1.58894	1.07974	0.86506	0.228302	0.668067	0.110682	-0.209129	0.925208	1	0.344595	1	0.996909	1	0.913523	1
HARBINGER:Harbinger:DNA	309.476	468.682	408.091	161.446	387.347	335.066	390.12	186.137	0.798963	1.39877	1.04606	0.86735	-0.323799	0.484163	0.0649723	-0.205314	0.688838	1	0.343431	1	0.619342	1	0.768077	1
ATCOPIA5:Copia:LTR	274.401	567.434	664.241	142.234	346.843	629.16	737.571	163.974	0.791138	0.901891	0.900579	0.867418	-0.337998	-0.148975	-0.151075	-0.205201	0.697833	1	0.711	1	0.54161	1	0.700775	1
ATLINEIII:L1:LINE	268.99	289.845	237.778	166.064	445.893	208.11	264.381	191.407	0.603261	1.39275	0.899376	0.867597	-0.729146	0.477935	-0.153004	-0.204902	0.409907	1	0.711641	1	0.783745	1	1	1
TSCL:TSCL:LINE?	1547.16	2614.21	3442.18	1227.93	1283.57	2584.91	3379.77	1413.26	1.20536	1.01134	1.01847	0.86886	0.26946	0.016263	0.0263974	-0.202805	0.60315	1	0.992	1	0.868936	1	0.254119	1
ATMU11:MuDR:DNA	9.96477	16.0055	3.49452	8.63274	63.1211	7.3807	5.47757	9.8895	0.157867	2.16856	0.637968	0.872919	-2.66322	1.11674	-0.648443	-0.19608	0.27408	1	0.630992	1	1	1	0.969418	1
ATGP9B:Gypsy:LTR	38.9284	89.0464	73.4149	56.457	28.9658	56.1109	86.1416	64.5723	1.34394	1.58697	0.852259	0.874324	0.42647	0.666277	-0.230636	-0.193761	1	1	0.416089	1	0.71931	1	0.923425	1
ATREP10D:Helitron:RC	61532.1	13278.3	3889.74	3021.07	79631.8	13998.3	3531.35	3453.69	0.772708	0.94857	1.10149	0.874737	-0.372006	-0.0761737	0.139453	-0.193079	0.991311	1	0.972	1	0.77082	1	1	1
ATENSPM9:En-Spm:DNA	743.081	691.183	1055.73	415.337	535.49	673.2	1056.09	474.673	1.38767	1.02671	0.999658	0.874998	0.47266	0.0380329	-0.000493381	-0.192649	0.579514	1	0.978	1	0.87821	1	0.724899	1
ATLINE1_2:L1:LINE	45.9247	80.7145	34.0325	39.7882	222.928	56.4296	31.7274	45.3925	0.206007	1.43036	1.07265	0.876536	-2.27924	0.516376	0.101185	-0.190114	0.0814776	1	0.60035	1	0.920957	1	0.972249	1
ATCOPIA76:Copia:LTR	2.20568	34.3874	25.0021	14.7912	20.1825	33.2729	33.4825	16.865	0.109287	1.03349	0.746722	0.877036	-3.19381	0.0475301	-0.421358	-0.189292	0.409614	1	0.887018	1	0.803858	1	0.99232	1
ATMU2:MuDR:DNA	446.319	103.448	115.673	65.8512	255.687	73.7646	108.009	75.0388	1.74557	1.40241	1.07096	0.877563	0.803696	0.487912	0.0989031	-0.188426	0.401475	1	0.6859	1	0.866298	1	1	1
RathE2_cons:RathE2_cons:RathE2_cons	35.9795	68.2594	97.4264	164.408	371.722	51.6809	118.73	187.284	0.0967914	1.32079	0.820571	0.877853	-3.36898	0.401398	-0.285299	-0.187949	0.00168396	0.331354	0.852696	1	0.864281	1	0.766708	1
ATMUN2:MuDR:DNA	0	1.97562	0	1.53336	0	2.31328	0	1.74551	NA	0.854036	NA	0.87846	NA	-0.22763	NA	-0.186952	NA	NA	1	1	NA	NA	0.931559	1
ATCOPIA19:Copia:LTR	0.969885	12.4551	4.00487	5.12791	6.63218	3.20034	2.31866	5.82012	0.146239	3.89179	1.72724	0.881065	-2.7736	1.96043	0.788466	-0.18268	0.543496	1	0.473724	1	0.788132	1	0.986825	1
ATHILA8A:Gypsy:LTR	1065.51	1186.35	1401.09	407.208	327.87	1142.76	1630.09	460.079	3.24979	1.03814	0.859516	0.885082	1.70035	0.0540057	-0.218403	-0.176118	0.0374903	1	0.962023	1	0.392277	1	0.762029	1
ATCOPIA15:Copia:LTR	3.04261	20.0712	12.8493	12.8844	4.71703	11.5956	12.306	14.5477	0.645027	1.73093	1.04415	0.885669	-0.632569	0.791551	0.0623232	-0.175161	0.615695	1	0.602013	1	1	1	0.977436	1
RathE1_cons:RathE1_cons:RathE1_cons	143.754	183.934	124.92	156.003	399.442	141.256	109.477	174.561	0.359888	1.30213	1.14106	0.893688	-1.47438	0.380876	0.190374	-0.162157	0.132666	1	0.833244	1	0.814987	1	0.9831	1
VANDAL1:MuDR:DNA	839.886	1132.38	1474.39	571.211	796.314	1080.56	1442.62	631.191	1.05472	1.04795	1.02202	0.904974	0.0768565	0.0675693	0.0314253	-0.144052	0.961956	1	0.95	1	0.884185	1	1	1
ATCOPIA1:Copia:LTR	11.4861	12.5696	9.46283	10.1014	16.7247	16.3788	13.0717	11.0567	0.686772	0.767427	0.723917	0.913605	-0.542097	-0.381898	-0.466104	-0.130357	0.656523	1	0.85625	1	0.950404	1	0.957842	1
VANDAL8:MuDR:DNA	1297.72	1200.44	1831.05	800.951	1174.04	1154.53	2058.36	873.127	1.10535	1.03976	0.889566	0.917335	0.144504	0.0562523	-0.168827	-0.124479	0.72468	1	1	1	0.516228	1	0.783449	1
Unassigned:Unassigned:Unassigned	420.614	241.8	276.818	138.748	360.632	172.553	246.214	150.699	1.16632	1.40131	1.1243	0.920693	0.221969	0.486774	0.169022	-0.119208	0.72042	1	0.601752	1	0.524011	1	0.950775	1
ATCOPIA70:Copia:LTR	16.4685	10.8517	6.47867	6.44222	14.4082	13.306	3.93539	6.98206	1.14299	0.815548	1.64626	0.922682	0.192815	-0.294158	0.719194	-0.116095	1	1	0.762051	1	0.739607	1	0.958577	1
ATCOPIA65:Copia:LTR	3.30852	29.5199	10.2975	12.4463	138.219	194.661	13.8163	13.3831	0.0239369	0.151648	0.745313	0.93	-5.38462	-2.7212	-0.424082	-0.104697	0.0514741	1	0.0896615	1	1	1	0.950272	1
LIMPET1:MuDR:DNA	484.715	358.619	317.053	185.831	641.725	282.289	333.781	199.532	0.755331	1.2704	0.949883	0.931338	-0.404819	0.345283	-0.0741787	-0.102624	0.672645	1	0.550448	1	0.888868	1	0.832828	1
ATHAT10:HAT:DNA	1437.49	1816.34	2120.5	1022.7	1276.97	1966.83	2288.3	1095.59	1.12571	0.92349	0.926673	0.933469	0.170829	-0.114833	-0.109867	-0.0993252	0.835532	1	0.592	1	0.547957	1	0.492452	1
ATDNAI27T9A:MuDR:DNA	340.798	467.938	281.363	126.078	556.412	172.704	307.201	134.952	0.612492	2.70948	0.915894	0.934247	-0.707237	1.43802	-0.126747	-0.0981239	0.314477	1	0.00965932	1	1	1	0.885239	1
ATCOPIA87:Copia:LTR	103.985	217.834	278.619	225.759	8.83587	228.188	476.677	240.819	11.7685	0.954625	0.584502	0.937463	3.55686	-0.0669937	-0.77472	-0.0931664	0.374119	1	0.764	1	0.0827933	1	0.896555	1
ATCOPIA41:Copia:LTR	64.7164	113.584	45.9391	60.0808	212.002	114.139	31.4723	64.0148	0.305264	0.995138	1.45967	0.938545	-1.71187	-0.00703089	0.545638	-0.0915028	0.188775	1	0.894484	1	0.706257	1	0.909956	1
ATCOPIA10:Copia:LTR	13.7309	15.1751	9.35474	18.5798	4.17397	7.44444	8.50893	19.7895	3.28966	2.03845	1.0994	0.938872	1.71794	1.02747	0.13672	-0.090999	1	1	0.703718	1	1	1	0.90654	1
VANDAL6:MuDR:DNA	179.128	321.999	358.057	255.167	230.09	276.193	445.736	271.7	0.778512	1.16585	0.803294	0.939149	-0.361209	0.221376	-0.316	-0.0905734	0.760213	1	0.901526	1	0.524145	1	0.94252	1
ATGP3:Gypsy:LTR	79.6832	226.367	138.82	127.107	82.199	123.504	107.244	134.999	0.969393	1.83287	1.29443	0.941539	-0.044846	0.874107	0.372321	-0.0869066	1	1	0.233	1	0.557488	1	0.929587	1
ATCOPIA35:Copia:LTR	19.3585	59.2688	5.86022	12.6654	317.175	75.5494	10.8487	13.3792	0.0610343	0.784504	0.540177	0.946646	-4.03424	-0.350147	-0.888496	-0.0791035	0.000750961	0.193441	0.582829	1	0.847291	1	0.937877	1
ATMU7:MuDR:DNA	20.348	19.0691	12.7412	13.2328	822.535	9.63023	10.4872	13.9654	0.0247382	1.98013	1.21493	0.947542	-5.33712	0.985597	0.28087	-0.0777375	1.09e-10	2.21e-07	0.683671	1	0.914363	1	0.901248	1
HELITRON5:Helitron:RC	519.072	160.827	319.923	226.202	709.899	139.854	323.888	237.325	0.731191	1.14997	0.987758	0.953132	-0.45168	0.201597	-0.0177708	-0.0692521	0.473733	1	0.86	1	0.708073	1	0.96124	1
ATREP10B:Helitron:RC	1368.18	1692.51	701.658	377.525	12075.8	1978.86	288.642	394.525	0.113299	0.855298	2.43089	0.956909	-3.14179	-0.225501	1.28148	-0.0635471	0.00927741	0.985667	0.794199	1	0.000399981	0.0526191	0.923419	1
ATENSPM1A:En-Spm:DNA	1153.93	960.699	1106.02	829.834	1082.98	1086.54	1240.87	866.531	1.06551	0.884179	0.89133	0.957651	0.0915456	-0.17759	-0.165969	-0.0624287	0.828264	1	0.464994	1	0.648263	1	0.754223	1
ATCOPIA68:Copia:LTR	112.26	199.195	131.213	74.968	81.6271	129.089	148.501	77.9397	1.37528	1.54308	0.883581	0.961872	0.459729	0.625812	-0.178566	-0.0560833	0.902744	1	0.378825	1	0.701371	1	0.902784	1
HELITRON1:Helitron:RC	3370.76	1424.94	2330.1	1009.14	2542.51	1215.57	2178.26	1046.4	1.32576	1.17224	1.06971	0.964392	0.406822	0.229272	0.0972173	-0.0523084	0.351518	1	0.568509	1	0.624398	1	1	1
ATDNAI27T9B:MuDR:DNA	184.614	126.469	151.591	72.4938	179.265	90.794	135.461	75.0192	1.02984	1.39292	1.11908	0.966336	0.0424164	0.478111	0.162312	-0.0494025	1	1	0.498538	1	0.666624	1	0.873749	1
TAT1_ATH:Gypsy:LTR	549.053	491.101	441.415	303.381	546.511	522.439	574.953	311.818	1.00465	0.940015	0.767741	0.972944	0.00669486	-0.0892443	-0.381309	-0.0395719	1	1	0.613336	1	0.332502	1	0.947673	1
ATCOPIA8A:Copia:LTR	56.5781	31.4955	41.7481	24.3503	37.0226	30.3514	46.6179	25.0103	1.5282	1.03769	0.895538	0.973608	0.611835	0.0533794	-0.159174	-0.0385864	0.918883	1	0.939682	1	0.886438	1	0.982961	1
SADHU:SADHU:Unassigned	168.984	82.2033	184.357	252.006	139.777	52.714	150.927	258.229	1.20896	1.55942	1.2215	0.975902	0.273764	0.641011	0.288655	-0.0351923	0.787137	1	0.524021	1	0.692145	1	0.929169	1
VANDAL17:MuDR:DNA	20543.6	9357.8	15329.2	8438.41	14425.7	8827.14	16070.7	8618.78	1.4241	1.06012	0.953856	0.979072	0.510045	0.0842234	-0.0681569	-0.0305135	0.313651	1	0.968421	1	0.794888	1	0.809458	1
ATDNAI27T9C:MuDR:DNA	1175.68	736.595	569.925	326.277	1176.33	430.922	484.985	332.154	0.999441	1.70934	1.17514	0.982307	-0.000806465	0.773443	0.232832	-0.0257547	0.922636	1	0.0925	1	0.648927	1	0.980704	1
HELITRON2:Helitron:RC	634.845	942.548	417.373	340.541	623.167	520.963	405.437	342.652	1.01874	1.80924	1.02944	0.993838	0.0267853	0.855386	0.0418595	-0.00891748	0.731552	1	0.338	1	1	1	0.899237	1
ATSINE2A:ATSINE2A:SINE	528.453	197.849	364.025	159.704	618.476	164.171	315.583	159.338	0.854443	1.20514	1.1535	1.0023	-0.226943	0.269201	0.206018	0.00330933	1	1	0.608508	1	0.455037	1	0.993636	1
ATCOPIA44:Copia:LTR	5.24829	22.9631	13.1434	11.132	4.48878	11.9143	12.5611	11.0567	1.1692	1.92736	1.04636	1.00682	0.225525	0.946625	0.0653795	0.0097988	1	1	0.638804	1	1	1	0.916772	1
ATCOPIA40:Copia:LTR	3.04261	8.16022	2.36571	2.93739	2.54478	7.28775	5.50946	2.91006	1.19563	1.11972	0.42939	1.00939	0.257771	0.163134	-1.21964	0.0134827	0.618107	1	1	1	0.957221	1	1	1
ATMU10:MuDR:DNA	862.821	309.114	496.547	253.026	598.734	328.926	545.078	248.385	1.44108	0.939768	0.910966	1.01868	0.527147	-0.0896241	-0.134532	0.0267075	0.524015	1	0.743	1	0.969932	1	0.791667	1
ATCOPIA48:Copia:LTR	8.44346	16.0055	11.3182	15.5131	61.4054	14.6392	11.7743	15.1287	0.137504	1.09333	0.961264	1.02541	-2.86246	0.128723	-0.0569951	0.0361989	0.259569	1	1	1	1	1	0.862773	1
ATENSPM2:En-Spm:DNA	721.389	304.132	328.569	263.228	465.926	272.159	263.307	256.538	1.54829	1.11748	1.24786	1.02608	0.630677	0.160249	0.319451	0.0371372	0.27827	1	0.846858	1	0.324926	1	0.782771	1
ATCOPIA20:Copia:LTR	11.3923	9.73499	6.98903	3.59454	1.40094	10.1986	7.03052	3.49364	8.1319	0.954544	0.994099	1.02888	3.02359	-0.0671166	-0.00853865	0.0410751	1	1	0.913635	1	1	1	0.954918	1
ATENSPM6:En-Spm:DNA	2934.05	2068.45	3136.49	1461.46	2440.45	2299.25	3304.4	1418.01	1.20226	0.899619	0.949186	1.03065	0.265747	-0.152614	-0.0752377	0.0435479	0.589922	1	0.390599	1	0.717086	1	0.71609	1
ATCOPIA24:Copia:LTR	818.12	790.823	1491.66	581.392	692.969	870.901	1547.11	564.096	1.1806	0.908051	0.964159	1.03066	0.239521	-0.139155	-0.0526572	0.0435707	0.710465	1	0.628677	1	0.716932	1	0.895534	1
ATCOPIA22:Copia:LTR	18.7917	52.0536	25.9147	34.2472	5.54605	25.1911	25.7285	33.1752	3.3883	2.06635	1.00724	1.03231	1.76056	1.04709	0.010405	0.0458806	1	1	0.42728	1	0.847917	1	0.831125	1
ATREP11:Helitron:RC	18315.7	10745.8	1806.2	1704.93	125377	9901.28	1566.62	1649.4	0.146086	1.08529	1.15293	1.03367	-2.77512	0.118083	0.205304	0.0477733	0.0443412	1	1	1	0.904431	1	0.826858	1
TAG2:HAT:DNA	227.391	203.719	227.372	105.402	150.879	147.112	239.482	101.823	1.50711	1.38478	0.949434	1.03514	0.591784	0.469661	-0.0748601	0.0498282	0.744909	1	0.549795	1	0.898483	1	0.866025	1
ATCOPIA67:Copia:LTR	31.1539	15.3469	26.1309	8.43872	26.8487	18.7559	27.792	8.1453	1.16035	0.818245	0.940229	1.03602	0.214561	-0.289395	-0.0889154	0.0510577	1	1	0.909252	1	0.948018	1	0.96641	1
ATHATN6:HAT:DNA	62.6087	53.7429	47.1281	34.4266	14.6679	33.1163	54.4672	33.1635	4.26842	1.62285	0.865257	1.03809	2.0937	0.698534	-0.2088	0.0539311	0.704784	1	0.865196	1	1	1	0.829208	1
ATENSPM5:En-Spm:DNA	3025.83	1828.92	2898.38	1231.64	1777.19	1725.47	3029.05	1186.07	1.70259	1.05995	0.956858	1.03843	0.767731	0.083995	-0.0636232	0.0544005	0.127817	1	0.929632	1	0.699767	1	0.665578	1
VANDAL13:MuDR:DNA	464.965	93.8282	24.894	37.7917	720.752	43.0944	25.984	36.0761	0.645111	2.17727	0.958051	1.04755	-0.632381	1.12252	-0.0618254	0.0670242	0.699705	1	0.38686	1	1	1	0.86036	1
ATLINE2:L1:LINE	1268.2	403.487	232.722	164.143	1476.46	854.442	282.855	155.954	0.858948	0.472223	0.822761	1.05251	-0.219357	-1.08246	-0.281455	0.0738336	1	1	0.22594	1	0.567795	1	0.758375	1
ATREP17:MuDR:DNA	3.74659	17.0935	8.6282	6.13346	19.0964	10.6448	10.5191	5.81882	0.196194	1.60581	0.820244	1.05407	-2.34965	0.683302	-0.285876	0.0759745	0.496739	1	0.839714	1	0.911341	1	0.871802	1
ATGP7:Gypsy:LTR	12.1313	38.9972	17.0703	23.9267	21.9848	21.765	14.3161	22.6878	0.551801	1.79174	1.19238	1.05461	-0.857779	0.841363	0.253847	0.07671	0.597311	1	0.5908	1	0.797769	1	0.819331	1
ATREP11A:Helitron:RC	702.625	427.28	567.416	406.586	422.879	336.325	569.873	383.342	1.66153	1.27044	0.995688	1.06064	0.732508	0.345323	-0.00623372	0.0849283	0.377899	1	0.541192	1	0.916299	1	0.637615	1
ATCOPIA69:Copia:LTR	193.472	217.805	261.015	145.993	279.478	268.786	453.051	136.704	0.692262	0.810329	0.576126	1.06795	-0.530609	-0.30342	-0.795544	0.0948487	1	1	0.592	1	0.127857	1	1	1
VANDAL10:MuDR:DNA	13.9381	26.9144	21.0752	20.1132	16.4676	15.845	16.8688	18.6223	0.846392	1.6986	1.24936	1.08006	-0.240601	0.764347	0.32119	0.111107	0.676482	1	0.77503	1	0.772157	1	0.811748	1
ATCOPIA37:Copia:LTR	620.545	371.99	554.843	226.237	669.938	344.035	549.789	209.402	0.926272	1.08126	1.00919	1.0804	-0.110491	0.112709	0.0132007	0.111563	0.813446	1	0.806368	1	0.794425	1	0.702191	1
VANDAL12:MuDR:DNA	736.037	400.995	510.459	158.494	898.577	231.957	369.124	146.596	0.819113	1.72875	1.3829	1.08116	-0.287865	0.789726	0.467692	0.112582	0.575686	1	0.144	1	0.186638	1	0.782021	1
VANDAL21:MuDR:DNA	984.48	2088.81	2473.63	509.728	1300.65	2513.69	2714.3	465.889	0.756912	0.830971	0.911332	1.0941	-0.401802	-0.267129	-0.133951	0.129742	0.509614	1	0.253743	1	0.490987	1	0.560149	1
ATRE1:Copia:LTR	77.0283	90.6211	103.503	77.5716	88.2093	79.0339	137.312	70.3832	0.873244	1.14661	0.753779	1.10213	-0.195543	0.197376	-0.407787	0.140297	0.797252	1	1	1	0.570336	1	0.833124	1
ENDOVIR1:Copia:LTR	4.14545	26.1413	8.84438	11.5701	27.8168	12.1347	10.3808	10.4731	0.149027	2.15425	0.851998	1.10475	-2.74636	1.10719	-0.231078	0.143718	0.383321	1	0.52479	1	1	1	0.861596	1
ATCOPIA88:Copia:LTR	2.62415	3.14955	2.36571	4.53542	24.3276	4.02366	4.77564	4.0733	0.107867	0.782756	0.49537	1.11345	-3.21267	-0.353366	-1.01342	0.155038	0.385731	1	1	1	0.973024	1	0.89034	1
ATCOPIA60:Copia:LTR	5.51421	5.92687	5.86022	5.25725	13.5503	9.34606	7.82812	4.65558	0.406943	0.634157	0.748612	1.12924	-1.2971	-0.657087	-0.417709	0.175348	0.583365	1	0.899119	1	1	1	0.860234	1
ATCOPIA23:Copia:LTR	91.5639	57.2932	49.788	46.7687	65.8102	47.3278	58.6792	41.3101	1.39133	1.21056	0.848477	1.13214	0.476468	0.275675	-0.237052	0.179049	0.850704	1	0.824812	1	0.888411	1	0.751464	1
ATCOPIA62:Copia:LTR	4.14545	11.682	8.73629	4.62513	0.857877	8.99814	9.84902	4.07199	4.83222	1.29827	0.887021	1.13584	2.27269	0.376588	-0.17296	0.183759	1	1	0.942179	1	1	1	0.942503	1
ATCOPIA51:Copia:LTR	28.338	35.5327	16.8541	55.7644	102.033	38.59	17.89	48.8783	0.277735	0.920775	0.942098	1.14088	-1.84822	-0.11908	-0.0860508	0.19015	0.328408	1	0.796929	1	0.8966	1	0.738283	1
ATCOPIA59:Copia:LTR	109.163	81.7738	86.4804	44.5135	101.065	63.4624	98.8091	38.9705	1.08013	1.28854	0.875227	1.14224	0.11121	0.365738	-0.192271	0.19186	0.976993	1	0.753095	1	0.77408	1	0.774921	1
ATCOPIA46:Copia:LTR	25.1582	23.049	17.6888	10.8483	7.06241	12.3897	23.0802	9.30854	3.56227	1.86033	0.766405	1.16541	1.8328	0.895562	-0.38382	0.220842	1	1	0.605843	1	0.915809	1	0.86521	1
ATCOPIA32B:Copia:LTR	4.14545	14.4593	21.3995	19.068	10.9504	23.6082	24.9628	16.2958	0.378566	0.61247	0.857256	1.17011	-1.40138	-0.707288	-0.222203	0.226649	0.554767	1	0.613595	1	1	1	0.839715	1
ATMU6N1:MuDR:DNA	173.555	320.137	338.495	129.31	386.861	294.755	337.376	109.915	0.448623	1.08611	1.00332	1.17645	-1.15642	0.119172	0.00477764	0.234441	0.142074	1	0.621902	1	0.674531	1	0.739543	1
ATCOPIA93:Copia:LTR	81.0435	35.4182	27.4759	45.0809	37.1669	30.548	33.4502	37.8138	2.18053	1.15943	0.821397	1.19218	1.12468	0.213412	-0.283848	0.253604	0.817195	1	0.972472	1	0.978576	1	0.697764	1
ATDNA1T9A:MuDR:DNA	2366.67	2031	2668.27	649.235	2621.07	2466.84	2720.75	544.412	0.902941	0.82332	0.98071	1.19254	-0.147296	-0.280474	-0.0281015	0.254042	0.708244	1	0.556	1	0.659121	1	0.375004	1
ATMU1:MuDR:DNA	133.554	141.73	216.504	98.0582	418.412	148.111	189.631	80.2727	0.319194	0.956918	1.14171	1.22156	-1.6475	-0.0635322	0.191202	0.288728	0.0627281	1	0.77175	1	0.809074	1	0.577587	1
ATHATN9:HAT:DNA	4.41136	10.1072	0	5.0382	8.17739	3.20034	1.61673	4.07199	0.539459	3.15817	0	1.23728	-0.890416	1.65909	NA	0.307172	0.57958	1	0.595569	1	1	1	0.838793	1
ATCOPIA2:Copia:LTR	23.9659	7.38714	6.37058	5.06323	16.3233	3.95992	2.62718	4.07069	1.46819	1.86548	2.42488	1.24383	0.554043	0.899545	1.27791	0.314787	1	1	0.829146	1	0.771181	1	0.902033	1
ATCOPIA57:Copia:LTR	122.936	117.45	259.597	105.158	158.944	78.6116	174.016	83.7768	0.773457	1.49405	1.4918	1.25521	-0.370608	0.579228	0.577052	0.327929	0.652622	1	0.499817	1	0.228712	1	0.511692	1
ATDNAI26T9:MuDR:DNA	44.3684	34.0724	32.6875	24.2856	14.8096	23.8632	22.3463	19.1941	2.99593	1.42783	1.46277	1.26526	1.583	0.51382	0.548702	0.339436	0.860242	1	0.88765	1	0.607911	1	0.778862	1
BRODYAGA1A:MuDR:DNA	10559	5547.84	1173.93	851.985	14946.8	10204.4	527.019	668.82	0.706437	0.54367	2.2275	1.27386	-0.501367	-0.879198	1.15543	0.349211	1	1	0.0766899	1	0.000857898	0.102238	0.26471	1
ATCOPIA52:Copia:LTR	75.8232	23.4499	36.8005	41.7952	45.2289	17.5846	27.5477	32.5864	1.67643	1.33354	1.33588	1.28259	0.745395	0.415265	0.417794	0.359065	0.846506	1	0.842383	1	0.835912	1	0.654518	1
ATREP2A:Helitron:RC	1707.06	755.579	76.1049	205.193	3129.19	1346.77	66.5073	159.902	0.545528	0.56103	1.14431	1.28325	-0.874275	-0.833851	0.194477	0.359799	0.715204	1	0.524	1	0.709591	1	0.549174	1
ATCOPIA26:Copia:LTR	86.0062	29.4053	26.6412	13.5416	263.658	28.734	22.9207	10.4639	0.326204	1.02336	1.16232	1.29412	-1.61615	0.0333197	0.217008	0.371973	0.425114	1	0.996078	1	0.76053	1	0.753208	1
HELITRON4:Helitron:RC	493.189	1259.85	171.153	310.728	6568.34	1995.67	165.222	231.601	0.0750857	0.631291	1.0359	1.34165	-3.73532	-0.663622	0.0508871	0.424012	0.000830206	0.210035	0.514415	1	0.814574	1	0.61243	1
ATTIRX1C:ATTIRX1C:DNA	14.7946	22.2187	15.9415	22.8816	18.2385	11.091	28.7176	16.8768	0.811174	2.00331	0.555113	1.3558	-0.301917	1.00239	-0.849147	0.439145	1	1	0.594176	1	0.515202	1	0.713548	1
ATCOPIA36:Copia:LTR	129.527	82.0887	143.564	85.4971	130.379	75.2545	143.172	62.8294	0.99346	1.09081	1.00274	1.36078	-0.00946571	0.125405	0.00394163	0.444437	0.842234	1	0.958455	1	0.731063	1	0.448429	1
ATCOPIA32:Copia:LTR	2.07273	16.0627	5.86022	11.326	5.57491	5.92528	5.72231	8.1453	0.371796	2.71088	1.0241	1.3905	-1.42742	1.43876	0.0343572	0.475604	0.57556	1	0.476451	1	1	1	0.716613	1
ATENSPM1:En-Spm:DNA	257.926	80.743	96.3756	79.5577	269.298	58.6154	80.1853	54.6841	0.957774	1.37751	1.20191	1.45486	-0.0622436	0.462059	0.26533	0.540881	0.845553	1	0.612024	1	0.573368	1	0.394462	1
VANDAL18:MuDR:DNA	25.9014	20.1858	11.7204	38.2298	40.281	12.1985	8.80668	26.1827	0.643017	1.65478	1.33086	1.46012	-0.637071	0.72664	0.412357	0.546083	0.695541	1	0.786326	1	0.789061	1	0.584565	1
ATCOPIA73:Copia:LTR	4.14545	9.36277	1.74726	1.75242	0.857877	9.34606	2.25488	1.16324	4.83222	1.00179	0.774877	1.5065	2.27269	0.00257738	-0.367961	0.591196	1	1	0.993034	1	1	1	0.86855	1
ATCOPIA4:Copia:LTR	2642.34	26.3703	36.4283	15.8469	2130.28	22.1766	37.2153	10.4692	1.24037	1.1891	0.978853	1.51367	0.310776	0.249874	-0.0308358	0.598051	0.677493	1	0.831187	1	0.781236	1	0.714358	1
ATCOPIA71:Copia:LTR	10.0781	8.16022	6.98903	8.43872	1.65805	7.50818	5.47757	5.23785	6.07832	1.08684	1.27594	1.6111	2.60367	0.120144	0.351557	0.68805	1	1	1	1	0.833789	1	0.775721	1
ATCOPIA61:Copia:LTR	3.30852	5.44015	2.36571	2.84768	8.09083	5.86154	2.14846	1.74551	0.408923	0.928109	1.10112	1.63143	-1.2901	-0.107634	0.138972	0.706133	0.569793	1	0.979854	1	0.784844	1	0.8313	1
ATCOPIA7:Copia:LTR	16.7344	210.419	11.7204	9.03121	5.34666	16.8542	12.4017	5.23654	3.12987	12.4847	0.945071	1.72465	1.6461	3.64208	-0.0815055	0.786305	1	1	7.66e-07	0.00141653	1	1	0.75725	1
ATCOPIA84:Copia:LTR	19.1906	15.891	0	2.28023	14.5236	4.56281	1.64861	1.16324	1.32134	3.48271	0	1.96024	0.401998	1.80021	NA	0.97103	1	1	0.488359	1	1	1	0.877329	1
ATCOPIA55:Copia:LTR	6.82839	13.2281	2.36571	2.40957	0.571918	4.15115	2.69095	1.16455	11.9395	3.18662	0.879134	2.0691	3.57767	1.67203	-0.185845	1.04901	1	1	0.521568	1	1	1	0.817777	1
TA1_AT:Gypsy:LTR	0	0	1.2369	2.40957	0	0	1.04234	1.16455	NA	NA	1.18666	2.0691	NA	NA	0.246902	1.04901	NA	NA	NA	NA	0.749457	1	0.817777	1
ATCOPIA89:Copia:LTR	5.66676	12.4837	4.22106	6.06878	8.86214	4.2441	5.2117	2.90745	0.639434	2.94142	0.809919	2.08732	-0.645132	1.55652	-0.304151	1.06166	1	1	0.571161	1	1	1	0.700648	1
HELITRONY1B:Helitron:RC	7790.34	1489.74	320.055	777.883	4711.59	1080.6	284.303	371.19	1.65344	1.37862	1.12575	2.09565	0.725471	0.463225	0.170889	1.0674	0.125303	1	0.803	1	0.864878	1	0.12937	1
ATREP10:Helitron:RC	50085	14959.2	39.8148	465.625	7492.81	10386.2	53.6692	190.613	6.68441	1.44029	0.741856	2.44278	2.7408	0.526362	-0.43079	1.28852	2.13e-06	0.00223368	0.509103	1	0.845283	1	0.43438	1
ATMU4:MuDR:DNA	4.0125	9.39139	1.2369	5.69535	9.43406	4.49907	6.45614	2.32779	0.42532	2.08741	0.191585	2.44668	-1.23338	1.06171	-2.38394	1.29083	0.591991	1	0.696957	1	0.761151	1	0.673274	1
ATCOPIA97:Copia:LTR	2.49119	5.89824	1.2369	1.68774	4.8613	0	1.64861	0.582274	0.512453	NA	0.750267	2.89854	-0.964507	NA	-0.414524	1.53533	0.583843	1	0.327245	1	1	1	0.834872	1
ATCOPIA38:Copia:LTR	2.49119	2.37647	4.62332	2.06118	2.77303	4.49907	0.404181	0.580966	0.898365	0.528214	11.4387	3.54785	-0.154626	-0.920804	3.51586	1.82694	1	1	0.968372	1	0.411556	1	0.83149	1
ATCOPIA14:Copia:LTR	1.38835	11.6247	1.74726	3.37549	3.05899	5.98902	3.99916	0.582274	0.45386	1.94101	0.436906	5.79708	-1.13968	0.956806	-1.1946	2.53533	0.593012	1	0.785752	1	0.999216	1	0.686444	1
ATCOPIA31A:Copia:LTR	0.418465	1.54615	0.61845	0.438104	9.35008	4.02366	2.69095	0	0.0447552	0.384264	0.229826	NA	-4.4818	-1.37983	-2.12139	NA	0.46133	1	0.836851	1	1	1	0.87081	1
ATCOPIA91:Copia:LTR	1.10284	1.947	1.12881	0	0.571918	0.823322	1.24443	0	1.92832	2.36481	0.907088	NA	0.947345	1.24172	-0.140686	NA	1	1	0.875626	1	1	1	NA	NA
ATCOPIA18:Copia:LTR	0	1.947	3.60261	2.71833	0	3.612	1.04234	0	NA	0.539036	3.45627	NA	NA	-0.891548	1.78921	NA	NA	NA	0.940997	1	0.535918	1	0.645155	1
ATCOPIA38A:Copia:LTR	0	4.26622	0	1.31431	1.65805	1.77413	0	0	0	2.40468	NA	NA	NA	1.26585	NA	NA	0.568844	1	0.823763	1	NA	NA	0.799562	1
